# Supplementary material for: Comprehensive Analysis of miRNA and mRNA Expression Profiles during Muscle Development of the Longissimus Dorsi Muscle in Gannan Yaks and Jeryaks
Source: Genes (Basel). 2023 Dec 15;14(12):2220. doi: 10.3390/genes14122220 (PMC10742600; doi:10.3390/genes14122220)
Supplement: Supplementary file 1 [file genes-14-02220-s001.zip]

Archive with 6 entries (6 files):
- Table S1ú║Distribution of small RNA types in Gannan yak and Jeryak.xlsx
- Table S2ú║Reference genome comparison rate.XLSX
- Table S3ú║Prediction of target genes of differentially expressed miRNAs.xlsx
- Table S4ú║GO enrichment analysis of differentially expressed miRNA target genes.xlsx
- Table S5ú║KEGG enrichment analysis of differentially expressed miRNA target genes.xlsx
- Table S6ú║Negative targeting relationship pairs of differentially expressed mRNAs and differentially expressed miRNAs.xlsx
