# Supplementary material for: Comprehensive Analysis of miRNA and mRNA Expression Profiles during Muscle Development of the Longissimus Dorsi Muscle in Gannan Yaks and Jeryaks
Source: Genes (Basel). 2023 Dec 15;14(12):2220. doi: 10.3390/genes14122220 (PMC10742600; doi:10.3390/genes14122220)
Supplement: Supplementary file 1 [file genes-14-02220-s001.zip › Table S1ú║Distribution of small RNA types in Gannan yak and Jeryak.xlsx]

## Sheet: Table S1
type	All	M	P
rRNA_abundance	1847384	1369802	477582
scRNA_abundance	1025	326	699
snRNA_abundance	53634	35245	18389
snoRNA_abundance	77466	37446	40020
tRNA_abundance	676081	458915	217166
known_mirna_abundance	74809937	38556495	36253442
novel_mirna_abundance	19881	10147	9734
exon_sense_abundance	74808	37950	36858
genome_others_abundance	1114594	646427	468167
unann_abundance	4806005	3621503	1184502
