# Supplementary material for: Comprehensive Analysis of miRNA and mRNA Expression Profiles during Muscle Development of the Longissimus Dorsi Muscle in Gannan Yaks and Jeryaks
Source: Genes (Basel). 2023 Dec 15;14(12):2220. doi: 10.3390/genes14122220 (PMC10742600; doi:10.3390/genes14122220)
Supplement: Supplementary file 1 [file genes-14-02220-s001.zip › Table S2ú║Reference genome comparison rate.XLSX]

## Sheet: Table S2
sample	total_abundance	match_abundance	other_abundance
all	83508611	62546427 (74.90%)	20962184 (25.10%)
M1	16255077	11396937 (70.11%)	4858140 (29.89%)
M2	13362108	9853830 (73.74%)	3508278 (26.26%)
M3	15172291	11075242 (73.00%)	4097049 (27.00%)
total (M)	44789476	32326009(72.17%)	12463467 (27.83%)
P1	13782038	10684894 (77.53%)	3097144 (22.47%)
P2	8756687	6913988 (78.96%)	1842699 (21.04%)
P3	16180410	12621536 (78.01%)	3558874 (21.99%)
total (P)	38719135	30220418 (78.05%)	8498717(21.95%)
