# Supplementary material for: Comprehensive Analysis of miRNA and mRNA Expression Profiles during Muscle Development of the Longissimus Dorsi Muscle in Gannan Yaks and Jeryaks
Source: Genes (Basel). 2023 Dec 15;14(12):2220. doi: 10.3390/genes14122220 (PMC10742600; doi:10.3390/genes14122220)
Supplement: Supplementary file 1 [file genes-14-02220-s001.zip › Table S3ú║Prediction of target genes of differentially expressed miRNAs.xlsx]

## Sheet: Table S3
miRNA	target	target_start	target_end	energy(kcal/mol)	target_region(3'->5')	mirna-target_pairing(5'->3')	miRNA_sequence(5'->3')	Symbol	Description	KEGG_A_class	KEGG_B_class	Pathway	K_ID	GO Component	GO Function	GO Process
miR-206-y	ENSBGRT00000000277	372	393	-15.63	aCCTTACAAAACACTACAAAta	x|||||||xxx|xx:|||x|xx	tGGAATGTAAGGAAGTGTGTgg	-	-	Metabolism;Metabolism;Metabolism	Global and overview maps;Xenobiotics biodegradation and metabolism;Nucleotide metabolism	ko01100//Metabolic pathways;ko00983//Drug metabolism - other enzymes;ko00240//Pyrimidine metabolism	K01489;K01489;K01489	-	GO:0003824//catalytic activity;GO:0004126//cytidine deaminase activity;GO:0008270//zinc ion binding;GO:0016787//hydrolase activity	GO:0009972//cytidine deamination
miR-206-y	ENSBGRT00000000278	372	393	-15.63	aCCTTACAAAACACTACAAAta	x|||||||xxx|xx:|||x|xx	tGGAATGTAAGGAAGTGTGTgg	-	-	Metabolism;Metabolism;Metabolism	Global and overview maps;Xenobiotics biodegradation and metabolism;Nucleotide metabolism	ko01100//Metabolic pathways;ko00983//Drug metabolism - other enzymes;ko00240//Pyrimidine metabolism	K01489;K01489;K01489	-	GO:0003824//catalytic activity;GO:0004126//cytidine deaminase activity;GO:0008270//zinc ion binding;GO:0016787//hydrolase activity	GO:0009972//cytidine deamination
miR-206-y	ENSBGRT00000000326	65	86	-13.53	aCCTTACAGGTGGTGATAAAgg	x|||||||xx:xx|x|:|x|xx	tGGAATGTAAGGAAGTGTGTgg	EPHA3	EPH receptor A3 [Source:HGNC Symbol;Acc:HGNC:3387]	Organismal Systems	Development	ko04360//Axon guidance	K05104	GO:0005654//nucleoplasm;GO:0005769//early endosome;GO:0005829//cytosol;GO:0005886//plasma membrane;GO:0005887//integral component of plasma membrane;GO:0015629//actin cytoskeleton;GO:0016021//integral component of membrane;GO:0031965//nuclear membrane	GO:0004672//protein kinase activity;GO:0004713//protein tyrosine kinase activity;GO:0005003//ephrin receptor activity;GO:0005004//GPI-linked ephrin receptor activity;GO:0005515//protein binding;GO:0005524//ATP binding	GO:0006468//protein phosphorylation;GO:0007169//transmembrane receptor protein tyrosine kinase signaling pathway;GO:0010976//positive regulation of neuron projection development;GO:0018108//peptidyl-tyrosine phosphorylation;GO:0032956//regulation of actin cytoskeleton organization;GO:0043087//regulation of GTPase activity;GO:0045806//negative regulation of endocytosis;GO:0048013//ephrin receptor …
miR-206-y	ENSBGRT00000000328	65	86	-13.53	aCCTTACAGGTGGTGATAAAgg	x|||||||xx:xx|x|:|x|xx	tGGAATGTAAGGAAGTGTGTgg	EPHA3	EPH receptor A3 [Source:HGNC Symbol;Acc:HGNC:3387]	Organismal Systems	Development	ko04360//Axon guidance	K05104	GO:0005654//nucleoplasm;GO:0005769//early endosome;GO:0005829//cytosol;GO:0005886//plasma membrane;GO:0005887//integral component of plasma membrane;GO:0015629//actin cytoskeleton;GO:0016021//integral component of membrane;GO:0031965//nuclear membrane	GO:0004672//protein kinase activity;GO:0004713//protein tyrosine kinase activity;GO:0005003//ephrin receptor activity;GO:0005004//GPI-linked ephrin receptor activity;GO:0005515//protein binding;GO:0005524//ATP binding	GO:0006468//protein phosphorylation;GO:0007169//transmembrane receptor protein tyrosine kinase signaling pathway;GO:0010976//positive regulation of neuron projection development;GO:0018108//peptidyl-tyrosine phosphorylation;GO:0032956//regulation of actin cytoskeleton organization;GO:0043087//regulation of GTPase activity;GO:0045806//negative regulation of endocytosis;GO:0048013//ephrin receptor …
miR-206-y	ENSBGRT00000000445	666	688	-14.34	aCCTTACACGTCGATTATGAAaa	x|||||||xx||xx|:|::x|xx	tGGAATGTA-AGGAAGTGTGTgg	BEND5	BEN domain containing 5 [Source:HGNC Symbol;Acc:HGNC:25668]	-	-	-	-	GO:0005794//Golgi apparatus	GO:0003677//DNA binding;GO:0004181//metallocarboxypeptidase activity;GO:0008270//zinc ion binding	GO:0006508//proteolysis;GO:0045892//negative regulation of transcription, DNA-templated
miR-206-y	ENSBGRT00000000472	666	688	-14.34	aCCTTACACGTCGATTATGAAaa	x|||||||xx||xx|:|::x|xx	tGGAATGTA-AGGAAGTGTGTgg	BEND5	BEN domain containing 5 [Source:HGNC Symbol;Acc:HGNC:25668]	-	-	-	-	GO:0005794//Golgi apparatus	GO:0003677//DNA binding;GO:0004181//metallocarboxypeptidase activity;GO:0008270//zinc ion binding	GO:0006508//proteolysis;GO:0045892//negative regulation of transcription, DNA-templated
miR-206-y	ENSBGRT00000000537	243	264	-11.16	aCCTTACAaatgaataaagtaa	x|||||||xxxxxxxxxxxxxx	tGGAATGTaaggaagtgtgtgg	IGF1	insulin like growth factor 1 [Source:HGNC Symbol;Acc:HGNC:5464]	Human Diseases;Environmental Information Processing;Environmental Information Processing;Environmental Information Processing;Environmental Information Processing;Human Diseases;Cellular Processes;Human Diseases;Environmental Information Processing;Environmental Information Processing;Environmental Information Processing;Cellular Processes;Environmental Information Processing;Human Diseases;Organ…	Cancers;Signal transduction;Signal transduction;Signal transduction;Signal transduction;Cancers;Cellular community - eukaryotes;Cancers;Signal transduction;Signal transduction;Signal transduction;Cell growth and death;Signal transduction;Cancers;Endocrine system;Cellular community - eukaryotes;Cardiovascular diseases;Endocrine system;Cancers;Sensory system;Drug resistance;Cardiovascular diseases;…	ko05200//Pathways in cancer;ko04151//PI3K-Akt signaling pathway;ko04010//MAPK signaling pathway;ko04014//Ras signaling pathway;ko04015//Rap1 signaling pathway;ko05202//Transcriptional misregulation in cancers;ko04510//Focal adhesion;ko05205//Proteoglycans in cancer;ko04150//mTOR signaling pathway;ko04068//FoxO signaling pathway;ko04152//AMPK signaling pathway;ko04114//Oocyte meiosis;ko04066//HIF-…	K05459;K05459;K05459;K05459;K05459;K05459;K05459;K05459;K05459;K05459;K05459;K05459;K05459;K05459;K05459;K05459;K05459;K05459;K05459;K05459;K05459;K05459;K05459;K05459;K05459;K05459;K05459;K05459;K05459;K05459;K05459	GO:0005576//extracellular region;GO:0005615//extracellular space;GO:0035867//alphav-beta3 integrin-IGF-1-IGF1R complex;GO:0042567//insulin-like growth factor ternary complex	GO:0005158//insulin receptor binding;GO:0005159//insulin-like growth factor receptor binding;GO:0005178//integrin binding;GO:0005179//hormone activity;GO:0008083//growth factor activity	GO:0000187//activation of MAPK activity;GO:0001775//cell activation;GO:0008283//cell proliferation;GO:0008284//positive regulation of cell proliferation;GO:0009408//response to heat;GO:0010468//regulation of gene expression;GO:0010560//positive regulation of glycoprotein biosynthetic process;GO:0010613//positive regulation of cardiac muscle hypertrophy;GO:0010628//positive regulation of gene expr…
miR-206-y	ENSBGRT00000000634	156	177	-13.7	tCCTTACAagaggacggaggcc	x|||||||xxxxxxxxxxxxxx	tGGAATGTaaggaagtgtgtgg	SLAMF7	SLAM family member 7 [Source:HGNC Symbol;Acc:HGNC:21394]	-	-	-	-	-	GO:0042802//identical protein binding	-
miR-206-y	ENSBGRT00000000690	1338	1359	-15.79	tCCTTACATgggtgcggtccaa	x||||||||xxxxxxxxxxxxx	tGGAATGTAaggaagtgtgtgg	PROS1	protein S [Source:HGNC Symbol;Acc:HGNC:9456]	Organismal Systems	Immune system	ko04610//Complement and coagulation cascades	K03908	GO:0005576//extracellular region;GO:0005615//extracellular space	GO:0005509//calcium ion binding	GO:0030195//negative regulation of blood coagulation
miR-206-y	ENSBGRT00000000750	1566	1589	-18.24	tCCTTACAGTGGTTGCACTACGac	x|||||||x|xx||x|||x||:xx	tGGAATGTAAGGAA-GTG-TGTgg	C1orf52	chromosome 1 open reading frame 52 [Source:HGNC Symbol;Acc:HGNC:24871]	-	-	-	-	GO:0005654//nucleoplasm	-	-
miR-206-y	ENSBGRT00000000757	1338	1359	-15.79	tCCTTACATgggtgcggtccaa	x||||||||xxxxxxxxxxxxx	tGGAATGTAaggaagtgtgtgg	PROS1	protein S [Source:HGNC Symbol;Acc:HGNC:9456]	Organismal Systems	Immune system	ko04610//Complement and coagulation cascades	K03908	GO:0005576//extracellular region;GO:0005615//extracellular space	GO:0005509//calcium ion binding	GO:0030195//negative regulation of blood coagulation
miR-206-y	ENSBGRT00000000770	331	352	-12.09	tCCTTACAgacaaagtcttttc	x|||||||xxxxxxxxxxxxxx	tGGAATGTaaggaagtgtgtgg	SYDE2	synapse defective Rho GTPase homolog 2 [Source:HGNC Symbol;Acc:HGNC:25841]	-	-	-	-	-	-	GO:0007165//signal transduction;GO:0016477//cell migration
miR-206-y	ENSBGRT00000000816	1338	1359	-15.79	tCCTTACATgggtgcggtccaa	x||||||||xxxxxxxxxxxxx	tGGAATGTAaggaagtgtgtgg	PROS1	protein S [Source:HGNC Symbol;Acc:HGNC:9456]	Organismal Systems	Immune system	ko04610//Complement and coagulation cascades	K03908	GO:0005576//extracellular region;GO:0005615//extracellular space	GO:0005509//calcium ion binding	GO:0030195//negative regulation of blood coagulation
miR-206-y	ENSBGRT00000000835	607	628	-16.79	cCCTTACATATCggacccgtct	x||||||||x:|xxxxxxxxxx	tGGAATGTAAGGaagtgtgtgg	IHH	Indian hedgehog signaling molecule [Source:HGNC Symbol;Acc:HGNC:5956]	Human Diseases;Environmental Information Processing	Cancers;Signal transduction	ko05205//Proteoglycans in cancer;ko04340//Hedgehog signaling pathway	K11989;K11989	GO:0005886//plasma membrane;GO:0031012//extracellular matrix	GO:0005113//patched binding;GO:0005509//calcium ion binding;GO:0008233//peptidase activity	GO:0001501//skeletal system development;GO:0001503//ossification;GO:0001569//branching involved in blood vessel morphogenesis;GO:0001649//osteoblast differentiation;GO:0001701//in utero embryonic development;GO:0001708//cell fate specification;GO:0001763//morphogenesis of a branching structure;GO:0001944//vasculature development;GO:0001947//heart looping;GO:0002053//positive regulation of mesench…
miR-206-y	ENSBGRT00000000882	1338	1359	-15.79	tCCTTACATgggtgcggtccaa	x||||||||xxxxxxxxxxxxx	tGGAATGTAaggaagtgtgtgg	PROS1	protein S [Source:HGNC Symbol;Acc:HGNC:9456]	Organismal Systems	Immune system	ko04610//Complement and coagulation cascades	K03908	GO:0005576//extracellular region;GO:0005615//extracellular space	GO:0005509//calcium ion binding	GO:0030195//negative regulation of blood coagulation
miR-206-y	ENSBGRT00000000923	1338	1359	-15.79	tCCTTACATgggtgcggtccaa	x||||||||xxxxxxxxxxxxx	tGGAATGTAaggaagtgtgtgg	PROS1	protein S [Source:HGNC Symbol;Acc:HGNC:9456]	Organismal Systems	Immune system	ko04610//Complement and coagulation cascades	K03908	GO:0005576//extracellular region;GO:0005615//extracellular space	GO:0005509//calcium ion binding	GO:0030195//negative regulation of blood coagulation
miR-206-y	ENSBGRT00000000933	331	357	-17.52	tCCTTACAAGGGCATCCTTCAagaaag	x|||||||xxxxxx|||||||xxxxxx	tGGAATGTA-----AGGAAGTgtgtgg	MGAT5	alpha-1,6-mannosylglycoprotein 6-beta-N-acetylglucosaminyltransferase [Source:HGNC Symbol;Acc:HGNC:7049]	Metabolism;Metabolism	Global and overview maps;Glycan biosynthesis and metabolism	ko01100//Metabolic pathways;ko00510//N-Glycan biosynthesis	K00744;K00744	GO:0005794//Golgi apparatus;GO:0016020//membrane	GO:0004864//protein phosphatase inhibitor activity;GO:0008375//acetylglucosaminyltransferase activity;GO:0016757//transferase activity, transferring glycosyl groups;GO:0030144//alpha-1,6-mannosylglycoprotein 6-beta-N-acetylglucosaminyltransferase activity;GO:0030145//manganese ion binding	GO:0006487//protein N-linked glycosylation;GO:0018279//protein N-linked glycosylation via asparagine;GO:0030335//positive regulation of cell migration;GO:1903614//negative regulation of protein tyrosine phosphatase activity;GO:1904894//positive regulation of STAT cascade
miR-206-y	ENSBGRT00000000944	1338	1359	-15.79	tCCTTACATgggtgcggtccaa	x||||||||xxxxxxxxxxxxx	tGGAATGTAaggaagtgtgtgg	PROS1	protein S [Source:HGNC Symbol;Acc:HGNC:9456]	Organismal Systems	Immune system	ko04610//Complement and coagulation cascades	K03908	GO:0005576//extracellular region;GO:0005615//extracellular space	GO:0005509//calcium ion binding	GO:0030195//negative regulation of blood coagulation
miR-206-y	ENSBGRT00000000951	331	357	-17.52	tCCTTACAAGGGCATCCTTCAagaaag	x|||||||xxxxxx|||||||xxxxxx	tGGAATGTA-----AGGAAGTgtgtgg	MGAT5	alpha-1,6-mannosylglycoprotein 6-beta-N-acetylglucosaminyltransferase [Source:HGNC Symbol;Acc:HGNC:7049]	Metabolism;Metabolism	Global and overview maps;Glycan biosynthesis and metabolism	ko01100//Metabolic pathways;ko00510//N-Glycan biosynthesis	K00744;K00744	GO:0005794//Golgi apparatus;GO:0016020//membrane	GO:0004864//protein phosphatase inhibitor activity;GO:0008375//acetylglucosaminyltransferase activity;GO:0016757//transferase activity, transferring glycosyl groups;GO:0030144//alpha-1,6-mannosylglycoprotein 6-beta-N-acetylglucosaminyltransferase activity;GO:0030145//manganese ion binding	GO:0006487//protein N-linked glycosylation;GO:0018279//protein N-linked glycosylation via asparagine;GO:0030335//positive regulation of cell migration;GO:1903614//negative regulation of protein tyrosine phosphatase activity;GO:1904894//positive regulation of STAT cascade
miR-206-y	ENSBGRT00000000953	234	255	-16.27	tCCTTACATGTTTACAGAAAta	x||||||||x::|x||x|x|xx	tGGAATGTAAGGAAGTGTGTgg	-	heat shock protein family D (Hsp60) member 1 [Source:HGNC Symbol;Acc:HGNC:5261]	Human Diseases;Organismal Systems;Genetic Information Processing;Human Diseases;Human Diseases	Infectious diseases;Aging;Folding, sorting and degradation;Endocrine and metabolic diseases;Infectious diseases	ko05152//Tuberculosis;ko04212//Longevity regulating pathway - worm;ko03018//RNA degradation;ko04940//Type I diabetes mellitus;ko05134//Legionellosis	K04077;K04077;K04077;K04077;K04077	GO:0005737//cytoplasm;GO:0005739//mitochondrion;GO:0005886//plasma membrane;GO:0016020//membrane;GO:0030141//secretory granule;GO:0043231//intracellular membrane-bounded organelle	GO:0001530//lipopolysaccharide binding;GO:0005524//ATP binding	GO:0006457//protein folding;GO:0009409//response to cold;GO:0032727//positive regulation of interferon-alpha production;GO:0032729//positive regulation of interferon-gamma production;GO:0042026//protein refolding;GO:0042110//T cell activation;GO:0050870//positive regulation of T cell activation;GO:0098761//cellular response to interleukin-7
miR-206-y	ENSBGRT00000000965	331	357	-17.52	tCCTTACAAGGGCATCCTTCAagaaag	x|||||||xxxxxx|||||||xxxxxx	tGGAATGTA-----AGGAAGTgtgtgg	MGAT5	alpha-1,6-mannosylglycoprotein 6-beta-N-acetylglucosaminyltransferase [Source:HGNC Symbol;Acc:HGNC:7049]	Metabolism;Metabolism	Global and overview maps;Glycan biosynthesis and metabolism	ko01100//Metabolic pathways;ko00510//N-Glycan biosynthesis	K00744;K00744	GO:0005794//Golgi apparatus;GO:0016020//membrane	GO:0004864//protein phosphatase inhibitor activity;GO:0008375//acetylglucosaminyltransferase activity;GO:0016757//transferase activity, transferring glycosyl groups;GO:0030144//alpha-1,6-mannosylglycoprotein 6-beta-N-acetylglucosaminyltransferase activity;GO:0030145//manganese ion binding	GO:0006487//protein N-linked glycosylation;GO:0018279//protein N-linked glycosylation via asparagine;GO:0030335//positive regulation of cell migration;GO:1903614//negative regulation of protein tyrosine phosphatase activity;GO:1904894//positive regulation of STAT cascade
miR-206-y	ENSBGRT00000001088	217	236	-15.75	tCCTTACA--CCTAGCCATAaa	x|||||||xx|||xxx||:|xx	tGGAATGTAAGGAAGTGTGTgg	NAB1	NGFI-A binding protein 1 [Source:HGNC Symbol;Acc:HGNC:7626]	-	-	-	-	GO:0005634//nucleus	GO:0003712//transcription coregulator activity;GO:0008134//transcription factor binding	GO:0001958//endochondral ossification;GO:0006355//regulation of transcription, DNA-templated;GO:0014037//Schwann cell differentiation;GO:0042552//myelination;GO:0045682//regulation of epidermis development;GO:0045892//negative regulation of transcription, DNA-templated
miR-206-y	ENSBGRT00000001136	722	743	-12.74	cCCTTACAGTAGTTTcttttgt	x|||||||x|xx||:xxxxxxx	tGGAATGTAAGGAAGtgtgtgg	ARL13B	ADP ribosylation factor like GTPase 13B [Source:HGNC Symbol;Acc:HGNC:25419]	-	-	-	-	GO:0005929//cilium;GO:0005930//axoneme;GO:0031514//motile cilium;GO:0060170//ciliary membrane;GO:0097731//9+0 non-motile cilium	GO:0005525//GTP binding	GO:0001947//heart looping;GO:0007224//smoothened signaling pathway;GO:0007368//determination of left/right symmetry;GO:0009953//dorsal/ventral pattern formation;GO:0021532//neural tube patterning;GO:0021830//interneuron migration from the subpallium to the cortex;GO:0021943//formation of radial glial scaffolds;GO:0060271//cilium assembly;GO:0070986//left/right axis specification;GO:1905515//non-m…
miR-206-y	ENSBGRT00000001137	217	236	-15.75	tCCTTACA--CCTAGCCATAaa	x|||||||xx|||xxx||:|xx	tGGAATGTAAGGAAGTGTGTgg	NAB1	NGFI-A binding protein 1 [Source:HGNC Symbol;Acc:HGNC:7626]	-	-	-	-	GO:0005634//nucleus	GO:0003712//transcription coregulator activity;GO:0008134//transcription factor binding	GO:0001958//endochondral ossification;GO:0006355//regulation of transcription, DNA-templated;GO:0014037//Schwann cell differentiation;GO:0042552//myelination;GO:0045682//regulation of epidermis development;GO:0045892//negative regulation of transcription, DNA-templated
miR-206-y	ENSBGRT00000001157	217	236	-15.75	tCCTTACA--CCTAGCCATAaa	x|||||||xx|||xxx||:|xx	tGGAATGTAAGGAAGTGTGTgg	NAB1	NGFI-A binding protein 1 [Source:HGNC Symbol;Acc:HGNC:7626]	-	-	-	-	GO:0005634//nucleus	GO:0003712//transcription coregulator activity;GO:0008134//transcription factor binding	GO:0001958//endochondral ossification;GO:0006355//regulation of transcription, DNA-templated;GO:0014037//Schwann cell differentiation;GO:0042552//myelination;GO:0045682//regulation of epidermis development;GO:0045892//negative regulation of transcription, DNA-templated
miR-206-y	ENSBGRT00000001181	722	743	-12.74	cCCTTACAGTAGTTTcttttgt	x|||||||x|xx||:xxxxxxx	tGGAATGTAAGGAAGtgtgtgg	ARL13B	ADP ribosylation factor like GTPase 13B [Source:HGNC Symbol;Acc:HGNC:25419]	-	-	-	-	GO:0005929//cilium;GO:0005930//axoneme;GO:0031514//motile cilium;GO:0060170//ciliary membrane;GO:0097731//9+0 non-motile cilium	GO:0005525//GTP binding	GO:0001947//heart looping;GO:0007224//smoothened signaling pathway;GO:0007368//determination of left/right symmetry;GO:0009953//dorsal/ventral pattern formation;GO:0021532//neural tube patterning;GO:0021830//interneuron migration from the subpallium to the cortex;GO:0021943//formation of radial glial scaffolds;GO:0060271//cilium assembly;GO:0070986//left/right axis specification;GO:1905515//non-m…
miR-206-y	ENSBGRT00000001215	722	743	-12.74	cCCTTACAGTAGTTTcttttgt	x|||||||x|xx||:xxxxxxx	tGGAATGTAAGGAAGtgtgtgg	ARL13B	ADP ribosylation factor like GTPase 13B [Source:HGNC Symbol;Acc:HGNC:25419]	-	-	-	-	GO:0005929//cilium;GO:0005930//axoneme;GO:0031514//motile cilium;GO:0060170//ciliary membrane;GO:0097731//9+0 non-motile cilium	GO:0005525//GTP binding	GO:0001947//heart looping;GO:0007224//smoothened signaling pathway;GO:0007368//determination of left/right symmetry;GO:0009953//dorsal/ventral pattern formation;GO:0021532//neural tube patterning;GO:0021830//interneuron migration from the subpallium to the cortex;GO:0021943//formation of radial glial scaffolds;GO:0060271//cilium assembly;GO:0070986//left/right axis specification;GO:1905515//non-m…
miR-206-y	ENSBGRT00000001233	722	743	-12.74	cCCTTACAGTAGTTTcttttgt	x|||||||x|xx||:xxxxxxx	tGGAATGTAAGGAAGtgtgtgg	ARL13B	ADP ribosylation factor like GTPase 13B [Source:HGNC Symbol;Acc:HGNC:25419]	-	-	-	-	GO:0005929//cilium;GO:0005930//axoneme;GO:0031514//motile cilium;GO:0060170//ciliary membrane;GO:0097731//9+0 non-motile cilium	GO:0005525//GTP binding	GO:0001947//heart looping;GO:0007224//smoothened signaling pathway;GO:0007368//determination of left/right symmetry;GO:0009953//dorsal/ventral pattern formation;GO:0021532//neural tube patterning;GO:0021830//interneuron migration from the subpallium to the cortex;GO:0021943//formation of radial glial scaffolds;GO:0060271//cilium assembly;GO:0070986//left/right axis specification;GO:1905515//non-m…
miR-206-y	ENSBGRT00000001238	722	743	-12.74	cCCTTACAGTAGTTTcttttgt	x|||||||x|xx||:xxxxxxx	tGGAATGTAAGGAAGtgtgtgg	ARL13B	ADP ribosylation factor like GTPase 13B [Source:HGNC Symbol;Acc:HGNC:25419]	-	-	-	-	GO:0005929//cilium;GO:0005930//axoneme;GO:0031514//motile cilium;GO:0060170//ciliary membrane;GO:0097731//9+0 non-motile cilium	GO:0005525//GTP binding	GO:0001947//heart looping;GO:0007224//smoothened signaling pathway;GO:0007368//determination of left/right symmetry;GO:0009953//dorsal/ventral pattern formation;GO:0021532//neural tube patterning;GO:0021830//interneuron migration from the subpallium to the cortex;GO:0021943//formation of radial glial scaffolds;GO:0060271//cilium assembly;GO:0070986//left/right axis specification;GO:1905515//non-m…
miR-206-y	ENSBGRT00000001416	693	714	-17.89	aCCTTACAAGTGTTGACTCcat	x|||||||xx:x||x||x|xxx	tGGAATGTAAGGAAGTGTGtgg	SLC37A3	solute carrier family 37 member 3 [Source:HGNC Symbol;Acc:HGNC:20651]	-	-	-	-	GO:0016021//integral component of membrane;GO:0030176//integral component of endoplasmic reticulum membrane	GO:0022857//transmembrane transporter activity	GO:0055085//transmembrane transport
miR-206-y	ENSBGRT00000001445	693	714	-17.89	aCCTTACAAGTGTTGACTCcat	x|||||||xx:x||x||x|xxx	tGGAATGTAAGGAAGTGTGtgg	SLC37A3	solute carrier family 37 member 3 [Source:HGNC Symbol;Acc:HGNC:20651]	-	-	-	-	GO:0016021//integral component of membrane;GO:0030176//integral component of endoplasmic reticulum membrane	GO:0022857//transmembrane transporter activity	GO:0055085//transmembrane transport
miR-206-y	ENSBGRT00000001489	693	714	-17.89	aCCTTACAAGTGTTGACTCcat	x|||||||xx:x||x||x|xxx	tGGAATGTAAGGAAGTGTGtgg	SLC37A3	solute carrier family 37 member 3 [Source:HGNC Symbol;Acc:HGNC:20651]	-	-	-	-	GO:0016021//integral component of membrane;GO:0030176//integral component of endoplasmic reticulum membrane	GO:0022857//transmembrane transporter activity	GO:0055085//transmembrane transport
miR-206-y	ENSBGRT00000001524	693	714	-17.89	aCCTTACAAGTGTTGACTCcat	x|||||||xx:x||x||x|xxx	tGGAATGTAAGGAAGTGTGtgg	SLC37A3	solute carrier family 37 member 3 [Source:HGNC Symbol;Acc:HGNC:20651]	-	-	-	-	GO:0016021//integral component of membrane;GO:0030176//integral component of endoplasmic reticulum membrane	GO:0022857//transmembrane transporter activity	GO:0055085//transmembrane transport
miR-206-y	ENSBGRT00000001540	131	152	-23.31	tCCTTACATAAACATACACcga	x||||||||xxxxx:||||xxx	tGGAATGTAAGGAAGTGTGtgg	SUOX	sulfite oxidase [Source:HGNC Symbol;Acc:HGNC:11460]	Metabolism;Metabolism	Global and overview maps;Energy metabolism	ko01100//Metabolic pathways;ko00920//Sulfur metabolism	K00387;K00387	-	GO:0016491//oxidoreductase activity;GO:0020037//heme binding;GO:0030151//molybdenum ion binding	GO:0042128//nitrate assimilation;GO:0055114//oxidation-reduction process
miR-206-y	ENSBGRT00000001553	131	152	-23.31	tCCTTACATAAACATACACcga	x||||||||xxxxx:||||xxx	tGGAATGTAAGGAAGTGTGtgg	SUOX	sulfite oxidase [Source:HGNC Symbol;Acc:HGNC:11460]	Metabolism;Metabolism	Global and overview maps;Energy metabolism	ko01100//Metabolic pathways;ko00920//Sulfur metabolism	K00387;K00387	-	GO:0016491//oxidoreductase activity;GO:0020037//heme binding;GO:0030151//molybdenum ion binding	GO:0042128//nitrate assimilation;GO:0055114//oxidation-reduction process
miR-206-y	ENSBGRT00000001591	693	714	-17.89	aCCTTACAAGTGTTGACTCcat	x|||||||xx:x||x||x|xxx	tGGAATGTAAGGAAGTGTGtgg	SLC37A3	solute carrier family 37 member 3 [Source:HGNC Symbol;Acc:HGNC:20651]	-	-	-	-	GO:0016021//integral component of membrane;GO:0030176//integral component of endoplasmic reticulum membrane	GO:0022857//transmembrane transporter activity	GO:0055085//transmembrane transport
miR-206-y	ENSBGRT00000001606	342	366	-18.44	gCCTTACAAGGTGTCTTCGaggtcc	x|||||||xxx|x:||||:xxxxxx	tGGAATGT---AAGGAAGTgtgtgg	ALPL	alkaline phosphatase, biomineralization associated [Source:HGNC Symbol;Acc:HGNC:438]	Metabolism;Metabolism;Metabolism	Global and overview maps;Metabolism of cofactors and vitamins;Metabolism of cofactors and vitamins	ko01100//Metabolic pathways;ko00790//Folate biosynthesis;ko00730//Thiamine metabolism	K01077;K01077;K01077	GO:0005886//plasma membrane;GO:0031012//extracellular matrix;GO:0065010//extracellular membrane-bounded organelle	GO:0003824//catalytic activity;GO:0004035//alkaline phosphatase activity;GO:0016462//pyrophosphatase activity;GO:0016791//phosphatase activity	GO:0001958//endochondral ossification;GO:0003006//developmental process involved in reproduction;GO:0033280//response to vitamin D;GO:0046677//response to antibiotic;GO:0071407//cellular response to organic cyclic compound
miR-206-y	ENSBGRT00000001653	811	832	-14.85	gCCTTACACTCGTaggacttct	x|||||||x||x|xxxxxxxxx	tGGAATGTAAGGAagtgtgtgg	ECM1	extracellular matrix protein 1 [Source:HGNC Symbol;Acc:HGNC:3153]	-	-	-	-	GO:0005576//extracellular region;GO:0005615//extracellular space;GO:0062023//collagen-containing extracellular matrix	GO:0002020//protease binding;GO:0005134//interleukin-2 receptor binding;GO:0008022//protein C-terminus binding;GO:0019899//enzyme binding;GO:0043236//laminin binding	GO:0001938//positive regulation of endothelial cell proliferation;GO:0001960//negative regulation of cytokine-mediated signaling pathway;GO:0002063//chondrocyte development;GO:0002828//regulation of type 2 immune response;GO:0003416//endochondral bone growth;GO:0006357//regulation of transcription by RNA polymerase II;GO:0006954//inflammatory response;GO:0007165//signal transduction;GO:0010466//n…
miR-206-y	ENSBGRT00000001659	342	366	-18.44	gCCTTACAAGGTGTCTTCGaggtcc	x|||||||xxx|x:||||:xxxxxx	tGGAATGT---AAGGAAGTgtgtgg	ALPL	alkaline phosphatase, biomineralization associated [Source:HGNC Symbol;Acc:HGNC:438]	Metabolism;Metabolism;Metabolism	Global and overview maps;Metabolism of cofactors and vitamins;Metabolism of cofactors and vitamins	ko01100//Metabolic pathways;ko00790//Folate biosynthesis;ko00730//Thiamine metabolism	K01077;K01077;K01077	GO:0005886//plasma membrane;GO:0031012//extracellular matrix;GO:0065010//extracellular membrane-bounded organelle	GO:0003824//catalytic activity;GO:0004035//alkaline phosphatase activity;GO:0016462//pyrophosphatase activity;GO:0016791//phosphatase activity	GO:0001958//endochondral ossification;GO:0003006//developmental process involved in reproduction;GO:0033280//response to vitamin D;GO:0046677//response to antibiotic;GO:0071407//cellular response to organic cyclic compound
miR-206-y	ENSBGRT00000001681	811	832	-14.85	gCCTTACACTCGTaggacttct	x|||||||x||x|xxxxxxxxx	tGGAATGTAAGGAagtgtgtgg	ECM1	extracellular matrix protein 1 [Source:HGNC Symbol;Acc:HGNC:3153]	-	-	-	-	GO:0005576//extracellular region;GO:0005615//extracellular space;GO:0062023//collagen-containing extracellular matrix	GO:0002020//protease binding;GO:0005134//interleukin-2 receptor binding;GO:0008022//protein C-terminus binding;GO:0019899//enzyme binding;GO:0043236//laminin binding	GO:0001938//positive regulation of endothelial cell proliferation;GO:0001960//negative regulation of cytokine-mediated signaling pathway;GO:0002063//chondrocyte development;GO:0002828//regulation of type 2 immune response;GO:0003416//endochondral bone growth;GO:0006357//regulation of transcription by RNA polymerase II;GO:0006954//inflammatory response;GO:0007165//signal transduction;GO:0010466//n…
miR-206-y	ENSBGRT00000001690	342	366	-18.44	gCCTTACAAGGTGTCTTCGaggtcc	x|||||||xxx|x:||||:xxxxxx	tGGAATGT---AAGGAAGTgtgtgg	ALPL	alkaline phosphatase, biomineralization associated [Source:HGNC Symbol;Acc:HGNC:438]	Metabolism;Metabolism;Metabolism	Global and overview maps;Metabolism of cofactors and vitamins;Metabolism of cofactors and vitamins	ko01100//Metabolic pathways;ko00790//Folate biosynthesis;ko00730//Thiamine metabolism	K01077;K01077;K01077	GO:0005886//plasma membrane;GO:0031012//extracellular matrix;GO:0065010//extracellular membrane-bounded organelle	GO:0003824//catalytic activity;GO:0004035//alkaline phosphatase activity;GO:0016462//pyrophosphatase activity;GO:0016791//phosphatase activity	GO:0001958//endochondral ossification;GO:0003006//developmental process involved in reproduction;GO:0033280//response to vitamin D;GO:0046677//response to antibiotic;GO:0071407//cellular response to organic cyclic compound
miR-206-y	ENSBGRT00000001778	977	997	-18.59	tCCTTACAC-CCTCGACGGAcg	x|||||||xx|||xx||:x|xx	tGGAATGTAAGGAAGTGTGTgg	KRT75	keratin 75 [Source:HGNC Symbol;Acc:HGNC:24431]	-	-	-	-	GO:0005882//intermediate filament;GO:0045095//keratin filament	-	GO:0002244//hematopoietic progenitor cell differentiation
miR-206-y	ENSBGRT00000002056	640	660	-18.05	tCCTTACAGTC-TTCCCATAgt	x|||||||x||x|||x||:|xx	tGGAATGTAAGGAAGTGTGTgg	C9orf72	C9orf72-SMCR8 complex subunit [Source:HGNC Symbol;Acc:HGNC:28337]	Cellular Processes	Transport and catabolism	ko04140//Autophagy - animal	K23609	GO:0000932//P-body;GO:0005615//extracellular space;GO:0005634//nucleus;GO:0005737//cytoplasm;GO:0005764//lysosome;GO:0005768//endosome;GO:0005776//autophagosome;GO:0010494//cytoplasmic stress granule;GO:0032045//guanyl-nucleotide exchange factor complex;GO:0043005//neuron projection;GO:0043204//perikaryon;GO:0044295//axonal growth cone;GO:0044304//main axon;GO:1990316//Atg1/ULK1 kinase complex	GO:0005085//guanyl-nucleotide exchange factor activity;GO:0017112//Rab guanyl-nucleotide exchange factor activity;GO:0017137//Rab GTPase binding	GO:0001933//negative regulation of protein phosphorylation;GO:0006897//endocytosis;GO:0006914//autophagy;GO:0010506//regulation of autophagy;GO:0016239//positive regulation of macroautophagy;GO:0034063//stress granule assembly;GO:0048675//axon extension;GO:0110053//regulation of actin filament organization;GO:1902774//late endosome to lysosome transport;GO:1903432//regulation of TORC1 signaling;G…
miR-206-y	ENSBGRT00000002063	10	31	-11.29	tCCTTACAggaatactttttgg	x|||||||xxxxxxxxxxxxxx	tGGAATGTaaggaagtgtgtgg	CNGA1	cyclic nucleotide gated channel subunit alpha 1 [Source:HGNC Symbol;Acc:HGNC:2148]	Environmental Information Processing;Environmental Information Processing;Organismal Systems	Signal transduction;Signal transduction;Sensory system	ko04024//cAMP signaling pathway;ko04022//cGMP - PKG signaling pathway;ko04744//Phototransduction	K04948;K04948;K04948	GO:0001750//photoreceptor outer segment;GO:0016020//membrane;GO:0042622//photoreceptor outer segment membrane	GO:0005216//ion channel activity;GO:0005221//intracellular cyclic nucleotide activated cation channel activity	GO:0006811//ion transport;GO:0007601//visual perception;GO:0055085//transmembrane transport;GO:0098655//cation transmembrane transport
miR-206-y	ENSBGRT00000002142	623	644	-13.78	aCCTTACAAATCGTCGTAggaa	x|||||||xx:|x||::|xxxx	tGGAATGTAAGGAAGTGTgtgg	-	-	-	-	-	-	-	-	-
miR-206-y	ENSBGRT00000002462	239	260	-12.98	aCCTTACAagtcaagggaaaag	x|||||||xxxxxxxxxxxxxx	tGGAATGTaaggaagtgtgtgg	CXCR4	C-X-C motif chemokine receptor 4 [Source:HGNC Symbol;Acc:HGNC:2561]	Human Diseases;Cellular Processes;Human Diseases;Environmental Information Processing;Human Diseases;Cellular Processes;Environmental Information Processing;Organismal Systems;Organismal Systems;Organismal Systems;Organismal Systems;Environmental Information Processing	Cancers;Transport and catabolism;Infectious disease: viral;Signal transduction;Infectious diseases;Cell motility;Signaling molecules and interaction;Development;Immune system;Immune system;Immune system;Signaling molecules and interaction	ko05200//Pathways in cancer;ko04144//Endocytosis;ko05170//Human immunodeficiency virus 1 infection;ko04020//Calcium signaling pathway;ko05163//Human cytomegalovirus infection;ko04810//Regulation of actin cytoskeleton;ko04060//Cytokine-cytokine receptor interaction;ko04360//Axon guidance;ko04062//Chemokine signaling pathway;ko04670//Leukocyte transendothelial migration;ko04672//Intestinal immune n…	K04189;K04189;K04189;K04189;K04189;K04189;K04189;K04189;K04189;K04189;K04189;K04189	GO:0005764//lysosome;GO:0005769//early endosome;GO:0005770//late endosome;GO:0005886//plasma membrane;GO:0009986//cell surface;GO:0016021//integral component of membrane;GO:0031252//cell leading edge;GO:0031410//cytoplasmic vesicle;GO:0032991//protein-containing complex	GO:0003779//actin binding;GO:0004930//G protein-coupled receptor activity;GO:0004950//chemokine receptor activity;GO:0019955//cytokine binding;GO:0019957//C-C chemokine binding;GO:0031625//ubiquitin protein ligase binding;GO:0032027//myosin light chain binding;GO:0038147//C-X-C motif chemokine 12 receptor activity;GO:0042802//identical protein binding;GO:0043130//ubiquitin binding	GO:0001666//response to hypoxia;GO:0006935//chemotaxis;GO:0007186//G protein-coupled receptor signaling pathway;GO:0019722//calcium-mediated signaling;GO:0030155//regulation of cell adhesion;GO:0038160//CXCL12-activated CXCR4 signaling pathway;GO:0050920//regulation of chemotaxis;GO:0071345//cellular response to cytokine stimulus;GO:2000448//positive regulation of macrophage migration inhibitory …
miR-206-y	ENSBGRT00000002472	117	140	-12.79	cCCTTACACATGTCTTGAgtgggt	x|||||||xx|x:|||x|xxxxxx	tGGAATGT--AAGGAAGTgtgtgg	SIDT1	SID1 transmembrane family member 1 [Source:HGNC Symbol;Acc:HGNC:25967]	-	-	-	-	GO:0016021//integral component of membrane	GO:0015485//cholesterol binding;GO:0051033//RNA transmembrane transporter activity	GO:0033227//dsRNA transport
miR-206-y	ENSBGRT00000002497	5	27	-15.4	tCCTTACAGCCGCTCCCCGTcaa	x|||||||xx|x||x|x|::xxx	tGGAATGTAAG-GAAGTGTGtgg	RAP1GDS1	Rap1 GTPase-GDP dissociation stimulator 1 [Source:HGNC Symbol;Acc:HGNC:9859]	-	-	-	-	GO:0005739//mitochondrion;GO:0005783//endoplasmic reticulum;GO:0005829//cytosol	GO:0005096//GTPase activator activity;GO:0005515//protein binding	GO:0032471//negative regulation of endoplasmic reticulum calcium ion concentration;GO:0043547//positive regulation of GTPase activity;GO:0051561//positive regulation of mitochondrial calcium ion concentration
miR-206-y	ENSBGRT00000002506	117	140	-12.79	cCCTTACACATGTCTTGAgtgggt	x|||||||xx|x:|||x|xxxxxx	tGGAATGT--AAGGAAGTgtgtgg	SIDT1	SID1 transmembrane family member 1 [Source:HGNC Symbol;Acc:HGNC:25967]	-	-	-	-	GO:0016021//integral component of membrane	GO:0015485//cholesterol binding;GO:0051033//RNA transmembrane transporter activity	GO:0033227//dsRNA transport
miR-206-y	ENSBGRT00000002545	5	27	-15.4	tCCTTACAGCCGCTCCCCGTcaa	x|||||||xx|x||x|x|::xxx	tGGAATGTAAG-GAAGTGTGtgg	RAP1GDS1	Rap1 GTPase-GDP dissociation stimulator 1 [Source:HGNC Symbol;Acc:HGNC:9859]	-	-	-	-	GO:0005739//mitochondrion;GO:0005783//endoplasmic reticulum;GO:0005829//cytosol	GO:0005096//GTPase activator activity;GO:0005515//protein binding	GO:0032471//negative regulation of endoplasmic reticulum calcium ion concentration;GO:0043547//positive regulation of GTPase activity;GO:0051561//positive regulation of mitochondrial calcium ion concentration
miR-206-y	ENSBGRT00000002588	5	27	-15.4	tCCTTACAGCCGCTCCCCGTcaa	x|||||||xx|x||x|x|::xxx	tGGAATGTAAG-GAAGTGTGtgg	RAP1GDS1	Rap1 GTPase-GDP dissociation stimulator 1 [Source:HGNC Symbol;Acc:HGNC:9859]	-	-	-	-	GO:0005739//mitochondrion;GO:0005783//endoplasmic reticulum;GO:0005829//cytosol	GO:0005096//GTPase activator activity;GO:0005515//protein binding	GO:0032471//negative regulation of endoplasmic reticulum calcium ion concentration;GO:0043547//positive regulation of GTPase activity;GO:0051561//positive regulation of mitochondrial calcium ion concentration
miR-206-y	ENSBGRT00000002627	5	27	-15.4	tCCTTACAGCCGCTCCCCGTcaa	x|||||||xx|x||x|x|::xxx	tGGAATGTAAG-GAAGTGTGtgg	RAP1GDS1	Rap1 GTPase-GDP dissociation stimulator 1 [Source:HGNC Symbol;Acc:HGNC:9859]	-	-	-	-	GO:0005739//mitochondrion;GO:0005783//endoplasmic reticulum;GO:0005829//cytosol	GO:0005096//GTPase activator activity;GO:0005515//protein binding	GO:0032471//negative regulation of endoplasmic reticulum calcium ion concentration;GO:0043547//positive regulation of GTPase activity;GO:0051561//positive regulation of mitochondrial calcium ion concentration
miR-206-y	ENSBGRT00000002673	5	27	-15.4	tCCTTACAGCCGCTCCCCGTcaa	x|||||||xx|x||x|x|::xxx	tGGAATGTAAG-GAAGTGTGtgg	RAP1GDS1	Rap1 GTPase-GDP dissociation stimulator 1 [Source:HGNC Symbol;Acc:HGNC:9859]	-	-	-	-	GO:0005739//mitochondrion;GO:0005783//endoplasmic reticulum;GO:0005829//cytosol	GO:0005096//GTPase activator activity;GO:0005515//protein binding	GO:0032471//negative regulation of endoplasmic reticulum calcium ion concentration;GO:0043547//positive regulation of GTPase activity;GO:0051561//positive regulation of mitochondrial calcium ion concentration
miR-206-y	ENSBGRT00000002719	157	178	-12.98	tCCTTACAaacaaaatatattc	x|||||||xxxxxxxxxxxxxx	tGGAATGTaaggaagtgtgtgg	ATP6V1A	ATPase H+ transporting V1 subunit A [Source:HGNC Symbol;Acc:HGNC:851]	Metabolism;Human Diseases;Environmental Information Processing;Cellular Processes;Human Diseases;Metabolism;Organismal Systems;Human Diseases;Human Diseases;Organismal Systems	Global and overview maps;Infectious diseases;Signal transduction;Transport and catabolism;Immune diseases;Energy metabolism;Nervous system;Infectious diseases;Infectious diseases;Excretory system	ko01100//Metabolic pathways;ko05165//Human papillomavirus infection;ko04150//mTOR signaling pathway;ko04145//Phagosome;ko05323//Rheumatoid arthritis;ko00190//Oxidative phosphorylation;ko04721//Synaptic vesicle cycle;ko05120//Epithelial cell signaling in Helicobacter pylori infection;ko05110//Vibrio cholerae infection;ko04966//Collecting duct acid secretion	K02145;K02145;K02145;K02145;K02145;K02145;K02145;K02145;K02145;K02145	GO:0005829//cytosol;GO:0005886//plasma membrane;GO:0005902//microvillus;GO:0016324//apical plasma membrane;GO:0033180//proton-transporting V-type ATPase, V1 domain	GO:0005524//ATP binding;GO:0046961//proton-transporting ATPase activity, rotational mechanism	GO:0006879//cellular iron ion homeostasis;GO:0036295//cellular response to increased oxygen levels;GO:0046034//ATP metabolic process;GO:1902600//proton transmembrane transport
miR-206-y	ENSBGRT00000002769	157	178	-12.98	tCCTTACAaacaaaatatattc	x|||||||xxxxxxxxxxxxxx	tGGAATGTaaggaagtgtgtgg	ATP6V1A	ATPase H+ transporting V1 subunit A [Source:HGNC Symbol;Acc:HGNC:851]	Metabolism;Human Diseases;Environmental Information Processing;Cellular Processes;Human Diseases;Metabolism;Organismal Systems;Human Diseases;Human Diseases;Organismal Systems	Global and overview maps;Infectious diseases;Signal transduction;Transport and catabolism;Immune diseases;Energy metabolism;Nervous system;Infectious diseases;Infectious diseases;Excretory system	ko01100//Metabolic pathways;ko05165//Human papillomavirus infection;ko04150//mTOR signaling pathway;ko04145//Phagosome;ko05323//Rheumatoid arthritis;ko00190//Oxidative phosphorylation;ko04721//Synaptic vesicle cycle;ko05120//Epithelial cell signaling in Helicobacter pylori infection;ko05110//Vibrio cholerae infection;ko04966//Collecting duct acid secretion	K02145;K02145;K02145;K02145;K02145;K02145;K02145;K02145;K02145;K02145	GO:0005829//cytosol;GO:0005886//plasma membrane;GO:0005902//microvillus;GO:0016324//apical plasma membrane;GO:0033180//proton-transporting V-type ATPase, V1 domain	GO:0005524//ATP binding;GO:0046961//proton-transporting ATPase activity, rotational mechanism	GO:0006879//cellular iron ion homeostasis;GO:0036295//cellular response to increased oxygen levels;GO:0046034//ATP metabolic process;GO:1902600//proton transmembrane transport
miR-206-y	ENSBGRT00000003243	120	141	-15.17	cCCTTACATACCACCCCCCtac	x||||||||x||xx|x|x|xxx	tGGAATGTAAGGAAGTGTGtgg	NCAN	neurocan [Source:HGNC Symbol;Acc:HGNC:2465]	-	-	-	-	-	GO:0005509//calcium ion binding;GO:0005540//hyaluronic acid binding	GO:0007155//cell adhesion
miR-206-y	ENSBGRT00000003309	535	556	-18.86	tCCTTACACTCGTCCTCACGta	x|||||||x||x|x|x|||:xx	tGGAATGTAAGGAAGTGTGTgg	-	-	Environmental Information Processing;Environmental Information Processing;Environmental Information Processing;Environmental Information Processing	Signal transduction;Signaling molecules and interaction;Signal transduction;Signal transduction	ko04024//cAMP signaling pathway;ko04060//Cytokine-cytokine receptor interaction;ko04390//Hippo signaling pathway;ko04350//TGF-beta signaling pathway	K04665;K04665;K04665;K04665	GO:0005634//nucleus	GO:0003676//nucleic acid binding;GO:0008083//growth factor activity;GO:0008270//zinc ion binding	GO:0008406//gonad development
miR-206-y	ENSBGRT00000003372	123	145	-12.14	aCCTTACAAATTGTATC-TATAat	x|||||||xx||x:x||x:|:|xx	tGGAATGT--AAGGAAGTGTGTgg	GNPDA2	glucosamine-6-phosphate deaminase 2 [Source:HGNC Symbol;Acc:HGNC:21526]	Metabolism;Metabolism	Global and overview maps;Carbohydrate metabolism	ko01100//Metabolic pathways;ko00520//Amino sugar and nucleotide sugar metabolism	K02564;K02564	GO:0016020//membrane	GO:0004342//glucosamine-6-phosphate deaminase activity	GO:0005975//carbohydrate metabolic process;GO:0006044//N-acetylglucosamine metabolic process
miR-206-y	ENSBGRT00000003380	392	413	-10.86	tCCTTACAgagggggttcgtcg	x|||||||xxxxxxxxxxxxxx	tGGAATGTaaggaagtgtgtgg	AP3D1	adaptor related protein complex 3 subunit delta 1 [Source:HGNC Symbol;Acc:HGNC:568]	Cellular Processes	Transport and catabolism	ko04142//Lysosome	K12396	GO:0010008//endosome membrane;GO:0030117//membrane coat;GO:0030123//AP-3 adaptor complex	-	GO:0006886//intracellular protein transport;GO:0015031//protein transport;GO:0016192//vesicle-mediated transport;GO:0035646//endosome to melanosome transport;GO:0061088//regulation of sequestering of zinc ion;GO:0072657//protein localization to membrane
miR-206-y	ENSBGRT00000003387	1599	1620	-11.3	tCCTTACAAATTTTagaaatgt	x|||||||xx::||xxxxxxxx	tGGAATGTAAGGAAgtgtgtgg	STAT1	signal transducer and activator of transcription 1 [Source:HGNC Symbol;Acc:HGNC:11362]	Human Diseases;Human Diseases;Human Diseases;Human Diseases;Human Diseases;Human Diseases;Human Diseases;Organismal Systems;Organismal Systems;Human Diseases;Environmental Information Processing;Human Diseases;Cellular Processes;Organismal Systems;Organismal Systems;Human Diseases;Organismal Systems;Organismal Systems;Human Diseases;Organismal Systems;Human Diseases;Organismal Systems;Human Disea…	Cancers;Infectious diseases;Infectious diseases;Infectious diseases;Infectious diseases;Infectious diseases;Infectious diseases;Immune system;Immune system;Infectious diseases;Signal transduction;Infectious diseases;Cell growth and death;Development;Immune system;Infectious diseases;Endocrine system;Endocrine system;Cancer: overview;Immune system;Infectious diseases;Immune system;Endocrine and me…	ko05200//Pathways in cancer;ko05168//Herpes simplex infection;ko05165//Human papillomavirus infection;ko05169//Epstein-Barr virus infection;ko05167//Kaposi sarcoma-associated herpesvirus infection;ko05152//Tuberculosis;ko05162//Measles;ko04062//Chemokine signaling pathway;ko04621//NOD-like receptor signaling pathway;ko05161//Hepatitis B;ko04630//Jak-STAT signaling pathway;ko05164//Influenza A;ko0…	K11220;K11220;K11220;K11220;K11220;K11220;K11220;K11220;K11220;K11220;K11220;K11220;K11220;K11220;K11220;K11220;K11220;K11220;K11220;K11220;K11220;K11220;K11220;K11220;K11220;K11220;K11220;K11220	GO:0000790//nuclear chromatin;GO:0005634//nucleus;GO:0005654//nucleoplasm;GO:0005730//nucleolus;GO:0005737//cytoplasm;GO:0005829//cytosol;GO:0032991//protein-containing complex;GO:0048471//perinuclear region of cytoplasm	GO:0000978//RNA polymerase II proximal promoter sequence-specific DNA binding;GO:0000979//RNA polymerase II core promoter sequence-specific DNA binding;GO:0000981//DNA-binding transcription factor activity, RNA polymerase II-specific;GO:0003677//DNA binding;GO:0003690//double-stranded DNA binding;GO:0003700//DNA-binding transcription factor activity;GO:0005164//tumor necrosis factor receptor bind…	GO:0001937//negative regulation of endothelial cell proliferation;GO:0002230//positive regulation of defense response to virus by host;GO:0006355//regulation of transcription, DNA-templated;GO:0007165//signal transduction;GO:0007259//JAK-STAT cascade;GO:0010742//macrophage derived foam cell differentiation;GO:0016525//negative regulation of angiogenesis;GO:0032727//positive regulation of interfer…
miR-206-y	ENSBGRT00000003431	330	351	-10.86	tCCTTACAgagggggttcgtcg	x|||||||xxxxxxxxxxxxxx	tGGAATGTaaggaagtgtgtgg	AP3D1	adaptor related protein complex 3 subunit delta 1 [Source:HGNC Symbol;Acc:HGNC:568]	Cellular Processes	Transport and catabolism	ko04142//Lysosome	K12396	GO:0010008//endosome membrane;GO:0030117//membrane coat;GO:0030123//AP-3 adaptor complex	-	GO:0006886//intracellular protein transport;GO:0015031//protein transport;GO:0016192//vesicle-mediated transport;GO:0035646//endosome to melanosome transport;GO:0061088//regulation of sequestering of zinc ion;GO:0072657//protein localization to membrane
miR-206-y	ENSBGRT00000003456	1599	1620	-11.3	tCCTTACAAATTTTagaaatgt	x|||||||xx::||xxxxxxxx	tGGAATGTAAGGAAgtgtgtgg	STAT1	signal transducer and activator of transcription 1 [Source:HGNC Symbol;Acc:HGNC:11362]	Human Diseases;Human Diseases;Human Diseases;Human Diseases;Human Diseases;Human Diseases;Human Diseases;Organismal Systems;Organismal Systems;Human Diseases;Environmental Information Processing;Human Diseases;Cellular Processes;Organismal Systems;Organismal Systems;Human Diseases;Organismal Systems;Organismal Systems;Human Diseases;Organismal Systems;Human Diseases;Organismal Systems;Human Disea…	Cancers;Infectious diseases;Infectious diseases;Infectious diseases;Infectious diseases;Infectious diseases;Infectious diseases;Immune system;Immune system;Infectious diseases;Signal transduction;Infectious diseases;Cell growth and death;Development;Immune system;Infectious diseases;Endocrine system;Endocrine system;Cancer: overview;Immune system;Infectious diseases;Immune system;Endocrine and me…	ko05200//Pathways in cancer;ko05168//Herpes simplex infection;ko05165//Human papillomavirus infection;ko05169//Epstein-Barr virus infection;ko05167//Kaposi sarcoma-associated herpesvirus infection;ko05152//Tuberculosis;ko05162//Measles;ko04062//Chemokine signaling pathway;ko04621//NOD-like receptor signaling pathway;ko05161//Hepatitis B;ko04630//Jak-STAT signaling pathway;ko05164//Influenza A;ko0…	K11220;K11220;K11220;K11220;K11220;K11220;K11220;K11220;K11220;K11220;K11220;K11220;K11220;K11220;K11220;K11220;K11220;K11220;K11220;K11220;K11220;K11220;K11220;K11220;K11220;K11220;K11220;K11220	GO:0000790//nuclear chromatin;GO:0005634//nucleus;GO:0005654//nucleoplasm;GO:0005730//nucleolus;GO:0005737//cytoplasm;GO:0005829//cytosol;GO:0032991//protein-containing complex;GO:0048471//perinuclear region of cytoplasm	GO:0000978//RNA polymerase II proximal promoter sequence-specific DNA binding;GO:0000979//RNA polymerase II core promoter sequence-specific DNA binding;GO:0000981//DNA-binding transcription factor activity, RNA polymerase II-specific;GO:0003677//DNA binding;GO:0003690//double-stranded DNA binding;GO:0003700//DNA-binding transcription factor activity;GO:0005164//tumor necrosis factor receptor bind…	GO:0001937//negative regulation of endothelial cell proliferation;GO:0002230//positive regulation of defense response to virus by host;GO:0006355//regulation of transcription, DNA-templated;GO:0007165//signal transduction;GO:0007259//JAK-STAT cascade;GO:0010742//macrophage derived foam cell differentiation;GO:0016525//negative regulation of angiogenesis;GO:0032727//positive regulation of interfer…
miR-206-y	ENSBGRT00000003525	1599	1620	-11.3	tCCTTACAAATTTTagaaatgt	x|||||||xx::||xxxxxxxx	tGGAATGTAAGGAAgtgtgtgg	STAT1	signal transducer and activator of transcription 1 [Source:HGNC Symbol;Acc:HGNC:11362]	Human Diseases;Human Diseases;Human Diseases;Human Diseases;Human Diseases;Human Diseases;Human Diseases;Organismal Systems;Organismal Systems;Human Diseases;Environmental Information Processing;Human Diseases;Cellular Processes;Organismal Systems;Organismal Systems;Human Diseases;Organismal Systems;Organismal Systems;Human Diseases;Organismal Systems;Human Diseases;Organismal Systems;Human Disea…	Cancers;Infectious diseases;Infectious diseases;Infectious diseases;Infectious diseases;Infectious diseases;Infectious diseases;Immune system;Immune system;Infectious diseases;Signal transduction;Infectious diseases;Cell growth and death;Development;Immune system;Infectious diseases;Endocrine system;Endocrine system;Cancer: overview;Immune system;Infectious diseases;Immune system;Endocrine and me…	ko05200//Pathways in cancer;ko05168//Herpes simplex infection;ko05165//Human papillomavirus infection;ko05169//Epstein-Barr virus infection;ko05167//Kaposi sarcoma-associated herpesvirus infection;ko05152//Tuberculosis;ko05162//Measles;ko04062//Chemokine signaling pathway;ko04621//NOD-like receptor signaling pathway;ko05161//Hepatitis B;ko04630//Jak-STAT signaling pathway;ko05164//Influenza A;ko0…	K11220;K11220;K11220;K11220;K11220;K11220;K11220;K11220;K11220;K11220;K11220;K11220;K11220;K11220;K11220;K11220;K11220;K11220;K11220;K11220;K11220;K11220;K11220;K11220;K11220;K11220;K11220;K11220	GO:0000790//nuclear chromatin;GO:0005634//nucleus;GO:0005654//nucleoplasm;GO:0005730//nucleolus;GO:0005737//cytoplasm;GO:0005829//cytosol;GO:0032991//protein-containing complex;GO:0048471//perinuclear region of cytoplasm	GO:0000978//RNA polymerase II proximal promoter sequence-specific DNA binding;GO:0000979//RNA polymerase II core promoter sequence-specific DNA binding;GO:0000981//DNA-binding transcription factor activity, RNA polymerase II-specific;GO:0003677//DNA binding;GO:0003690//double-stranded DNA binding;GO:0003700//DNA-binding transcription factor activity;GO:0005164//tumor necrosis factor receptor bind…	GO:0001937//negative regulation of endothelial cell proliferation;GO:0002230//positive regulation of defense response to virus by host;GO:0006355//regulation of transcription, DNA-templated;GO:0007165//signal transduction;GO:0007259//JAK-STAT cascade;GO:0010742//macrophage derived foam cell differentiation;GO:0016525//negative regulation of angiogenesis;GO:0032727//positive regulation of interfer…
miR-206-y	ENSBGRT00000003695	565	589	-18.83	tCCTTACAACGGAACTACACACAgt	x|||||||xxxxxx||x||||||xx	tGGAATGTAAG---GAAGTGTGTgg	TGFBR3	transforming growth factor beta receptor 3 [Source:HGNC Symbol;Acc:HGNC:11774]	-	-	-	-	GO:0009897//external side of plasma membrane;GO:0034673//inhibin-betaglycan-ActRII complex;GO:0043235//receptor complex	GO:0005024//transforming growth factor beta-activated receptor activity;GO:0005114//type II transforming growth factor beta receptor binding;GO:0015026//coreceptor activity;GO:0046332//SMAD binding;GO:0050431//transforming growth factor beta binding;GO:0070123//transforming growth factor beta receptor activity, type III	GO:0001837//epithelial to mesenchymal transition;GO:0006955//immune response;GO:0007179//transforming growth factor beta receptor signaling pathway;GO:0030509//BMP signaling pathway;GO:0032354//response to follicle-stimulating hormone;GO:0034695//response to prostaglandin E;GO:0034699//response to luteinizing hormone;GO:0035556//intracellular signal transduction;GO:0051271//negative regulation of…
miR-206-y	ENSBGRT00000003724	840	859	-12.01	tCCTTACAT--CTTGAAAgttt	x||||||||xx|||x|x|xxxx	tGGAATGTAAGGAAGTGTgtgg	HOXA3	homeobox A3 [Source:HGNC Symbol;Acc:HGNC:5104]	-	-	-	-	GO:0005654//nucleoplasm	GO:0003677//DNA binding;GO:0003700//DNA-binding transcription factor activity;GO:0043565//sequence-specific DNA binding;GO:0071837//HMG box domain binding	GO:0001525//angiogenesis;GO:0001974//blood vessel remodeling;GO:0006355//regulation of transcription, DNA-templated;GO:0008284//positive regulation of cell proliferation;GO:0009887//animal organ morphogenesis;GO:0009952//anterior/posterior pattern specification;GO:0010159//specification of animal organ position;GO:0010467//gene expression;GO:0021615//glossopharyngeal nerve morphogenesis;GO:003087…
miR-206-y	ENSBGRT00000003728	840	859	-12.01	tCCTTACAT--CTTGAAAgttt	x||||||||xx|||x|x|xxxx	tGGAATGTAAGGAAGTGTgtgg	HOXA3	homeobox A3 [Source:HGNC Symbol;Acc:HGNC:5104]	-	-	-	-	GO:0005654//nucleoplasm	GO:0003677//DNA binding;GO:0003700//DNA-binding transcription factor activity;GO:0043565//sequence-specific DNA binding;GO:0071837//HMG box domain binding	GO:0001525//angiogenesis;GO:0001974//blood vessel remodeling;GO:0006355//regulation of transcription, DNA-templated;GO:0008284//positive regulation of cell proliferation;GO:0009887//animal organ morphogenesis;GO:0009952//anterior/posterior pattern specification;GO:0010159//specification of animal organ position;GO:0010467//gene expression;GO:0021615//glossopharyngeal nerve morphogenesis;GO:003087…
miR-206-y	ENSBGRT00000003729	565	589	-18.83	tCCTTACAACGGAACTACACACAgt	x|||||||xxxxxx||x||||||xx	tGGAATGTAAG---GAAGTGTGTgg	TGFBR3	transforming growth factor beta receptor 3 [Source:HGNC Symbol;Acc:HGNC:11774]	-	-	-	-	GO:0009897//external side of plasma membrane;GO:0034673//inhibin-betaglycan-ActRII complex;GO:0043235//receptor complex	GO:0005024//transforming growth factor beta-activated receptor activity;GO:0005114//type II transforming growth factor beta receptor binding;GO:0015026//coreceptor activity;GO:0046332//SMAD binding;GO:0050431//transforming growth factor beta binding;GO:0070123//transforming growth factor beta receptor activity, type III	GO:0001837//epithelial to mesenchymal transition;GO:0006955//immune response;GO:0007179//transforming growth factor beta receptor signaling pathway;GO:0030509//BMP signaling pathway;GO:0032354//response to follicle-stimulating hormone;GO:0034695//response to prostaglandin E;GO:0034699//response to luteinizing hormone;GO:0035556//intracellular signal transduction;GO:0051271//negative regulation of…
miR-206-y	ENSBGRT00000003762	565	589	-18.83	tCCTTACAACGGAACTACACACAgt	x|||||||xxxxxx||x||||||xx	tGGAATGTAAG---GAAGTGTGTgg	TGFBR3	transforming growth factor beta receptor 3 [Source:HGNC Symbol;Acc:HGNC:11774]	-	-	-	-	GO:0009897//external side of plasma membrane;GO:0034673//inhibin-betaglycan-ActRII complex;GO:0043235//receptor complex	GO:0005024//transforming growth factor beta-activated receptor activity;GO:0005114//type II transforming growth factor beta receptor binding;GO:0015026//coreceptor activity;GO:0046332//SMAD binding;GO:0050431//transforming growth factor beta binding;GO:0070123//transforming growth factor beta receptor activity, type III	GO:0001837//epithelial to mesenchymal transition;GO:0006955//immune response;GO:0007179//transforming growth factor beta receptor signaling pathway;GO:0030509//BMP signaling pathway;GO:0032354//response to follicle-stimulating hormone;GO:0034695//response to prostaglandin E;GO:0034699//response to luteinizing hormone;GO:0035556//intracellular signal transduction;GO:0051271//negative regulation of…
miR-206-y	ENSBGRT00000003813	565	589	-18.83	tCCTTACAACGGAACTACACACAgt	x|||||||xxxxxx||x||||||xx	tGGAATGTAAG---GAAGTGTGTgg	TGFBR3	transforming growth factor beta receptor 3 [Source:HGNC Symbol;Acc:HGNC:11774]	-	-	-	-	GO:0009897//external side of plasma membrane;GO:0034673//inhibin-betaglycan-ActRII complex;GO:0043235//receptor complex	GO:0005024//transforming growth factor beta-activated receptor activity;GO:0005114//type II transforming growth factor beta receptor binding;GO:0015026//coreceptor activity;GO:0046332//SMAD binding;GO:0050431//transforming growth factor beta binding;GO:0070123//transforming growth factor beta receptor activity, type III	GO:0001837//epithelial to mesenchymal transition;GO:0006955//immune response;GO:0007179//transforming growth factor beta receptor signaling pathway;GO:0030509//BMP signaling pathway;GO:0032354//response to follicle-stimulating hormone;GO:0034695//response to prostaglandin E;GO:0034699//response to luteinizing hormone;GO:0035556//intracellular signal transduction;GO:0051271//negative regulation of…
miR-206-y	ENSBGRT00000003898	19	40	-11.86	tCCTTACAATATTTCtaattta	x|||||||x|x:|||xxxxxxx	tGGAATGTAAGGAAGtgtgtgg	-	-	Metabolism;Human Diseases;Human Diseases;Human Diseases;Organismal Systems;Human Diseases;Human Diseases;Metabolism;Metabolism;Metabolism;Metabolism	Global and overview maps;Cancers;Cancers;Cardiovascular diseases;Aging;Drug resistance;Cancers;Xenobiotics biodegradation and metabolism;Xenobiotics biodegradation and metabolism;Xenobiotics biodegradation and metabolism;Metabolism of other amino acids	ko01100//Metabolic pathways;ko05200//Pathways in cancer;ko05225//Hepatocellular carcinoma;ko05418//Fluid shear stress and atherosclerosis;ko04212//Longevity regulating pathway - worm;ko01524//Platinum drug resistance;ko05204//Chemical carcinogenesis;ko00983//Drug metabolism - other enzymes;ko00980//Metabolism of xenobiotics by cytochrome P450;ko00982//Drug metabolism - cytochrome P450;ko00480//Gl…	K00799;K00799;K00799;K00799;K00799;K00799;K00799;K00799;K00799;K00799;K00799	-	GO:0004364//glutathione transferase activity;GO:0005515//protein binding	-
miR-206-y	ENSBGRT00000003982	1771	1792	-12.03	tCCTTACAgaaatacgggggtg	x|||||||xxxxxxxxxxxxxx	tGGAATGTaaggaagtgtgtgg	UPK1B	uroplakin 1B [Source:HGNC Symbol;Acc:HGNC:12578]	-	-	-	-	GO:0016021//integral component of membrane;GO:0016324//apical plasma membrane;GO:0120001//apical plasma membrane urothelial plaque	-	GO:0009617//response to bacterium;GO:0030855//epithelial cell differentiation
miR-206-y	ENSBGRT00000004014	289	310	-12.03	tCCTTACAgaaatacgggggtg	x|||||||xxxxxxxxxxxxxx	tGGAATGTaaggaagtgtgtgg	UPK1B	uroplakin 1B [Source:HGNC Symbol;Acc:HGNC:12578]	-	-	-	-	GO:0016021//integral component of membrane;GO:0016324//apical plasma membrane;GO:0120001//apical plasma membrane urothelial plaque	-	GO:0009617//response to bacterium;GO:0030855//epithelial cell differentiation
miR-206-y	ENSBGRT00000004084	1363	1387	-16.28	tCCTTACAAAGCGACGTCCCACctc	x|||||||xxx|xx|x||x|||xxx	tGGAATGTAA-G--GAAGTGTGtgg	KIF24	kinesin family member 24 [Source:HGNC Symbol;Acc:HGNC:19916]	Organismal Systems	Development and regeneration	ko04361//Axon regeneration	K10393	GO:0005814//centriole;GO:0032991//protein-containing complex	GO:0003777//microtubule motor activity;GO:0005515//protein binding;GO:0005524//ATP binding;GO:0008017//microtubule binding;GO:0042802//identical protein binding	GO:0007018//microtubule-based movement;GO:0007019//microtubule depolymerization;GO:0060271//cilium assembly
miR-206-y	ENSBGRT00000004134	1363	1387	-16.28	tCCTTACAAAGCGACGTCCCACctc	x|||||||xxx|xx|x||x|||xxx	tGGAATGTAA-G--GAAGTGTGtgg	KIF24	kinesin family member 24 [Source:HGNC Symbol;Acc:HGNC:19916]	Organismal Systems	Development and regeneration	ko04361//Axon regeneration	K10393	GO:0005814//centriole;GO:0032991//protein-containing complex	GO:0003777//microtubule motor activity;GO:0005515//protein binding;GO:0005524//ATP binding;GO:0008017//microtubule binding;GO:0042802//identical protein binding	GO:0007018//microtubule-based movement;GO:0007019//microtubule depolymerization;GO:0060271//cilium assembly
miR-206-y	ENSBGRT00000004155	1363	1387	-16.28	tCCTTACAAAGCGACGTCCCACctc	x|||||||xxx|xx|x||x|||xxx	tGGAATGTAA-G--GAAGTGTGtgg	KIF24	kinesin family member 24 [Source:HGNC Symbol;Acc:HGNC:19916]	Organismal Systems	Development and regeneration	ko04361//Axon regeneration	K10393	GO:0005814//centriole;GO:0032991//protein-containing complex	GO:0003777//microtubule motor activity;GO:0005515//protein binding;GO:0005524//ATP binding;GO:0008017//microtubule binding;GO:0042802//identical protein binding	GO:0007018//microtubule-based movement;GO:0007019//microtubule depolymerization;GO:0060271//cilium assembly
miR-206-y	ENSBGRT00000004171	967	988	-12.31	tCCTTACAaaaacctatgtgtc	x|||||||xxxxxxxxxxxxxx	tGGAATGTaaggaagtgtgtgg	DGKG	diacylglycerol kinase gamma [Source:HGNC Symbol;Acc:HGNC:2853]	Metabolism;Environmental Information Processing;Human Diseases;Environmental Information Processing;Organismal Systems;Metabolism;Metabolism	Global and overview maps;Signal transduction;Cancers;Signal transduction;Development and regeneration;Lipid metabolism;Lipid metabolism	ko01100//Metabolic pathways;ko04072//Phospholipase D signaling pathway;ko05231//Choline metabolism in cancer;ko04070//Phosphatidylinositol signaling system;ko04361//Axon regeneration;ko00564//Glycerophospholipid metabolism;ko00561//Glycerolipid metabolism	K00901;K00901;K00901;K00901;K00901;K00901;K00901	-	GO:0003951//NAD+ kinase activity;GO:0004143//diacylglycerol kinase activity;GO:0005509//calcium ion binding;GO:0008289//lipid binding;GO:0016301//kinase activity	GO:0007165//signal transduction;GO:0007205//protein kinase C-activating G protein-coupled receptor signaling pathway;GO:0035556//intracellular signal transduction;GO:0046486//glycerolipid metabolic process;GO:0046834//lipid phosphorylation
miR-206-y	ENSBGRT00000004219	166	187	-11.28	cCCTTACAgggagatgaccaaa	x|||||||xxxxxxxxxxxxxx	tGGAATGTaaggaagtgtgtgg	-	-	Cellular Processes	Cellular community - eukaryotes	ko04530//Tight junction	K06102	GO:0016459//myosin complex	GO:0003774//motor activity	-
miR-206-y	ENSBGRT00000004259	559	582	-14.87	tCCTTACACATCTGTTTTTAAAtt	x|||||||xx||:x||:x:|x|xx	tGGAATGTA-AGG-AAGTGTGTgg	MET	MET proto-oncogene, receptor tyrosine kinase [Source:HGNC Symbol;Acc:HGNC:7029]	Human Diseases;Environmental Information Processing;Environmental Information Processing;Environmental Information Processing;Environmental Information Processing;Human Diseases;Cellular Processes;Human Diseases;Organismal Systems;Human Diseases;Human Diseases;Human Diseases;Cellular Processes;Organismal Systems;Human Diseases;Human Diseases;Human Diseases;Human Diseases;Human Diseases;Human Dise…	Cancers;Signal transduction;Signal transduction;Signal transduction;Signal transduction;Cancers;Cellular community - eukaryotes;Cancers;Development;Cancers;Cancers;Cancers;Cellular community - eukaryotes;Development and regeneration;Infectious diseases;Drug resistance;Cancers;Infectious diseases;Infectious diseases;Cancers;Cancers	ko05200//Pathways in cancer;ko04151//PI3K-Akt signaling pathway;ko04010//MAPK signaling pathway;ko04014//Ras signaling pathway;ko04015//Rap1 signaling pathway;ko05202//Transcriptional misregulation in cancers;ko04510//Focal adhesion;ko05205//Proteoglycans in cancer;ko04360//Axon guidance;ko05206//MicroRNAs in cancer;ko05225//Hepatocellular carcinoma;ko05226//Gastric cancer;ko04520//Adherens junct…	K05099;K05099;K05099;K05099;K05099;K05099;K05099;K05099;K05099;K05099;K05099;K05099;K05099;K05099;K05099;K05099;K05099;K05099;K05099;K05099;K05099	GO:0009925//basal plasma membrane;GO:0016021//integral component of membrane	GO:0004672//protein kinase activity;GO:0004713//protein tyrosine kinase activity;GO:0004714//transmembrane receptor protein tyrosine kinase activity;GO:0005515//protein binding;GO:0005524//ATP binding;GO:0017154//semaphorin receptor activity;GO:0019903//protein phosphatase binding;GO:0042802//identical protein binding	GO:0001886//endothelial cell morphogenesis;GO:0006468//protein phosphorylation;GO:0007169//transmembrane receptor protein tyrosine kinase signaling pathway;GO:0031116//positive regulation of microtubule polymerization;GO:0035024//negative regulation of Rho protein signal transduction;GO:0045944//positive regulation of transcription by RNA polymerase II;GO:0048754//branching morphogenesis of an ep…
miR-206-y	ENSBGRT00000004306	559	582	-14.87	tCCTTACACATCTGTTTTTAAAtt	x|||||||xx||:x||:x:|x|xx	tGGAATGTA-AGG-AAGTGTGTgg	MET	MET proto-oncogene, receptor tyrosine kinase [Source:HGNC Symbol;Acc:HGNC:7029]	Human Diseases;Environmental Information Processing;Environmental Information Processing;Environmental Information Processing;Environmental Information Processing;Human Diseases;Cellular Processes;Human Diseases;Organismal Systems;Human Diseases;Human Diseases;Human Diseases;Cellular Processes;Organismal Systems;Human Diseases;Human Diseases;Human Diseases;Human Diseases;Human Diseases;Human Dise…	Cancers;Signal transduction;Signal transduction;Signal transduction;Signal transduction;Cancers;Cellular community - eukaryotes;Cancers;Development;Cancers;Cancers;Cancers;Cellular community - eukaryotes;Development and regeneration;Infectious diseases;Drug resistance;Cancers;Infectious diseases;Infectious diseases;Cancers;Cancers	ko05200//Pathways in cancer;ko04151//PI3K-Akt signaling pathway;ko04010//MAPK signaling pathway;ko04014//Ras signaling pathway;ko04015//Rap1 signaling pathway;ko05202//Transcriptional misregulation in cancers;ko04510//Focal adhesion;ko05205//Proteoglycans in cancer;ko04360//Axon guidance;ko05206//MicroRNAs in cancer;ko05225//Hepatocellular carcinoma;ko05226//Gastric cancer;ko04520//Adherens junct…	K05099;K05099;K05099;K05099;K05099;K05099;K05099;K05099;K05099;K05099;K05099;K05099;K05099;K05099;K05099;K05099;K05099;K05099;K05099;K05099;K05099	GO:0009925//basal plasma membrane;GO:0016021//integral component of membrane	GO:0004672//protein kinase activity;GO:0004713//protein tyrosine kinase activity;GO:0004714//transmembrane receptor protein tyrosine kinase activity;GO:0005515//protein binding;GO:0005524//ATP binding;GO:0017154//semaphorin receptor activity;GO:0019903//protein phosphatase binding;GO:0042802//identical protein binding	GO:0001886//endothelial cell morphogenesis;GO:0006468//protein phosphorylation;GO:0007169//transmembrane receptor protein tyrosine kinase signaling pathway;GO:0031116//positive regulation of microtubule polymerization;GO:0035024//negative regulation of Rho protein signal transduction;GO:0045944//positive regulation of transcription by RNA polymerase II;GO:0048754//branching morphogenesis of an ep…
miR-206-y	ENSBGRT00000004325	1109	1128	-17.12	cCCTTACAGT--TTCACGTtct	x|||||||x|xx|||||::xxx	tGGAATGTAAGGAAGTGTGtgg	CSF1	colony stimulating factor 1 [Source:HGNC Symbol;Acc:HGNC:2432]	Environmental Information Processing;Environmental Information Processing;Human Diseases;Environmental Information Processing;Environmental Information Processing;Environmental Information Processing;Organismal Systems;Human Diseases;Environmental Information Processing;Organismal Systems;Environmental Information Processing	Signal transduction;Signal transduction;Neurodegenerative diseases;Signal transduction;Signal transduction;Signaling molecules and interaction;Development;Immune diseases;Signal transduction;Immune system;Signaling molecules and interaction	ko04151//PI3K-Akt signaling pathway;ko04010//MAPK signaling pathway;ko05010//Alzheimer disease;ko04014//Ras signaling pathway;ko04015//Rap1 signaling pathway;ko04060//Cytokine-cytokine receptor interaction;ko04380//Osteoclast differentiation;ko05323//Rheumatoid arthritis;ko04668//TNF signaling pathway;ko04640//Hematopoietic cell lineage;ko04061//Viral protein interaction with cytokine and cytokin…	K05453;K05453;K05453;K05453;K05453;K05453;K05453;K05453;K05453;K05453;K05453	GO:0005615//extracellular space;GO:0005886//plasma membrane;GO:0016021//integral component of membrane;GO:0016604//nuclear body;GO:0048471//perinuclear region of cytoplasm;GO:1990682//CSF1-CSF1R complex	GO:0005125//cytokine activity;GO:0005157//macrophage colony-stimulating factor receptor binding;GO:0008083//growth factor activity;GO:0042802//identical protein binding;GO:0042803//protein homodimerization activity	GO:0001954//positive regulation of cell-matrix adhesion;GO:0002158//osteoclast proliferation;GO:0002931//response to ischemia;GO:0003006//developmental process involved in reproduction;GO:0007169//transmembrane receptor protein tyrosine kinase signaling pathway;GO:0008284//positive regulation of cell proliferation;GO:0010628//positive regulation of gene expression;GO:0010744//positive regulation …
miR-206-y	ENSBGRT00000004328	559	582	-14.87	tCCTTACACATCTGTTTTTAAAtt	x|||||||xx||:x||:x:|x|xx	tGGAATGTA-AGG-AAGTGTGTgg	MET	MET proto-oncogene, receptor tyrosine kinase [Source:HGNC Symbol;Acc:HGNC:7029]	Human Diseases;Environmental Information Processing;Environmental Information Processing;Environmental Information Processing;Environmental Information Processing;Human Diseases;Cellular Processes;Human Diseases;Organismal Systems;Human Diseases;Human Diseases;Human Diseases;Cellular Processes;Organismal Systems;Human Diseases;Human Diseases;Human Diseases;Human Diseases;Human Diseases;Human Dise…	Cancers;Signal transduction;Signal transduction;Signal transduction;Signal transduction;Cancers;Cellular community - eukaryotes;Cancers;Development;Cancers;Cancers;Cancers;Cellular community - eukaryotes;Development and regeneration;Infectious diseases;Drug resistance;Cancers;Infectious diseases;Infectious diseases;Cancers;Cancers	ko05200//Pathways in cancer;ko04151//PI3K-Akt signaling pathway;ko04010//MAPK signaling pathway;ko04014//Ras signaling pathway;ko04015//Rap1 signaling pathway;ko05202//Transcriptional misregulation in cancers;ko04510//Focal adhesion;ko05205//Proteoglycans in cancer;ko04360//Axon guidance;ko05206//MicroRNAs in cancer;ko05225//Hepatocellular carcinoma;ko05226//Gastric cancer;ko04520//Adherens junct…	K05099;K05099;K05099;K05099;K05099;K05099;K05099;K05099;K05099;K05099;K05099;K05099;K05099;K05099;K05099;K05099;K05099;K05099;K05099;K05099;K05099	GO:0009925//basal plasma membrane;GO:0016021//integral component of membrane	GO:0004672//protein kinase activity;GO:0004713//protein tyrosine kinase activity;GO:0004714//transmembrane receptor protein tyrosine kinase activity;GO:0005515//protein binding;GO:0005524//ATP binding;GO:0017154//semaphorin receptor activity;GO:0019903//protein phosphatase binding;GO:0042802//identical protein binding	GO:0001886//endothelial cell morphogenesis;GO:0006468//protein phosphorylation;GO:0007169//transmembrane receptor protein tyrosine kinase signaling pathway;GO:0031116//positive regulation of microtubule polymerization;GO:0035024//negative regulation of Rho protein signal transduction;GO:0045944//positive regulation of transcription by RNA polymerase II;GO:0048754//branching morphogenesis of an ep…
miR-206-y	ENSBGRT00000004387	246	265	-11.88	aCCTTACA--CATGTAGATGtg	x|||||||xx|x|x:|x|::xx	tGGAATGTAAGGAAGTGTGTgg	-	-	-	-	-	-	-	GO:0003676//nucleic acid binding;GO:0003723//RNA binding	GO:0006355//regulation of transcription, DNA-templated
miR-206-y	ENSBGRT00000004388	559	582	-14.87	tCCTTACACATCTGTTTTTAAAtt	x|||||||xx||:x||:x:|x|xx	tGGAATGTA-AGG-AAGTGTGTgg	MET	MET proto-oncogene, receptor tyrosine kinase [Source:HGNC Symbol;Acc:HGNC:7029]	Human Diseases;Environmental Information Processing;Environmental Information Processing;Environmental Information Processing;Environmental Information Processing;Human Diseases;Cellular Processes;Human Diseases;Organismal Systems;Human Diseases;Human Diseases;Human Diseases;Cellular Processes;Organismal Systems;Human Diseases;Human Diseases;Human Diseases;Human Diseases;Human Diseases;Human Dise…	Cancers;Signal transduction;Signal transduction;Signal transduction;Signal transduction;Cancers;Cellular community - eukaryotes;Cancers;Development;Cancers;Cancers;Cancers;Cellular community - eukaryotes;Development and regeneration;Infectious diseases;Drug resistance;Cancers;Infectious diseases;Infectious diseases;Cancers;Cancers	ko05200//Pathways in cancer;ko04151//PI3K-Akt signaling pathway;ko04010//MAPK signaling pathway;ko04014//Ras signaling pathway;ko04015//Rap1 signaling pathway;ko05202//Transcriptional misregulation in cancers;ko04510//Focal adhesion;ko05205//Proteoglycans in cancer;ko04360//Axon guidance;ko05206//MicroRNAs in cancer;ko05225//Hepatocellular carcinoma;ko05226//Gastric cancer;ko04520//Adherens junct…	K05099;K05099;K05099;K05099;K05099;K05099;K05099;K05099;K05099;K05099;K05099;K05099;K05099;K05099;K05099;K05099;K05099;K05099;K05099;K05099;K05099	GO:0009925//basal plasma membrane;GO:0016021//integral component of membrane	GO:0004672//protein kinase activity;GO:0004713//protein tyrosine kinase activity;GO:0004714//transmembrane receptor protein tyrosine kinase activity;GO:0005515//protein binding;GO:0005524//ATP binding;GO:0017154//semaphorin receptor activity;GO:0019903//protein phosphatase binding;GO:0042802//identical protein binding	GO:0001886//endothelial cell morphogenesis;GO:0006468//protein phosphorylation;GO:0007169//transmembrane receptor protein tyrosine kinase signaling pathway;GO:0031116//positive regulation of microtubule polymerization;GO:0035024//negative regulation of Rho protein signal transduction;GO:0045944//positive regulation of transcription by RNA polymerase II;GO:0048754//branching morphogenesis of an ep…
miR-206-y	ENSBGRT00000004401	1109	1128	-17.12	cCCTTACAGT--TTCACGTtct	x|||||||x|xx|||||::xxx	tGGAATGTAAGGAAGTGTGtgg	CSF1	colony stimulating factor 1 [Source:HGNC Symbol;Acc:HGNC:2432]	Environmental Information Processing;Environmental Information Processing;Human Diseases;Environmental Information Processing;Environmental Information Processing;Environmental Information Processing;Organismal Systems;Human Diseases;Environmental Information Processing;Organismal Systems;Environmental Information Processing	Signal transduction;Signal transduction;Neurodegenerative diseases;Signal transduction;Signal transduction;Signaling molecules and interaction;Development;Immune diseases;Signal transduction;Immune system;Signaling molecules and interaction	ko04151//PI3K-Akt signaling pathway;ko04010//MAPK signaling pathway;ko05010//Alzheimer disease;ko04014//Ras signaling pathway;ko04015//Rap1 signaling pathway;ko04060//Cytokine-cytokine receptor interaction;ko04380//Osteoclast differentiation;ko05323//Rheumatoid arthritis;ko04668//TNF signaling pathway;ko04640//Hematopoietic cell lineage;ko04061//Viral protein interaction with cytokine and cytokin…	K05453;K05453;K05453;K05453;K05453;K05453;K05453;K05453;K05453;K05453;K05453	GO:0005615//extracellular space;GO:0005886//plasma membrane;GO:0016021//integral component of membrane;GO:0016604//nuclear body;GO:0048471//perinuclear region of cytoplasm;GO:1990682//CSF1-CSF1R complex	GO:0005125//cytokine activity;GO:0005157//macrophage colony-stimulating factor receptor binding;GO:0008083//growth factor activity;GO:0042802//identical protein binding;GO:0042803//protein homodimerization activity	GO:0001954//positive regulation of cell-matrix adhesion;GO:0002158//osteoclast proliferation;GO:0002931//response to ischemia;GO:0003006//developmental process involved in reproduction;GO:0007169//transmembrane receptor protein tyrosine kinase signaling pathway;GO:0008284//positive regulation of cell proliferation;GO:0010628//positive regulation of gene expression;GO:0010744//positive regulation …
miR-206-y	ENSBGRT00000004436	246	265	-11.88	aCCTTACA--CATGTAGATGtg	x|||||||xx|x|x:|x|::xx	tGGAATGTAAGGAAGTGTGTgg	-	-	-	-	-	-	-	GO:0003676//nucleic acid binding;GO:0003723//RNA binding	GO:0006355//regulation of transcription, DNA-templated
miR-206-y	ENSBGRT00000004453	1071	1090	-17.12	cCCTTACAGT--TTCACGTtct	x|||||||x|xx|||||::xxx	tGGAATGTAAGGAAGTGTGtgg	CSF1	colony stimulating factor 1 [Source:HGNC Symbol;Acc:HGNC:2432]	Environmental Information Processing;Environmental Information Processing;Human Diseases;Environmental Information Processing;Environmental Information Processing;Environmental Information Processing;Organismal Systems;Human Diseases;Environmental Information Processing;Organismal Systems;Environmental Information Processing	Signal transduction;Signal transduction;Neurodegenerative diseases;Signal transduction;Signal transduction;Signaling molecules and interaction;Development;Immune diseases;Signal transduction;Immune system;Signaling molecules and interaction	ko04151//PI3K-Akt signaling pathway;ko04010//MAPK signaling pathway;ko05010//Alzheimer disease;ko04014//Ras signaling pathway;ko04015//Rap1 signaling pathway;ko04060//Cytokine-cytokine receptor interaction;ko04380//Osteoclast differentiation;ko05323//Rheumatoid arthritis;ko04668//TNF signaling pathway;ko04640//Hematopoietic cell lineage;ko04061//Viral protein interaction with cytokine and cytokin…	K05453;K05453;K05453;K05453;K05453;K05453;K05453;K05453;K05453;K05453;K05453	GO:0005615//extracellular space;GO:0005886//plasma membrane;GO:0016021//integral component of membrane;GO:0016604//nuclear body;GO:0048471//perinuclear region of cytoplasm;GO:1990682//CSF1-CSF1R complex	GO:0005125//cytokine activity;GO:0005157//macrophage colony-stimulating factor receptor binding;GO:0008083//growth factor activity;GO:0042802//identical protein binding;GO:0042803//protein homodimerization activity	GO:0001954//positive regulation of cell-matrix adhesion;GO:0002158//osteoclast proliferation;GO:0002931//response to ischemia;GO:0003006//developmental process involved in reproduction;GO:0007169//transmembrane receptor protein tyrosine kinase signaling pathway;GO:0008284//positive regulation of cell proliferation;GO:0010628//positive regulation of gene expression;GO:0010744//positive regulation …
miR-206-y	ENSBGRT00000004488	246	265	-11.88	aCCTTACA--CATGTAGATGtg	x|||||||xx|x|x:|x|::xx	tGGAATGTAAGGAAGTGTGTgg	-	-	-	-	-	-	-	GO:0003676//nucleic acid binding;GO:0003723//RNA binding	GO:0006355//regulation of transcription, DNA-templated
miR-206-y	ENSBGRT00000004579	846	872	-25.3	aCCTTACACCGATTTCCGGTACTCAcc	x|||||||xxxxx||||xx:||x||xx	tGGAATGT-----AAGGAAGTGTGTgg	SNX27	sorting nexin 27 [Source:HGNC Symbol;Acc:HGNC:20073]	-	-	-	-	GO:0001772//immunological synapse;GO:0005654//nucleoplasm;GO:0005768//endosome;GO:0005769//early endosome;GO:0005829//cytosol;GO:0030904//retromer complex;GO:0071203//WASH complex	GO:0005515//protein binding;GO:0032266//phosphatidylinositol-3-phosphate binding;GO:0035091//phosphatidylinositol binding	GO:0006886//intracellular protein transport;GO:0007165//signal transduction;GO:0008333//endosome to lysosome transport;GO:0016197//endosomal transport;GO:1990126//retrograde transport, endosome to plasma membrane
miR-206-y	ENSBGRT00000004839	58	80	-19.42	tCCTTACACTCCCTCTACTCtat	x|||||||x|||x||x||x|xxx	tGGAATGTAAGGAAG-TGTGtgg	-	-	-	-	-	-	-	-	GO:0007283//spermatogenesis
miR-206-y	ENSBGRT00000004849	58	80	-19.42	tCCTTACACTCCCTCTACTCtat	x|||||||x|||x||x||x|xxx	tGGAATGTAAGGAAG-TGTGtgg	-	-	-	-	-	-	-	-	GO:0007283//spermatogenesis
miR-206-y	ENSBGRT00000005040	368	389	-15.28	tCCTTACAcggacccgacgaga	x|||||||xxxxxxxxxxxxxx	tGGAATGTaaggaagtgtgtgg	IL13	interleukin 13 [Source:HGNC Symbol;Acc:HGNC:5973]	Human Diseases;Environmental Information Processing;Environmental Information Processing;Organismal Systems;Organismal Systems;Organismal Systems;Human Diseases;Human Diseases	Cancers;Signaling molecules and interaction;Signal transduction;Immune system;Immune system;Immune system;Immune diseases;Immune diseases	ko05200//Pathways in cancer;ko04060//Cytokine-cytokine receptor interaction;ko04630//Jak-STAT signaling pathway;ko04658//Th1 and Th2 cell differentiation;ko04657//IL-17 signaling pathway;ko04664//Fc epsilon RI signaling pathway;ko05321//Inflammatiory bowel disease (IBD);ko05310//Asthma	K05435;K05435;K05435;K05435;K05435;K05435;K05435;K05435	GO:0005576//extracellular region;GO:0005615//extracellular space;GO:0005737//cytoplasm;GO:0009897//external side of plasma membrane	GO:0005126//cytokine receptor binding	GO:0002639//positive regulation of immunoglobulin production;GO:0006954//inflammatory response;GO:0006955//immune response;GO:0010628//positive regulation of gene expression;GO:0042116//macrophage activation;GO:0043032//positive regulation of macrophage activation;GO:0043306//positive regulation of mast cell degranulation;GO:0050728//negative regulation of inflammatory response;GO:0071345//cellul…
miR-206-y	ENSBGRT00000005158	2235	2256	-19.01	aCCTTACAGTaacacgtcccca	x|||||||x|xxxxxxxxxxxx	tGGAATGTAAggaagtgtgtgg	JOSD1	Josephin domain containing 1 [Source:HGNC Symbol;Acc:HGNC:28953]	-	-	-	-	-	GO:0004843//thiol-dependent ubiquitin-specific protease activity	GO:0016579//protein deubiquitination
miR-206-y	ENSBGRT00000005264	238	260	-20.26	aCCTTACATGTATGCGATACctt	x||||||||x:x|x|x|:||xxx	tGGAATGTAAGGAAG-TGTGtgg	-	-	-	-	-	-	-	-	-
miR-206-y	ENSBGRT00000005344	700	721	-17.63	cCCTTACAGTCCTCGAGATGtc	x|||||||x||||xx|x|::xx	tGGAATGTAAGGAAGTGTGTgg	-	-	Environmental Information Processing;Human Diseases;Human Diseases;Human Diseases;Environmental Information Processing;Human Diseases;Environmental Information Processing;Human Diseases;Environmental Information Processing;Human Diseases;Organismal Systems;Environmental Information Processing;Human Diseases;Organismal Systems;Human Diseases;Human Diseases;Human Diseases;Organismal Systems;Human D…	Signal transduction;Infectious diseases;Infectious diseases;Infectious disease: viral;Signal transduction;Cancers;Signal transduction;Infectious diseases;Signaling molecules and interaction;Infectious disease: bacterial;Immune system;Signal transduction;Infectious diseases;Immune system;Immune diseases;Immune diseases;Cancer: overview;Immune system;Infectious diseases;Cardiovascular diseases;Immu…	ko04014//Ras signaling pathway;ko05169//Epstein-Barr virus infection;ko05166//HTLV-I infection;ko05170//Human immunodeficiency virus 1 infection;ko04015//Rap1 signaling pathway;ko05202//Transcriptional misregulation in cancers;ko04020//Calcium signaling pathway;ko05162//Measles;ko04514//Cell adhesion molecules (CAMs);ko05135//Yersinia infection;ko04660//T cell receptor signaling pathway;ko04064//…	K10785;K10785;K10785;K10785;K10785;K10785;K10785;K10785;K10785;K10785;K10785;K10785;K10785;K10785;K10785;K10785;K10785;K10785;K10785;K10785;K10785;K10785;K10785;K10785;K10785;K10785;K10785;K10785;K10785	-	-	-
miR-206-y	ENSBGRT00000005358	700	721	-17.63	cCCTTACAGTCCTCGAGATGtc	x|||||||x||||xx|x|::xx	tGGAATGTAAGGAAGTGTGTgg	-	-	Environmental Information Processing;Human Diseases;Human Diseases;Human Diseases;Environmental Information Processing;Human Diseases;Environmental Information Processing;Human Diseases;Environmental Information Processing;Human Diseases;Organismal Systems;Environmental Information Processing;Human Diseases;Organismal Systems;Human Diseases;Human Diseases;Human Diseases;Organismal Systems;Human D…	Signal transduction;Infectious diseases;Infectious diseases;Infectious disease: viral;Signal transduction;Cancers;Signal transduction;Infectious diseases;Signaling molecules and interaction;Infectious disease: bacterial;Immune system;Signal transduction;Infectious diseases;Immune system;Immune diseases;Immune diseases;Cancer: overview;Immune system;Infectious diseases;Cardiovascular diseases;Immu…	ko04014//Ras signaling pathway;ko05169//Epstein-Barr virus infection;ko05166//HTLV-I infection;ko05170//Human immunodeficiency virus 1 infection;ko04015//Rap1 signaling pathway;ko05202//Transcriptional misregulation in cancers;ko04020//Calcium signaling pathway;ko05162//Measles;ko04514//Cell adhesion molecules (CAMs);ko05135//Yersinia infection;ko04660//T cell receptor signaling pathway;ko04064//…	K10785;K10785;K10785;K10785;K10785;K10785;K10785;K10785;K10785;K10785;K10785;K10785;K10785;K10785;K10785;K10785;K10785;K10785;K10785;K10785;K10785;K10785;K10785;K10785;K10785;K10785;K10785;K10785;K10785	-	-	-
miR-206-y	ENSBGRT00000005403	667	688	-15.86	aCCTTACATTTagaaaataatt	x|||||||||:xxxxxxxxxxx	tGGAATGTAAGgaagtgtgtgg	FN1	fibronectin 1 [Source:HGNC Symbol;Acc:HGNC:3778]	Human Diseases;Environmental Information Processing;Human Diseases;Cellular Processes;Human Diseases;Cellular Processes;Human Diseases;Human Diseases;Human Diseases;Human Diseases;Human Diseases;Environmental Information Processing	Cancers;Signal transduction;Infectious diseases;Cellular community - eukaryotes;Cancers;Cell motility;Infectious disease: bacterial;Infectious diseases;Endocrine and metabolic diseases;Infectious diseases;Cancers;Signaling molecules and interaction	ko05200//Pathways in cancer;ko04151//PI3K-Akt signaling pathway;ko05165//Human papillomavirus infection;ko04510//Focal adhesion;ko05205//Proteoglycans in cancer;ko04810//Regulation of actin cytoskeleton;ko05135//Yersinia infection;ko05146//Amoebiasis;ko04933//AGE-RAGE signaling pathway in diabetic complications;ko05100//Bacterial invasion of epithelial cells;ko05222//Small cell lung cancer;ko0451…	K05717;K05717;K05717;K05717;K05717;K05717;K05717;K05717;K05717;K05717;K05717;K05717	GO:0005576//extracellular region;GO:0005577//fibrinogen complex;GO:0005604//basement membrane;GO:0005615//extracellular space;GO:0005793//endoplasmic reticulum-Golgi intermediate compartment;GO:0016324//apical plasma membrane;GO:0031012//extracellular matrix;GO:0062023//collagen-containing extracellular matrix;GO:0070062//extracellular exosome	GO:0002020//protease binding;GO:0005102//signaling receptor binding;GO:0005178//integrin binding;GO:0005515//protein binding;GO:0008022//protein C-terminus binding;GO:0016504//peptidase activator activity;GO:0019899//enzyme binding;GO:0042802//identical protein binding;GO:0043394//proteoglycan binding;GO:0051087//chaperone binding;GO:0097718//disordered domain specific binding	GO:0001932//regulation of protein phosphorylation;GO:0007044//cell-substrate junction assembly;GO:0007155//cell adhesion;GO:0007160//cell-matrix adhesion;GO:0007161//calcium-independent cell-matrix adhesion;GO:0008284//positive regulation of cell proliferation;GO:0010628//positive regulation of gene expression;GO:0018149//peptide cross-linking;GO:0033622//integrin activation;GO:0034446//substrate…
miR-206-y	ENSBGRT00000005428	667	688	-15.86	aCCTTACATTTagaaaataatt	x|||||||||:xxxxxxxxxxx	tGGAATGTAAGgaagtgtgtgg	FN1	fibronectin 1 [Source:HGNC Symbol;Acc:HGNC:3778]	Human Diseases;Environmental Information Processing;Human Diseases;Cellular Processes;Human Diseases;Cellular Processes;Human Diseases;Human Diseases;Human Diseases;Human Diseases;Human Diseases;Environmental Information Processing	Cancers;Signal transduction;Infectious diseases;Cellular community - eukaryotes;Cancers;Cell motility;Infectious disease: bacterial;Infectious diseases;Endocrine and metabolic diseases;Infectious diseases;Cancers;Signaling molecules and interaction	ko05200//Pathways in cancer;ko04151//PI3K-Akt signaling pathway;ko05165//Human papillomavirus infection;ko04510//Focal adhesion;ko05205//Proteoglycans in cancer;ko04810//Regulation of actin cytoskeleton;ko05135//Yersinia infection;ko05146//Amoebiasis;ko04933//AGE-RAGE signaling pathway in diabetic complications;ko05100//Bacterial invasion of epithelial cells;ko05222//Small cell lung cancer;ko0451…	K05717;K05717;K05717;K05717;K05717;K05717;K05717;K05717;K05717;K05717;K05717;K05717	GO:0005576//extracellular region;GO:0005577//fibrinogen complex;GO:0005604//basement membrane;GO:0005615//extracellular space;GO:0005793//endoplasmic reticulum-Golgi intermediate compartment;GO:0016324//apical plasma membrane;GO:0031012//extracellular matrix;GO:0062023//collagen-containing extracellular matrix;GO:0070062//extracellular exosome	GO:0002020//protease binding;GO:0005102//signaling receptor binding;GO:0005178//integrin binding;GO:0005515//protein binding;GO:0008022//protein C-terminus binding;GO:0016504//peptidase activator activity;GO:0019899//enzyme binding;GO:0042802//identical protein binding;GO:0043394//proteoglycan binding;GO:0051087//chaperone binding;GO:0097718//disordered domain specific binding	GO:0001932//regulation of protein phosphorylation;GO:0007044//cell-substrate junction assembly;GO:0007155//cell adhesion;GO:0007160//cell-matrix adhesion;GO:0007161//calcium-independent cell-matrix adhesion;GO:0008284//positive regulation of cell proliferation;GO:0010628//positive regulation of gene expression;GO:0018149//peptide cross-linking;GO:0033622//integrin activation;GO:0034446//substrate…
miR-206-y	ENSBGRT00000005430	660	681	-12.1	cCCTTACAggacagaagtctgt	x|||||||xxxxxxxxxxxxxx	tGGAATGTaaggaagtgtgtgg	-	-	Cellular Processes;Genetic Information Processing;Genetic Information Processing	Cell growth and death;Replication and repair;Replication and repair	ko04218//Cellular senescence;ko03440//Homologous recombination;ko03450//Non-homologous end-joining	K10866;K10866;K10866	GO:0005634//nucleus;GO:0030870//Mre11 complex	GO:0016887//ATPase activity	GO:0000723//telomere maintenance;GO:0006281//DNA repair
miR-206-y	ENSBGRT00000005442	667	688	-15.86	aCCTTACATTTagaaaataatt	x|||||||||:xxxxxxxxxxx	tGGAATGTAAGgaagtgtgtgg	FN1	fibronectin 1 [Source:HGNC Symbol;Acc:HGNC:3778]	Human Diseases;Environmental Information Processing;Human Diseases;Cellular Processes;Human Diseases;Cellular Processes;Human Diseases;Human Diseases;Human Diseases;Human Diseases;Human Diseases;Environmental Information Processing	Cancers;Signal transduction;Infectious diseases;Cellular community - eukaryotes;Cancers;Cell motility;Infectious disease: bacterial;Infectious diseases;Endocrine and metabolic diseases;Infectious diseases;Cancers;Signaling molecules and interaction	ko05200//Pathways in cancer;ko04151//PI3K-Akt signaling pathway;ko05165//Human papillomavirus infection;ko04510//Focal adhesion;ko05205//Proteoglycans in cancer;ko04810//Regulation of actin cytoskeleton;ko05135//Yersinia infection;ko05146//Amoebiasis;ko04933//AGE-RAGE signaling pathway in diabetic complications;ko05100//Bacterial invasion of epithelial cells;ko05222//Small cell lung cancer;ko0451…	K05717;K05717;K05717;K05717;K05717;K05717;K05717;K05717;K05717;K05717;K05717;K05717	GO:0005576//extracellular region;GO:0005577//fibrinogen complex;GO:0005604//basement membrane;GO:0005615//extracellular space;GO:0005793//endoplasmic reticulum-Golgi intermediate compartment;GO:0016324//apical plasma membrane;GO:0031012//extracellular matrix;GO:0062023//collagen-containing extracellular matrix;GO:0070062//extracellular exosome	GO:0002020//protease binding;GO:0005102//signaling receptor binding;GO:0005178//integrin binding;GO:0005515//protein binding;GO:0008022//protein C-terminus binding;GO:0016504//peptidase activator activity;GO:0019899//enzyme binding;GO:0042802//identical protein binding;GO:0043394//proteoglycan binding;GO:0051087//chaperone binding;GO:0097718//disordered domain specific binding	GO:0001932//regulation of protein phosphorylation;GO:0007044//cell-substrate junction assembly;GO:0007155//cell adhesion;GO:0007160//cell-matrix adhesion;GO:0007161//calcium-independent cell-matrix adhesion;GO:0008284//positive regulation of cell proliferation;GO:0010628//positive regulation of gene expression;GO:0018149//peptide cross-linking;GO:0033622//integrin activation;GO:0034446//substrate…
miR-206-y	ENSBGRT00000005472	51	78	-14.88	tCCTTACAAAAACGTACCCTTATACGat	x|||||||xxxxxx|x||x|:|:||:xx	tGGAATGT------AAGGAAGTGTGTgg	USP33	ubiquitin specific peptidase 33 [Source:HGNC Symbol;Acc:HGNC:20059]	-	-	-	-	GO:0005654//nucleoplasm;GO:0005794//Golgi apparatus;GO:0005813//centrosome;GO:0005925//focal adhesion;GO:0044297//cell body;GO:0048471//perinuclear region of cytoplasm	GO:0001664//G protein-coupled receptor binding;GO:0004197//cysteine-type endopeptidase activity;GO:0004843//thiol-dependent ubiquitin-specific protease activity;GO:0008270//zinc ion binding;GO:0017160//Ral GTPase binding;GO:0036459//thiol-dependent ubiquitinyl hydrolase activity	GO:0006511//ubiquitin-dependent protein catabolic process;GO:0007411//axon guidance;GO:0008277//regulation of G protein-coupled receptor signaling pathway;GO:0009267//cellular response to starvation;GO:0010506//regulation of autophagy;GO:0016477//cell migration;GO:0016579//protein deubiquitination;GO:0032091//negative regulation of protein binding;GO:0032092//positive regulation of protein bindin…
miR-206-y	ENSBGRT00000005475	396	417	-17.13	tCCTTACACAGGTCCACAggct	x|||||||xxxx|x||||xxxx	tGGAATGTAAGGAAGTGTgtgg	ANO4	anoctamin 4 [Source:HGNC Symbol;Acc:HGNC:23837]	-	-	-	-	GO:0005886//plasma membrane	GO:0005229//intracellular calcium activated chloride channel activity;GO:0017128//phospholipid scramblase activity;GO:0046983//protein dimerization activity	GO:0006821//chloride transport;GO:0061588//calcium activated phospholipid scrambling;GO:0061589//calcium activated phosphatidylserine scrambling;GO:0061590//calcium activated phosphatidylcholine scrambling;GO:0061591//calcium activated galactosylceramide scrambling
miR-206-y	ENSBGRT00000005485	667	688	-15.86	aCCTTACATTTagaaaataatt	x|||||||||:xxxxxxxxxxx	tGGAATGTAAGgaagtgtgtgg	FN1	fibronectin 1 [Source:HGNC Symbol;Acc:HGNC:3778]	Human Diseases;Environmental Information Processing;Human Diseases;Cellular Processes;Human Diseases;Cellular Processes;Human Diseases;Human Diseases;Human Diseases;Human Diseases;Human Diseases;Environmental Information Processing	Cancers;Signal transduction;Infectious diseases;Cellular community - eukaryotes;Cancers;Cell motility;Infectious disease: bacterial;Infectious diseases;Endocrine and metabolic diseases;Infectious diseases;Cancers;Signaling molecules and interaction	ko05200//Pathways in cancer;ko04151//PI3K-Akt signaling pathway;ko05165//Human papillomavirus infection;ko04510//Focal adhesion;ko05205//Proteoglycans in cancer;ko04810//Regulation of actin cytoskeleton;ko05135//Yersinia infection;ko05146//Amoebiasis;ko04933//AGE-RAGE signaling pathway in diabetic complications;ko05100//Bacterial invasion of epithelial cells;ko05222//Small cell lung cancer;ko0451…	K05717;K05717;K05717;K05717;K05717;K05717;K05717;K05717;K05717;K05717;K05717;K05717	GO:0005576//extracellular region;GO:0005577//fibrinogen complex;GO:0005604//basement membrane;GO:0005615//extracellular space;GO:0005793//endoplasmic reticulum-Golgi intermediate compartment;GO:0016324//apical plasma membrane;GO:0031012//extracellular matrix;GO:0062023//collagen-containing extracellular matrix;GO:0070062//extracellular exosome	GO:0002020//protease binding;GO:0005102//signaling receptor binding;GO:0005178//integrin binding;GO:0005515//protein binding;GO:0008022//protein C-terminus binding;GO:0016504//peptidase activator activity;GO:0019899//enzyme binding;GO:0042802//identical protein binding;GO:0043394//proteoglycan binding;GO:0051087//chaperone binding;GO:0097718//disordered domain specific binding	GO:0001932//regulation of protein phosphorylation;GO:0007044//cell-substrate junction assembly;GO:0007155//cell adhesion;GO:0007160//cell-matrix adhesion;GO:0007161//calcium-independent cell-matrix adhesion;GO:0008284//positive regulation of cell proliferation;GO:0010628//positive regulation of gene expression;GO:0018149//peptide cross-linking;GO:0033622//integrin activation;GO:0034446//substrate…
miR-206-y	ENSBGRT00000005490	660	681	-12.1	cCCTTACAggacagaagtctgt	x|||||||xxxxxxxxxxxxxx	tGGAATGTaaggaagtgtgtgg	-	-	Cellular Processes;Genetic Information Processing;Genetic Information Processing	Cell growth and death;Replication and repair;Replication and repair	ko04218//Cellular senescence;ko03440//Homologous recombination;ko03450//Non-homologous end-joining	K10866;K10866;K10866	GO:0005634//nucleus;GO:0030870//Mre11 complex	GO:0016887//ATPase activity	GO:0000723//telomere maintenance;GO:0006281//DNA repair
miR-206-y	ENSBGRT00000005496	396	417	-17.13	tCCTTACACAGGTCCACAggct	x|||||||xxxx|x||||xxxx	tGGAATGTAAGGAAGTGTgtgg	ANO4	anoctamin 4 [Source:HGNC Symbol;Acc:HGNC:23837]	-	-	-	-	GO:0005886//plasma membrane	GO:0005229//intracellular calcium activated chloride channel activity;GO:0017128//phospholipid scramblase activity;GO:0046983//protein dimerization activity	GO:0006821//chloride transport;GO:0061588//calcium activated phospholipid scrambling;GO:0061589//calcium activated phosphatidylserine scrambling;GO:0061590//calcium activated phosphatidylcholine scrambling;GO:0061591//calcium activated galactosylceramide scrambling
miR-206-y	ENSBGRT00000005531	51	78	-14.88	tCCTTACAAAAACGTACCCTTATACGat	x|||||||xxxxxx|x||x|:|:||:xx	tGGAATGT------AAGGAAGTGTGTgg	USP33	ubiquitin specific peptidase 33 [Source:HGNC Symbol;Acc:HGNC:20059]	-	-	-	-	GO:0005654//nucleoplasm;GO:0005794//Golgi apparatus;GO:0005813//centrosome;GO:0005925//focal adhesion;GO:0044297//cell body;GO:0048471//perinuclear region of cytoplasm	GO:0001664//G protein-coupled receptor binding;GO:0004197//cysteine-type endopeptidase activity;GO:0004843//thiol-dependent ubiquitin-specific protease activity;GO:0008270//zinc ion binding;GO:0017160//Ral GTPase binding;GO:0036459//thiol-dependent ubiquitinyl hydrolase activity	GO:0006511//ubiquitin-dependent protein catabolic process;GO:0007411//axon guidance;GO:0008277//regulation of G protein-coupled receptor signaling pathway;GO:0009267//cellular response to starvation;GO:0010506//regulation of autophagy;GO:0016477//cell migration;GO:0016579//protein deubiquitination;GO:0032091//negative regulation of protein binding;GO:0032092//positive regulation of protein bindin…
miR-206-y	ENSBGRT00000005555	660	681	-12.1	cCCTTACAggacagaagtctgt	x|||||||xxxxxxxxxxxxxx	tGGAATGTaaggaagtgtgtgg	-	-	Cellular Processes;Genetic Information Processing;Genetic Information Processing	Cell growth and death;Replication and repair;Replication and repair	ko04218//Cellular senescence;ko03440//Homologous recombination;ko03450//Non-homologous end-joining	K10866;K10866;K10866	GO:0005634//nucleus;GO:0030870//Mre11 complex	GO:0016887//ATPase activity	GO:0000723//telomere maintenance;GO:0006281//DNA repair
miR-206-y	ENSBGRT00000005572	396	417	-17.13	tCCTTACACAGGTCCACAggct	x|||||||xxxx|x||||xxxx	tGGAATGTAAGGAAGTGTgtgg	ANO4	anoctamin 4 [Source:HGNC Symbol;Acc:HGNC:23837]	-	-	-	-	GO:0005886//plasma membrane	GO:0005229//intracellular calcium activated chloride channel activity;GO:0017128//phospholipid scramblase activity;GO:0046983//protein dimerization activity	GO:0006821//chloride transport;GO:0061588//calcium activated phospholipid scrambling;GO:0061589//calcium activated phosphatidylserine scrambling;GO:0061590//calcium activated phosphatidylcholine scrambling;GO:0061591//calcium activated galactosylceramide scrambling
miR-206-y	ENSBGRT00000005609	660	681	-12.1	cCCTTACAggacagaagtctgt	x|||||||xxxxxxxxxxxxxx	tGGAATGTaaggaagtgtgtgg	-	-	Cellular Processes;Genetic Information Processing;Genetic Information Processing	Cell growth and death;Replication and repair;Replication and repair	ko04218//Cellular senescence;ko03440//Homologous recombination;ko03450//Non-homologous end-joining	K10866;K10866;K10866	GO:0005634//nucleus;GO:0030870//Mre11 complex	GO:0016887//ATPase activity	GO:0000723//telomere maintenance;GO:0006281//DNA repair
miR-206-y	ENSBGRT00000005635	396	417	-17.13	tCCTTACACAGGTCCACAggct	x|||||||xxxx|x||||xxxx	tGGAATGTAAGGAAGTGTgtgg	ANO4	anoctamin 4 [Source:HGNC Symbol;Acc:HGNC:23837]	-	-	-	-	GO:0005886//plasma membrane	GO:0005229//intracellular calcium activated chloride channel activity;GO:0017128//phospholipid scramblase activity;GO:0046983//protein dimerization activity	GO:0006821//chloride transport;GO:0061588//calcium activated phospholipid scrambling;GO:0061589//calcium activated phosphatidylserine scrambling;GO:0061590//calcium activated phosphatidylcholine scrambling;GO:0061591//calcium activated galactosylceramide scrambling
miR-206-y	ENSBGRT00000005646	396	417	-17.13	tCCTTACACAGGTCCACAggct	x|||||||xxxx|x||||xxxx	tGGAATGTAAGGAAGTGTgtgg	ANO4	anoctamin 4 [Source:HGNC Symbol;Acc:HGNC:23837]	-	-	-	-	GO:0005886//plasma membrane	GO:0005229//intracellular calcium activated chloride channel activity;GO:0017128//phospholipid scramblase activity;GO:0046983//protein dimerization activity	GO:0006821//chloride transport;GO:0061588//calcium activated phospholipid scrambling;GO:0061589//calcium activated phosphatidylserine scrambling;GO:0061590//calcium activated phosphatidylcholine scrambling;GO:0061591//calcium activated galactosylceramide scrambling
miR-206-y	ENSBGRT00000005656	180	200	-13.04	tCCTTACAAGTCGACG-ACttg	x|||||||xx:|xx|:x||xxx	tGGAATGTAAGGAAGTGTGtgg	-	-	-	-	-	-	GO:0005654//nucleoplasm;GO:0005671//Ada2/Gcn5/Ada3 transcription activator complex;GO:0005730//nucleolus	GO:0003677//DNA binding;GO:0008270//zinc ion binding	-
miR-206-y	ENSBGRT00000005665	180	200	-13.04	tCCTTACAAGTCGACG-ACttg	x|||||||xx:|xx|:x||xxx	tGGAATGTAAGGAAGTGTGtgg	-	-	-	-	-	-	GO:0005654//nucleoplasm;GO:0005671//Ada2/Gcn5/Ada3 transcription activator complex;GO:0005730//nucleolus	GO:0003677//DNA binding;GO:0008270//zinc ion binding	-
miR-206-y	ENSBGRT00000006740	936	960	-18.16	aCCTTACAGTAGGGTTTTATACGga	x|||||||x|xxxx:||:|:||:xx	tGGAATGTAAG---GAAGTGTGTgg	UBAP1L	ubiquitin associated protein 1 like [Source:HGNC Symbol;Acc:HGNC:40028]	-	-	-	-	GO:0000813//ESCRT I complex	GO:0043130//ubiquitin binding	GO:0043162//ubiquitin-dependent protein catabolic process via the multivesicular body sorting pathway
miR-206-y	ENSBGRT00000007298	658	679	-14.3	tCCTTACAggctgcccggtgtc	x|||||||xxxxxxxxxxxxxx	tGGAATGTaaggaagtgtgtgg	ATG14	autophagy related 14 [Source:HGNC Symbol;Acc:HGNC:19962]	Human Diseases;Human Diseases;Human Diseases;Human Diseases;Cellular Processes;Human Diseases	Neurodegenerative diseases;Neurodegenerative diseases;Infectious diseases;Infectious diseases;Transport and catabolism;Neurodegenerative disease	ko05010//Alzheimer disease;ko05016//Huntington disease;ko05131//Shigellosis;ko05167//Kaposi sarcoma-associated herpesvirus infection;ko04140//Autophagy - animal;ko05017//Spinocerebellar ataxia	K17889;K17889;K17889;K17889;K17889;K17889	GO:0005776//autophagosome;GO:0005930//axoneme;GO:0034045//phagophore assembly site membrane;GO:0035032//phosphatidylinositol 3-kinase complex, class III;GO:0044233//Mitochondria-associated ER Membrane;GO:0045335//phagocytic vesicle;GO:0097629//extrinsic component of omegasome membrane;GO:0097632//extrinsic component of phagophore assembly site membrane	GO:0051020//GTPase binding	GO:0000045//autophagosome assembly;GO:0000423//mitophagy;GO:0001932//regulation of protein phosphorylation;GO:0001933//negative regulation of protein phosphorylation;GO:0001934//positive regulation of protein phosphorylation;GO:0006914//autophagy;GO:0008333//endosome to lysosome transport;GO:0009267//cellular response to starvation;GO:0010608//posttranscriptional regulation of gene expression;GO:…
miR-206-y	ENSBGRT00000007328	1332	1353	-16.82	aCCTTACACATCTATCG-ACGgg	x|||||||xx:||x||:x||:xx	tGGAATGTAAGGA-AGTGTGTgg	-	-	Organismal Systems;Organismal Systems;Organismal Systems	Digestive system;Endocrine system;Excretory system	ko04976//Bile secretion;ko04924//Renin secretion;ko04964//Proximal tubule bicarbonate reclamation	K09864;K09864;K09864	GO:0005886//plasma membrane;GO:0005901//caveola;GO:0005903//brush border;GO:0009925//basal plasma membrane;GO:0016020//membrane;GO:0016021//integral component of membrane;GO:0016323//basolateral plasma membrane;GO:0016324//apical plasma membrane;GO:0020003//symbiont-containing vacuole;GO:0030424//axon;GO:0070062//extracellular exosome	GO:0005372//water transmembrane transporter activity;GO:0015079//potassium ion transmembrane transporter activity;GO:0015267//channel activity;GO:0046875//ephrin receptor binding	GO:0003094//glomerular filtration;GO:0006813//potassium ion transport;GO:0006833//water transport;GO:0019233//sensory perception of pain;GO:0021670//lateral ventricle development;GO:0030104//water homeostasis;GO:0030335//positive regulation of cell migration;GO:0032940//secretion by cell;GO:0033363//secretory granule organization;GO:0042060//wound healing;GO:0044241//lipid digestion;GO:0048593//c…
miR-206-y	ENSBGRT00000007351	658	679	-14.3	tCCTTACAggctgcccggtgtc	x|||||||xxxxxxxxxxxxxx	tGGAATGTaaggaagtgtgtgg	ATG14	autophagy related 14 [Source:HGNC Symbol;Acc:HGNC:19962]	Human Diseases;Human Diseases;Human Diseases;Human Diseases;Cellular Processes;Human Diseases	Neurodegenerative diseases;Neurodegenerative diseases;Infectious diseases;Infectious diseases;Transport and catabolism;Neurodegenerative disease	ko05010//Alzheimer disease;ko05016//Huntington disease;ko05131//Shigellosis;ko05167//Kaposi sarcoma-associated herpesvirus infection;ko04140//Autophagy - animal;ko05017//Spinocerebellar ataxia	K17889;K17889;K17889;K17889;K17889;K17889	GO:0005776//autophagosome;GO:0005930//axoneme;GO:0034045//phagophore assembly site membrane;GO:0035032//phosphatidylinositol 3-kinase complex, class III;GO:0044233//Mitochondria-associated ER Membrane;GO:0045335//phagocytic vesicle;GO:0097629//extrinsic component of omegasome membrane;GO:0097632//extrinsic component of phagophore assembly site membrane	GO:0051020//GTPase binding	GO:0000045//autophagosome assembly;GO:0000423//mitophagy;GO:0001932//regulation of protein phosphorylation;GO:0001933//negative regulation of protein phosphorylation;GO:0001934//positive regulation of protein phosphorylation;GO:0006914//autophagy;GO:0008333//endosome to lysosome transport;GO:0009267//cellular response to starvation;GO:0010608//posttranscriptional regulation of gene expression;GO:…
miR-206-y	ENSBGRT00000007358	1332	1353	-16.82	aCCTTACACATCTATCG-ACGgg	x|||||||xx:||x||:x||:xx	tGGAATGTAAGGA-AGTGTGTgg	-	-	Organismal Systems;Organismal Systems;Organismal Systems	Digestive system;Endocrine system;Excretory system	ko04976//Bile secretion;ko04924//Renin secretion;ko04964//Proximal tubule bicarbonate reclamation	K09864;K09864;K09864	GO:0005886//plasma membrane;GO:0005901//caveola;GO:0005903//brush border;GO:0009925//basal plasma membrane;GO:0016020//membrane;GO:0016021//integral component of membrane;GO:0016323//basolateral plasma membrane;GO:0016324//apical plasma membrane;GO:0020003//symbiont-containing vacuole;GO:0030424//axon;GO:0070062//extracellular exosome	GO:0005372//water transmembrane transporter activity;GO:0015079//potassium ion transmembrane transporter activity;GO:0015267//channel activity;GO:0046875//ephrin receptor binding	GO:0003094//glomerular filtration;GO:0006813//potassium ion transport;GO:0006833//water transport;GO:0019233//sensory perception of pain;GO:0021670//lateral ventricle development;GO:0030104//water homeostasis;GO:0030335//positive regulation of cell migration;GO:0032940//secretion by cell;GO:0033363//secretory granule organization;GO:0042060//wound healing;GO:0044241//lipid digestion;GO:0048593//c…
miR-206-y	ENSBGRT00000007473	177	196	-11.42	tCCTTACA--CCTaaatttgtt	x|||||||xx|||xxxxxxxxx	tGGAATGTAAGGAagtgtgtgg	GHRHR	growth hormone releasing hormone receptor [Source:HGNC Symbol;Acc:HGNC:4266]	Environmental Information Processing;Organismal Systems	Signaling molecules and interaction;Endocrine system	ko04080//Neuroactive ligand-receptor interaction;ko04935//Growth hormone synthesis, secretion and action	K04584;K04584	GO:0005637//nuclear inner membrane;GO:0005640//nuclear outer membrane;GO:0005737//cytoplasm;GO:0005886//plasma membrane;GO:0009986//cell surface;GO:0016020//membrane;GO:0016021//integral component of membrane;GO:0016363//nuclear matrix;GO:0030141//secretory granule	GO:0004888//transmembrane signaling receptor activity;GO:0004930//G protein-coupled receptor activity;GO:0016520//growth hormone-releasing hormone receptor activity;GO:0017046//peptide hormone binding;GO:0019838//growth factor binding	GO:0007166//cell surface receptor signaling pathway;GO:0007186//G protein-coupled receptor signaling pathway;GO:0007189//adenylate cyclase-activating G protein-coupled receptor signaling pathway;GO:0007595//lactation;GO:0008284//positive regulation of cell proliferation;GO:0008340//determination of adult lifespan;GO:0019933//cAMP-mediated signaling;GO:0021984//adenohypophysis development;GO:00301…
miR-206-y	ENSBGRT00000007482	55	76	-10.98	tCCTTACAaccgaaaaatttgt	x|||||||xxxxxxxxxxxxxx	tGGAATGTaaggaagtgtgtgg	HNRNPK	heterogeneous nuclear ribonucleoprotein K [Source:HGNC Symbol;Acc:HGNC:5044]	Human Diseases;Human Diseases;Genetic Information Processing	Cancers;Cancers;Transcription	ko05203//Viral carcinogenesis;ko05206//MicroRNAs in cancer;ko03040//Spliceosome	K12886;K12886;K12886	GO:0000790//nuclear chromatin;GO:0005654//nucleoplasm;GO:0010494//cytoplasmic stress granule;GO:0071013//catalytic step 2 spliceosome	GO:0000978//RNA polymerase II proximal promoter sequence-specific DNA binding;GO:0001228//DNA-binding transcription activator activity, RNA polymerase II-specific;GO:0003676//nucleic acid binding;GO:0003677//DNA binding;GO:0003723//RNA binding;GO:0019904//protein domain specific binding;GO:0042802//identical protein binding	GO:0006357//regulation of transcription by RNA polymerase II;GO:0006396//RNA processing;GO:0010988//regulation of low-density lipoprotein particle clearance;GO:0043066//negative regulation of apoptotic process;GO:0045716//positive regulation of low-density lipoprotein particle receptor biosynthetic process;GO:0045944//positive regulation of transcription by RNA polymerase II;GO:0048025//negative …
miR-206-y	ENSBGRT00000007531	150	171	-13.69	aCCTTACAgggagaatcttacg	x|||||||xxxxxxxxxxxxxx	tGGAATGTaaggaagtgtgtgg	TMEM189	transmembrane protein 189 [Source:HGNC Symbol;Acc:HGNC:16735]	-	-	-	-	GO:0005783//endoplasmic reticulum;GO:0005789//endoplasmic reticulum membrane	GO:0050207//plasmanylethanolamine desaturase activity	GO:0008611//ether lipid biosynthetic process
miR-206-y	ENSBGRT00000007541	103	124	-13.84	tCCTTACAAACCTCTCTAaggc	x|||||||xx|||x:x:|xxxx	tGGAATGTAAGGAAGTGTgtgg	CAPN7	calpain 7 [Source:HGNC Symbol;Acc:HGNC:1484]	-	-	-	-	-	GO:0004175//endopeptidase activity;GO:0004198//calcium-dependent cysteine-type endopeptidase activity;GO:0090541//MIT domain binding	GO:0006508//proteolysis;GO:0010634//positive regulation of epithelial cell migration;GO:0097264//self proteolysis
miR-206-y	ENSBGRT00000007556	177	196	-11.42	tCCTTACA--CCTaaatttgtt	x|||||||xx|||xxxxxxxxx	tGGAATGTAAGGAagtgtgtgg	GHRHR	growth hormone releasing hormone receptor [Source:HGNC Symbol;Acc:HGNC:4266]	Environmental Information Processing;Organismal Systems	Signaling molecules and interaction;Endocrine system	ko04080//Neuroactive ligand-receptor interaction;ko04935//Growth hormone synthesis, secretion and action	K04584;K04584	GO:0005637//nuclear inner membrane;GO:0005640//nuclear outer membrane;GO:0005737//cytoplasm;GO:0005886//plasma membrane;GO:0009986//cell surface;GO:0016020//membrane;GO:0016021//integral component of membrane;GO:0016363//nuclear matrix;GO:0030141//secretory granule	GO:0004888//transmembrane signaling receptor activity;GO:0004930//G protein-coupled receptor activity;GO:0016520//growth hormone-releasing hormone receptor activity;GO:0017046//peptide hormone binding;GO:0019838//growth factor binding	GO:0007166//cell surface receptor signaling pathway;GO:0007186//G protein-coupled receptor signaling pathway;GO:0007189//adenylate cyclase-activating G protein-coupled receptor signaling pathway;GO:0007595//lactation;GO:0008284//positive regulation of cell proliferation;GO:0008340//determination of adult lifespan;GO:0019933//cAMP-mediated signaling;GO:0021984//adenohypophysis development;GO:00301…
miR-206-y	ENSBGRT00000007658	177	196	-11.42	tCCTTACA--CCTaaatttgtt	x|||||||xx|||xxxxxxxxx	tGGAATGTAAGGAagtgtgtgg	GHRHR	growth hormone releasing hormone receptor [Source:HGNC Symbol;Acc:HGNC:4266]	Environmental Information Processing;Organismal Systems	Signaling molecules and interaction;Endocrine system	ko04080//Neuroactive ligand-receptor interaction;ko04935//Growth hormone synthesis, secretion and action	K04584;K04584	GO:0005637//nuclear inner membrane;GO:0005640//nuclear outer membrane;GO:0005737//cytoplasm;GO:0005886//plasma membrane;GO:0009986//cell surface;GO:0016020//membrane;GO:0016021//integral component of membrane;GO:0016363//nuclear matrix;GO:0030141//secretory granule	GO:0004888//transmembrane signaling receptor activity;GO:0004930//G protein-coupled receptor activity;GO:0016520//growth hormone-releasing hormone receptor activity;GO:0017046//peptide hormone binding;GO:0019838//growth factor binding	GO:0007166//cell surface receptor signaling pathway;GO:0007186//G protein-coupled receptor signaling pathway;GO:0007189//adenylate cyclase-activating G protein-coupled receptor signaling pathway;GO:0007595//lactation;GO:0008284//positive regulation of cell proliferation;GO:0008340//determination of adult lifespan;GO:0019933//cAMP-mediated signaling;GO:0021984//adenohypophysis development;GO:00301…
miR-206-y	ENSBGRT00000007687	68	89	-15.66	aCCTTACAAATACGTC-TACctt	x|||||||xx|x|x||x:||xxx	tGGAATGTA-AGGAAGTGTGtgg	GPR137C	G protein-coupled receptor 137C [Source:HGNC Symbol;Acc:HGNC:25445]	-	-	-	-	GO:0005765//lysosomal membrane	-	-
miR-206-y	ENSBGRT00000007729	177	196	-11.42	tCCTTACA--CCTaaatttgtt	x|||||||xx|||xxxxxxxxx	tGGAATGTAAGGAagtgtgtgg	GHRHR	growth hormone releasing hormone receptor [Source:HGNC Symbol;Acc:HGNC:4266]	Environmental Information Processing;Organismal Systems	Signaling molecules and interaction;Endocrine system	ko04080//Neuroactive ligand-receptor interaction;ko04935//Growth hormone synthesis, secretion and action	K04584;K04584	GO:0005637//nuclear inner membrane;GO:0005640//nuclear outer membrane;GO:0005737//cytoplasm;GO:0005886//plasma membrane;GO:0009986//cell surface;GO:0016020//membrane;GO:0016021//integral component of membrane;GO:0016363//nuclear matrix;GO:0030141//secretory granule	GO:0004888//transmembrane signaling receptor activity;GO:0004930//G protein-coupled receptor activity;GO:0016520//growth hormone-releasing hormone receptor activity;GO:0017046//peptide hormone binding;GO:0019838//growth factor binding	GO:0007166//cell surface receptor signaling pathway;GO:0007186//G protein-coupled receptor signaling pathway;GO:0007189//adenylate cyclase-activating G protein-coupled receptor signaling pathway;GO:0007595//lactation;GO:0008284//positive regulation of cell proliferation;GO:0008340//determination of adult lifespan;GO:0019933//cAMP-mediated signaling;GO:0021984//adenohypophysis development;GO:00301…
miR-206-y	ENSBGRT00000007793	714	735	-14.04	tCCTTACACTTTTTTAggttag	x|||||||x|::||:|xxxxxx	tGGAATGTAAGGAAGTgtgtgg	FAM114A1	family with sequence similarity 114 member A1 [Source:HGNC Symbol;Acc:HGNC:25087]	-	-	-	-	GO:0005654//nucleoplasm;GO:0005794//Golgi apparatus;GO:0005829//cytosol	-	-
miR-206-y	ENSBGRT00000007808	529	550	-15.47	tCCTTACATggggcatcgagga	x||||||||xxxxxxxxxxxxx	tGGAATGTAaggaagtgtgtgg	STK3	serine/threonine kinase 3 [Source:HGNC Symbol;Acc:HGNC:11406]	Environmental Information Processing;Environmental Information Processing;Environmental Information Processing;Cellular Processes;Environmental Information Processing	Signal transduction;Signal transduction;Signal transduction;Cell growth and death;Signal transduction	ko04010//MAPK signaling pathway;ko04390//Hippo signaling pathway;ko04391//Hippo signaling pathway -fly;ko04214//Apoptosis - fly;ko04392//Hippo signaling pathway - multiple species	K04412;K04412;K04412;K04412;K04412	GO:0005737//cytoplasm;GO:0032991//protein-containing complex	GO:0000287//magnesium ion binding;GO:0003730//mRNA 3'-UTR binding;GO:0004672//protein kinase activity;GO:0004674//protein serine/threonine kinase activity;GO:0005524//ATP binding;GO:0042802//identical protein binding;GO:0045182//translation regulator activity	GO:0001841//neural tube formation;GO:0003157//endocardium development;GO:0006417//regulation of translation;GO:0006468//protein phosphorylation;GO:0007165//signal transduction;GO:0007417//central nervous system development;GO:0008285//negative regulation of cell proliferation;GO:0032092//positive regulation of protein binding;GO:0035329//hippo signaling;GO:0035556//intracellular signal transducti…
miR-206-y	ENSBGRT00000007889	452	473	-15.47	tCCTTACATggggcatcgagga	x||||||||xxxxxxxxxxxxx	tGGAATGTAaggaagtgtgtgg	STK3	serine/threonine kinase 3 [Source:HGNC Symbol;Acc:HGNC:11406]	Environmental Information Processing;Environmental Information Processing;Environmental Information Processing;Cellular Processes;Environmental Information Processing	Signal transduction;Signal transduction;Signal transduction;Cell growth and death;Signal transduction	ko04010//MAPK signaling pathway;ko04390//Hippo signaling pathway;ko04391//Hippo signaling pathway -fly;ko04214//Apoptosis - fly;ko04392//Hippo signaling pathway - multiple species	K04412;K04412;K04412;K04412;K04412	GO:0005737//cytoplasm;GO:0032991//protein-containing complex	GO:0000287//magnesium ion binding;GO:0003730//mRNA 3'-UTR binding;GO:0004672//protein kinase activity;GO:0004674//protein serine/threonine kinase activity;GO:0005524//ATP binding;GO:0042802//identical protein binding;GO:0045182//translation regulator activity	GO:0001841//neural tube formation;GO:0003157//endocardium development;GO:0006417//regulation of translation;GO:0006468//protein phosphorylation;GO:0007165//signal transduction;GO:0007417//central nervous system development;GO:0008285//negative regulation of cell proliferation;GO:0032092//positive regulation of protein binding;GO:0035329//hippo signaling;GO:0035556//intracellular signal transducti…
miR-206-y	ENSBGRT00000007941	529	550	-15.47	tCCTTACATggggcatcgagga	x||||||||xxxxxxxxxxxxx	tGGAATGTAaggaagtgtgtgg	STK3	serine/threonine kinase 3 [Source:HGNC Symbol;Acc:HGNC:11406]	Environmental Information Processing;Environmental Information Processing;Environmental Information Processing;Cellular Processes;Environmental Information Processing	Signal transduction;Signal transduction;Signal transduction;Cell growth and death;Signal transduction	ko04010//MAPK signaling pathway;ko04390//Hippo signaling pathway;ko04391//Hippo signaling pathway -fly;ko04214//Apoptosis - fly;ko04392//Hippo signaling pathway - multiple species	K04412;K04412;K04412;K04412;K04412	GO:0005737//cytoplasm;GO:0032991//protein-containing complex	GO:0000287//magnesium ion binding;GO:0003730//mRNA 3'-UTR binding;GO:0004672//protein kinase activity;GO:0004674//protein serine/threonine kinase activity;GO:0005524//ATP binding;GO:0042802//identical protein binding;GO:0045182//translation regulator activity	GO:0001841//neural tube formation;GO:0003157//endocardium development;GO:0006417//regulation of translation;GO:0006468//protein phosphorylation;GO:0007165//signal transduction;GO:0007417//central nervous system development;GO:0008285//negative regulation of cell proliferation;GO:0032092//positive regulation of protein binding;GO:0035329//hippo signaling;GO:0035556//intracellular signal transducti…
miR-206-y	ENSBGRT00000007991	114	136	-19.7	aCCTTACACCAACCTCACAgggt	x|||||||xxxx|x|||||xxxx	tGGAATGTAAG-GAAGTGTgtgg	MIPOL1	mirror-image polydactyly 1 [Source:HGNC Symbol;Acc:HGNC:21460]	-	-	-	-	GO:0005634//nucleus	GO:0042802//identical protein binding	-
miR-206-y	ENSBGRT00000008025	114	136	-19.7	aCCTTACACCAACCTCACAgggt	x|||||||xxxx|x|||||xxxx	tGGAATGTAAG-GAAGTGTgtgg	MIPOL1	mirror-image polydactyly 1 [Source:HGNC Symbol;Acc:HGNC:21460]	-	-	-	-	GO:0005634//nucleus	GO:0042802//identical protein binding	-
miR-206-y	ENSBGRT00000008053	1124	1145	-10.02	cCCTTACAagagaagtcagggt	x|||||||xxxxxxxxxxxxxx	tGGAATGTaaggaagtgtgtgg	NOTUM	notum, palmitoleoyl-protein carboxylesterase [Source:HGNC Symbol;Acc:HGNC:27106]	Environmental Information Processing	Signal transduction	ko04310//Wnt signaling pathway	K19882	-	GO:0016787//hydrolase activity;GO:1990699//palmitoleyl hydrolase activity	GO:0030178//negative regulation of Wnt signaling pathway;GO:1990697//protein depalmitoleylation
miR-206-y	ENSBGRT00000008061	430	451	-11.1	tCCTTACAaggaaagaggttcc	x|||||||xxxxxxxxxxxxxx	tGGAATGTaaggaagtgtgtgg	CTNNA1	catenin alpha 1 [Source:HGNC Symbol;Acc:HGNC:2509]	Human Diseases;Environmental Information Processing;Human Diseases;Organismal Systems;Cellular Processes;Human Diseases;Human Diseases;Human Diseases	Cancers;Signal transduction;Cancers;Immune system;Cellular community - eukaryotes;Infectious diseases;Cardiovascular diseases;Cancers	ko05200//Pathways in cancer;ko04390//Hippo signaling pathway;ko05226//Gastric cancer;ko04670//Leukocyte transendothelial migration;ko04520//Adherens junction;ko05100//Bacterial invasion of epithelial cells;ko05412//Arrhythmogenic right ventricular cardiomyopathy (ARVC);ko05213//Endometrial cancer	K05691;K05691;K05691;K05691;K05691;K05691;K05691;K05691	GO:0005886//plasma membrane;GO:0005911//cell-cell junction;GO:0005912//adherens junction;GO:0005915//zonula adherens;GO:0014704//intercalated disc;GO:0015629//actin cytoskeleton;GO:0016342//catenin complex;GO:0016600//flotillin complex;GO:0030027//lamellipodium;GO:0030054//cell junction;GO:0043231//intracellular membrane-bounded organelle	GO:0005198//structural molecule activity;GO:0008013//beta-catenin binding;GO:0017166//vinculin binding;GO:0042802//identical protein binding;GO:0045295//gamma-catenin binding;GO:0045296//cadherin binding;GO:0051015//actin filament binding	GO:0007155//cell adhesion;GO:0007163//establishment or maintenance of cell polarity;GO:0007406//negative regulation of neuroblast proliferation;GO:0034613//cellular protein localization;GO:0042127//regulation of cell proliferation;GO:0043066//negative regulation of apoptotic process;GO:0043297//apical junction assembly;GO:0045880//positive regulation of smoothened signaling pathway;GO:0071681//ce…
miR-206-y	ENSBGRT00000008091	316	336	-13.35	tCCTTACAGTC-TACCTAAAgg	x|||||||x||x|x|x:|x|xx	tGGAATGTAAGGAAGTGTGTgg	INKA2	inka box actin regulator 2 [Source:HGNC Symbol;Acc:HGNC:28045]	-	-	-	-	GO:0005634//nucleus;GO:0005654//nucleoplasm	GO:0019901//protein kinase binding;GO:0030291//protein serine/threonine kinase inhibitor activity	-
miR-206-y	ENSBGRT00000008106	114	136	-19.7	aCCTTACACCAACCTCACAgggt	x|||||||xxxx|x|||||xxxx	tGGAATGTAAG-GAAGTGTgtgg	MIPOL1	mirror-image polydactyly 1 [Source:HGNC Symbol;Acc:HGNC:21460]	-	-	-	-	GO:0005634//nucleus	GO:0042802//identical protein binding	-
miR-206-y	ENSBGRT00000008194	335	360	-23.18	aCCTTACACCTCTTCCTTTACcgttg	x|||||||xxxx||||||:||xxxxx	tGGAATGT----AAGGAAGTGtgtgg	CCDC122	coiled-coil domain containing 122 [Source:HGNC Symbol;Acc:HGNC:26478]	-	-	-	-	-	-	-
miR-206-y	ENSBGRT00000008216	335	360	-23.18	aCCTTACACCTCTTCCTTTACcgttg	x|||||||xxxx||||||:||xxxxx	tGGAATGT----AAGGAAGTGtgtgg	CCDC122	coiled-coil domain containing 122 [Source:HGNC Symbol;Acc:HGNC:26478]	-	-	-	-	-	-	-
miR-206-y	ENSBGRT00000008266	114	136	-19.7	aCCTTACACCAACCTCACAgggt	x|||||||xxxx|x|||||xxxx	tGGAATGTAAG-GAAGTGTgtgg	MIPOL1	mirror-image polydactyly 1 [Source:HGNC Symbol;Acc:HGNC:21460]	-	-	-	-	GO:0005634//nucleus	GO:0042802//identical protein binding	-
miR-206-y	ENSBGRT00000008329	111	132	-18.34	aCCTTACAGTCCaggtacttag	x|||||||x|||xxxxxxxxxx	tGGAATGTAAGGaagtgtgtgg	PGM2	phosphoglucomutase 2 [Source:HGNC Symbol;Acc:HGNC:8906]	Metabolism;Metabolism;Metabolism;Metabolism;Metabolism;Metabolism;Metabolism	Global and overview maps;Nucleotide metabolism;Carbohydrate metabolism;Carbohydrate metabolism;Carbohydrate metabolism;Carbohydrate metabolism;Carbohydrate metabolism	ko01100//Metabolic pathways;ko00230//Purine metabolism;ko00010//Glycolysis / Gluconeogenesis;ko00520//Amino sugar and nucleotide sugar metabolism;ko00052//Galactose metabolism;ko00500//Starch and sucrose metabolism;ko00030//Pentose phosphate pathway	K15779;K15779;K15779;K15779;K15779;K15779;K15779	-	GO:0000287//magnesium ion binding;GO:0004614//phosphoglucomutase activity;GO:0008973//phosphopentomutase activity;GO:0016868//intramolecular transferase activity, phosphotransferases	GO:0005975//carbohydrate metabolic process;GO:0006006//glucose metabolic process;GO:0071704//organic substance metabolic process
miR-206-y	ENSBGRT00000008627	13	34	-16.56	gCCTTACAGTCAAGAACAgggt	x|||||||x||xxxx|||xxxx	tGGAATGTAAGGAAGTGTgtgg	ASB7	ankyrin repeat and SOCS box containing 7 [Source:HGNC Symbol;Acc:HGNC:17182]	-	-	-	-	-	GO:0005515//protein binding	GO:0035556//intracellular signal transduction
miR-206-y	ENSBGRT00000008933	37	60	-17.68	tCCTTACACATTCCGTAAAACcat	x|||||||xx||||x|x|x||xxx	tGGAATGT--AAGGAAGTGTGtgg	RRBP1	ribosome binding protein 1 [Source:HGNC Symbol;Acc:HGNC:10448]	Genetic Information Processing	Folding, sorting and degradation	ko04141//Protein processing in endoplasmic reticulum	K14000	GO:0005783//endoplasmic reticulum;GO:0030176//integral component of endoplasmic reticulum membrane	-	GO:0015031//protein transport
miR-206-y	ENSBGRT00000008994	37	60	-17.68	tCCTTACACATTCCGTAAAACcat	x|||||||xx||||x|x|x||xxx	tGGAATGT--AAGGAAGTGTGtgg	RRBP1	ribosome binding protein 1 [Source:HGNC Symbol;Acc:HGNC:10448]	Genetic Information Processing	Folding, sorting and degradation	ko04141//Protein processing in endoplasmic reticulum	K14000	GO:0005783//endoplasmic reticulum;GO:0030176//integral component of endoplasmic reticulum membrane	-	GO:0015031//protein transport
miR-206-y	ENSBGRT00000009052	37	60	-17.68	tCCTTACACATTCCGTAAAACcat	x|||||||xx||||x|x|x||xxx	tGGAATGT--AAGGAAGTGTGtgg	RRBP1	ribosome binding protein 1 [Source:HGNC Symbol;Acc:HGNC:10448]	Genetic Information Processing	Folding, sorting and degradation	ko04141//Protein processing in endoplasmic reticulum	K14000	GO:0005783//endoplasmic reticulum;GO:0030176//integral component of endoplasmic reticulum membrane	-	GO:0015031//protein transport
miR-206-y	ENSBGRT00000009175	159	180	-17.53	aCCTTACAGTTTTATATGTtta	x|||||||x|::|x:|:::xxx	tGGAATGTAAGGAAGTGTGtgg	-	-	-	-	-	-	-	-	-
miR-206-y	ENSBGRT00000009275	382	403	-14.08	aCCTTACAgacagtggacgttg	x|||||||xxxxxxxxxxxxxx	tGGAATGTaaggaagtgtgtgg	SNX5	sorting nexin 5 [Source:HGNC Symbol;Acc:HGNC:14969]	Cellular Processes	Transport and catabolism	ko04144//Endocytosis	K17920	GO:0005829//cytosol;GO:0030904//retromer complex;GO:0031234//extrinsic component of cytoplasmic side of plasma membrane;GO:0031313//extrinsic component of endosome membrane;GO:0031901//early endosome membrane;GO:0043231//intracellular membrane-bounded organelle;GO:0048471//perinuclear region of cytoplasm;GO:0070685//macropinocytic cup;GO:0097422//tubular endosome	GO:0034452//dynactin binding;GO:0035091//phosphatidylinositol binding	GO:0006886//intracellular protein transport;GO:0006907//pinocytosis;GO:0042147//retrograde transport, endosome to Golgi;GO:0045893//positive regulation of transcription, DNA-templated;GO:0046628//positive regulation of insulin receptor signaling pathway
miR-206-y	ENSBGRT00000009328	224	245	-14.31	tCCTTACAcggtagacccgacg	x|||||||xxxxxxxxxxxxxx	tGGAATGTaaggaagtgtgtgg	-	-	Metabolism;Environmental Information Processing;Organismal Systems;Metabolism;Organismal Systems;Metabolism;Metabolism;Organismal Systems;Metabolism;Metabolism	Global and overview maps;Signal transduction;Circulatory system;Lipid metabolism;Digestive system;Lipid metabolism;Lipid metabolism;Digestive system;Lipid metabolism;Lipid metabolism	ko01100//Metabolic pathways;ko04014//Ras signaling pathway;ko04270//Vascular smooth muscle contraction;ko00564//Glycerophospholipid metabolism;ko04972//Pancreatic secretion;ko00590//Arachidonic acid metabolism;ko00565//Ether lipid metabolism;ko04975//Fat digestion and absorption;ko00591//Linoleic acid metabolism;ko00592//alpha-Linolenic acid metabolism	K01047;K01047;K01047;K01047;K01047;K01047;K01047;K01047;K01047;K01047	-	GO:0004623//phospholipase A2 activity;GO:0005509//calcium ion binding	GO:0006644//phospholipid metabolic process;GO:0016042//lipid catabolic process;GO:0050482//arachidonic acid secretion
miR-206-y	ENSBGRT00000009356	224	245	-14.31	tCCTTACAcggtagacccgacg	x|||||||xxxxxxxxxxxxxx	tGGAATGTaaggaagtgtgtgg	-	-	Metabolism;Environmental Information Processing;Organismal Systems;Metabolism;Organismal Systems;Metabolism;Metabolism;Organismal Systems;Metabolism;Metabolism	Global and overview maps;Signal transduction;Circulatory system;Lipid metabolism;Digestive system;Lipid metabolism;Lipid metabolism;Digestive system;Lipid metabolism;Lipid metabolism	ko01100//Metabolic pathways;ko04014//Ras signaling pathway;ko04270//Vascular smooth muscle contraction;ko00564//Glycerophospholipid metabolism;ko04972//Pancreatic secretion;ko00590//Arachidonic acid metabolism;ko00565//Ether lipid metabolism;ko04975//Fat digestion and absorption;ko00591//Linoleic acid metabolism;ko00592//alpha-Linolenic acid metabolism	K01047;K01047;K01047;K01047;K01047;K01047;K01047;K01047;K01047;K01047	-	GO:0004623//phospholipase A2 activity;GO:0005509//calcium ion binding	GO:0006644//phospholipid metabolic process;GO:0016042//lipid catabolic process;GO:0050482//arachidonic acid secretion
miR-206-y	ENSBGRT00000009679	141	162	-17.72	aCCTTACAGAACTAGAAACcca	x|||||||xxx||xx|x||xxx	tGGAATGTAAGGAAGTGTGtgg	AJUBA	ajuba LIM protein [Source:HGNC Symbol;Acc:HGNC:20250]	Environmental Information Processing;Environmental Information Processing;Environmental Information Processing	Signal transduction;Signal transduction;Signal transduction	ko04390//Hippo signaling pathway;ko04391//Hippo signaling pathway -fly;ko04392//Hippo signaling pathway - multiple species	K16682;K16682;K16682	GO:0000932//P-body;GO:0005634//nucleus;GO:0005654//nucleoplasm;GO:0005667//transcription factor complex;GO:0005794//Golgi apparatus;GO:0005829//cytosol;GO:0005911//cell-cell junction;GO:0005925//focal adhesion;GO:0030027//lamellipodium	GO:0003682//chromatin binding;GO:0003714//transcription corepressor activity;GO:0045294//alpha-catenin binding;GO:0051015//actin filament binding	GO:0000122//negative regulation of transcription by RNA polymerase II;GO:0001666//response to hypoxia;GO:0016339//calcium-dependent cell-cell adhesion via plasma membrane cell adhesion molecules;GO:0030032//lamellipodium assembly;GO:0030334//regulation of cell migration;GO:0031328//positive regulation of cellular biosynthetic process;GO:0031334//positive regulation of protein complex assembly;GO:…
miR-206-y	ENSBGRT00000009879	38	61	-20.87	aCCTTACAGGTCGGGTCATATGaa	x|||||||xx:|xxx|||:|::xx	tGGAATGTAAGGA--AGTGTGTgg	OTX2	orthodenticle homeobox 2 [Source:HGNC Symbol;Acc:HGNC:8522]	-	-	-	-	GO:0005634//nucleus	GO:0003677//DNA binding;GO:0003700//DNA-binding transcription factor activity;GO:0043565//sequence-specific DNA binding	GO:0006355//regulation of transcription, DNA-templated;GO:0007275//multicellular organism development
miR-206-y	ENSBGRT00000009907	38	61	-20.87	aCCTTACAGGTCGGGTCATATGaa	x|||||||xx:|xxx|||:|::xx	tGGAATGTAAGGA--AGTGTGTgg	OTX2	orthodenticle homeobox 2 [Source:HGNC Symbol;Acc:HGNC:8522]	-	-	-	-	GO:0005634//nucleus	GO:0003677//DNA binding;GO:0003700//DNA-binding transcription factor activity;GO:0043565//sequence-specific DNA binding	GO:0006355//regulation of transcription, DNA-templated;GO:0007275//multicellular organism development
miR-206-y	ENSBGRT00000009946	582	603	-13.31	aCCTTACAAAAATTCTTAattt	x|||||||xxxx|||x:|xxxx	tGGAATGTAAGGAAGTGTgtgg	MPP5	membrane palmitoylated protein 5 [Source:HGNC Symbol;Acc:HGNC:18669]	Human Diseases;Cellular Processes;Environmental Information Processing;Environmental Information Processing	Infectious diseases;Cellular community - eukaryotes;Signal transduction;Signal transduction	ko05165//Human papillomavirus infection;ko04530//Tight junction;ko04390//Hippo signaling pathway;ko04391//Hippo signaling pathway -fly	K06091;K06091;K06091;K06091	GO:0005737//cytoplasm;GO:0005886//plasma membrane;GO:0005912//adherens junction;GO:0032991//protein-containing complex;GO:0035749//myelin sheath adaxonal region;GO:0043219//lateral loop;GO:0043220//Schmidt-Lanterman incisure	GO:0005515//protein binding;GO:0019904//protein domain specific binding	GO:0002011//morphogenesis of an epithelial sheet;GO:0007009//plasma membrane organization;GO:0010467//gene expression;GO:0032287//peripheral nervous system myelin maintenance;GO:0034613//cellular protein localization;GO:0035750//protein localization to myelin sheath abaxonal region;GO:0070830//bicellular tight junction assembly;GO:0090162//establishment of epithelial cell polarity
miR-206-y	ENSBGRT00000010015	181	202	-14.54	aCCTTACATaaaaaaaccgtgt	x||||||||xxxxxxxxxxxxx	tGGAATGTAaggaagtgtgtgg	DGKH	diacylglycerol kinase eta [Source:HGNC Symbol;Acc:HGNC:2854]	Metabolism;Environmental Information Processing;Human Diseases;Environmental Information Processing;Organismal Systems;Metabolism;Metabolism	Global and overview maps;Signal transduction;Cancers;Signal transduction;Development and regeneration;Lipid metabolism;Lipid metabolism	ko01100//Metabolic pathways;ko04072//Phospholipase D signaling pathway;ko05231//Choline metabolism in cancer;ko04070//Phosphatidylinositol signaling system;ko04361//Axon regeneration;ko00564//Glycerophospholipid metabolism;ko00561//Glycerolipid metabolism	K00901;K00901;K00901;K00901;K00901;K00901;K00901	GO:0005737//cytoplasm;GO:0005768//endosome	GO:0003951//NAD+ kinase activity;GO:0004143//diacylglycerol kinase activity;GO:0005515//protein binding;GO:0016301//kinase activity	GO:0007165//signal transduction;GO:0007205//protein kinase C-activating G protein-coupled receptor signaling pathway;GO:0035556//intracellular signal transduction;GO:0046473//phosphatidic acid metabolic process
miR-206-y	ENSBGRT00000010150	97	118	-17.23	aCCTTACAagagacgcccagta	x|||||||xxxxxxxxxxxxxx	tGGAATGTaaggaagtgtgtgg	PPFIBP2	PPFIA binding protein 2 [Source:HGNC Symbol;Acc:HGNC:9250]	-	-	-	-	-	GO:0005515//protein binding;GO:0042802//identical protein binding	-
miR-206-y	ENSBGRT00000010204	413	434	-13.99	cCCTTACAATCgcgtgtgtgtt	x|||||||x||xxxxxxxxxxx	tGGAATGTAAGgaagtgtgtgg	-	-	-	-	-	-	-	-	-
miR-206-y	ENSBGRT00000010245	97	118	-17.23	aCCTTACAagagacgcccagta	x|||||||xxxxxxxxxxxxxx	tGGAATGTaaggaagtgtgtgg	PPFIBP2	PPFIA binding protein 2 [Source:HGNC Symbol;Acc:HGNC:9250]	-	-	-	-	-	GO:0005515//protein binding;GO:0042802//identical protein binding	-
miR-206-y	ENSBGRT00000010283	123	142	-21.02	aCCTTACAT--CTTCACcggag	x||||||||xx||||||xxxxx	tGGAATGTAAGGAAGTGtgtgg	ATP6V1B1	ATPase H+ transporting V1 subunit B1 [Source:HGNC Symbol;Acc:HGNC:853]	Metabolism;Human Diseases;Environmental Information Processing;Cellular Processes;Human Diseases;Metabolism;Organismal Systems;Human Diseases;Human Diseases;Organismal Systems	Global and overview maps;Infectious diseases;Signal transduction;Transport and catabolism;Immune diseases;Energy metabolism;Nervous system;Infectious diseases;Infectious diseases;Excretory system	ko01100//Metabolic pathways;ko05165//Human papillomavirus infection;ko04150//mTOR signaling pathway;ko04145//Phagosome;ko05323//Rheumatoid arthritis;ko00190//Oxidative phosphorylation;ko04721//Synaptic vesicle cycle;ko05120//Epithelial cell signaling in Helicobacter pylori infection;ko05110//Vibrio cholerae infection;ko04966//Collecting duct acid secretion	K02147;K02147;K02147;K02147;K02147;K02147;K02147;K02147;K02147;K02147	GO:0005737//cytoplasm;GO:0005829//cytosol;GO:0005902//microvillus;GO:0016020//membrane;GO:0016323//basolateral plasma membrane;GO:0016324//apical plasma membrane;GO:0016328//lateral plasma membrane;GO:0016471//vacuolar proton-transporting V-type ATPase complex;GO:0033180//proton-transporting V-type ATPase, V1 domain	GO:0005524//ATP binding;GO:0015078//proton transmembrane transporter activity	GO:0001503//ossification;GO:0003091//renal water homeostasis;GO:0003096//renal sodium ion transport;GO:0006693//prostaglandin metabolic process;GO:0006885//regulation of pH;GO:0007588//excretion;GO:0007605//sensory perception of sound;GO:0010468//regulation of gene expression;GO:0030534//adult behavior;GO:0035812//renal sodium excretion;GO:0042048//olfactory behavior;GO:0042472//inner ear morphog…
miR-206-y	ENSBGRT00000010299	97	118	-17.23	aCCTTACAagagacgcccagta	x|||||||xxxxxxxxxxxxxx	tGGAATGTaaggaagtgtgtgg	PPFIBP2	PPFIA binding protein 2 [Source:HGNC Symbol;Acc:HGNC:9250]	-	-	-	-	-	GO:0005515//protein binding;GO:0042802//identical protein binding	-
miR-206-y	ENSBGRT00000010338	123	142	-21.02	aCCTTACAT--CTTCACcggag	x||||||||xx||||||xxxxx	tGGAATGTAAGGAAGTGtgtgg	ATP6V1B1	ATPase H+ transporting V1 subunit B1 [Source:HGNC Symbol;Acc:HGNC:853]	Metabolism;Human Diseases;Environmental Information Processing;Cellular Processes;Human Diseases;Metabolism;Organismal Systems;Human Diseases;Human Diseases;Organismal Systems	Global and overview maps;Infectious diseases;Signal transduction;Transport and catabolism;Immune diseases;Energy metabolism;Nervous system;Infectious diseases;Infectious diseases;Excretory system	ko01100//Metabolic pathways;ko05165//Human papillomavirus infection;ko04150//mTOR signaling pathway;ko04145//Phagosome;ko05323//Rheumatoid arthritis;ko00190//Oxidative phosphorylation;ko04721//Synaptic vesicle cycle;ko05120//Epithelial cell signaling in Helicobacter pylori infection;ko05110//Vibrio cholerae infection;ko04966//Collecting duct acid secretion	K02147;K02147;K02147;K02147;K02147;K02147;K02147;K02147;K02147;K02147	GO:0005737//cytoplasm;GO:0005829//cytosol;GO:0005902//microvillus;GO:0016020//membrane;GO:0016323//basolateral plasma membrane;GO:0016324//apical plasma membrane;GO:0016328//lateral plasma membrane;GO:0016471//vacuolar proton-transporting V-type ATPase complex;GO:0033180//proton-transporting V-type ATPase, V1 domain	GO:0005524//ATP binding;GO:0015078//proton transmembrane transporter activity	GO:0001503//ossification;GO:0003091//renal water homeostasis;GO:0003096//renal sodium ion transport;GO:0006693//prostaglandin metabolic process;GO:0006885//regulation of pH;GO:0007588//excretion;GO:0007605//sensory perception of sound;GO:0010468//regulation of gene expression;GO:0030534//adult behavior;GO:0035812//renal sodium excretion;GO:0042048//olfactory behavior;GO:0042472//inner ear morphog…
miR-206-y	ENSBGRT00000010387	399	420	-14.09	aCCTTACAACAGTGTATATtgt	x|||||||xxxx|x:|:|:xxx	tGGAATGTAAGGAAGTGTGtgg	TGFB2	transforming growth factor beta 2 [Source:HGNC Symbol;Acc:HGNC:11768]	Human Diseases;Environmental Information Processing;Human Diseases;Human Diseases;Environmental Information Processing;Human Diseases;Human Diseases;Human Diseases;Cellular Processes;Human Diseases;Environmental Information Processing;Human Diseases;Organismal Systems;Environmental Information Processing;Human Diseases;Cellular Processes;Human Diseases;Human Diseases;Human Diseases;Human Diseases…	Cancers;Signal transduction;Infectious diseases;Cancers;Signaling molecules and interaction;Infectious diseases;Cancers;Cancers;Cell growth and death;Infectious diseases;Signal transduction;Cancers;Development;Signal transduction;Infectious diseases;Cell growth and death;Immune diseases;Cardiovascular diseases;Infectious diseases;Infectious diseases;Endocrine and metabolic diseases;Cardiovascular…	ko05200//Pathways in cancer;ko04010//MAPK signaling pathway;ko05166//HTLV-I infection;ko05205//Proteoglycans in cancer;ko04060//Cytokine-cytokine receptor interaction;ko05152//Tuberculosis;ko05206//MicroRNAs in cancer;ko05225//Hepatocellular carcinoma;ko04218//Cellular senescence;ko05161//Hepatitis B;ko04390//Hippo signaling pathway;ko05226//Gastric cancer;ko04380//Osteoclast differentiation;ko04…	K13376;K13376;K13376;K13376;K13376;K13376;K13376;K13376;K13376;K13376;K13376;K13376;K13376;K13376;K13376;K13376;K13376;K13376;K13376;K13376;K13376;K13376;K13376;K13376;K13376;K13376;K13376;K13376;K13376;K13376	GO:0005576//extracellular region;GO:0005615//extracellular space;GO:0062023//collagen-containing extracellular matrix	GO:0001540//amyloid-beta binding;GO:0005102//signaling receptor binding;GO:0005114//type II transforming growth factor beta receptor binding;GO:0005160//transforming growth factor beta receptor binding;GO:0008083//growth factor activity;GO:0034714//type III transforming growth factor beta receptor binding;GO:0042803//protein homodimerization activity	GO:0000902//cell morphogenesis;GO:0001654//eye development;GO:0001666//response to hypoxia;GO:0001837//epithelial to mesenchymal transition;GO:0001942//hair follicle development;GO:0003007//heart morphogenesis;GO:0006468//protein phosphorylation;GO:0007050//cell cycle arrest;GO:0007179//transforming growth factor beta receptor signaling pathway;GO:0007435//salivary gland morphogenesis;GO:0007507/…
miR-206-y	ENSBGRT00000010608	235	256	-17.4	aCCTTACAggtaagacgaccga	x|||||||xxxxxxxxxxxxxx	tGGAATGTaaggaagtgtgtgg	NNAT	neuronatin [Source:HGNC Symbol;Acc:HGNC:7860]	-	-	-	-	-	-	GO:0007420//brain development
miR-206-y	ENSBGRT00000010827	102	123	-19.51	aCCTTACAccgaagccatccat	x|||||||xxxxxxxxxxxxxx	tGGAATGTaaggaagtgtgtgg	LHFPL2	LHFPL tetraspan subfamily member 2 [Source:HGNC Symbol;Acc:HGNC:6588]	-	-	-	-	-	-	GO:0046545//development of primary female sexual characteristics;GO:0046546//development of primary male sexual characteristics;GO:1905516//positive regulation of fertilization
miR-206-y	ENSBGRT00000010946	10	31	-11.11	gCCTTACAgaaaaaaaaaaaaa	x|||||||xxxxxxxxxxxxxx	tGGAATGTaaggaagtgtgtgg	TNFAIP6	TNF alpha induced protein 6 [Source:HGNC Symbol;Acc:HGNC:11898]	-	-	-	-	-	GO:0005540//hyaluronic acid binding	GO:0007155//cell adhesion;GO:0050728//negative regulation of inflammatory response
miR-206-y	ENSBGRT00000010968	10	31	-11.11	gCCTTACAgaaaaaaaaaaaaa	x|||||||xxxxxxxxxxxxxx	tGGAATGTaaggaagtgtgtgg	TNFAIP6	TNF alpha induced protein 6 [Source:HGNC Symbol;Acc:HGNC:11898]	-	-	-	-	-	GO:0005540//hyaluronic acid binding	GO:0007155//cell adhesion;GO:0050728//negative regulation of inflammatory response
miR-206-y	ENSBGRT00000011293	226	247	-12.19	tCCTTACACAAGTGGACATGaa	x|||||||xxxx|xx|||::xx	tGGAATGTAAGGAAGTGTGTgg	ILDR2	immunoglobulin like domain containing receptor 2 [Source:HGNC Symbol;Acc:HGNC:18131]	-	-	-	-	-	-	GO:0009749//response to glucose;GO:0030073//insulin secretion;GO:0030154//cell differentiation;GO:0031016//pancreas development;GO:0048873//homeostasis of number of cells within a tissue
miR-206-y	ENSBGRT00000011305	2369	2390	-14.54	gCCTTACATcgtgaagatcttt	x||||||||xxxxxxxxxxxxx	tGGAATGTAaggaagtgtgtgg	-	-	-	-	-	-	-	GO:0005125//cytokine activity	GO:0006955//immune response
miR-206-y	ENSBGRT00000011365	226	247	-12.19	tCCTTACACAAGTGGACATGaa	x|||||||xxxx|xx|||::xx	tGGAATGTAAGGAAGTGTGTgg	ILDR2	immunoglobulin like domain containing receptor 2 [Source:HGNC Symbol;Acc:HGNC:18131]	-	-	-	-	-	-	GO:0009749//response to glucose;GO:0030073//insulin secretion;GO:0030154//cell differentiation;GO:0031016//pancreas development;GO:0048873//homeostasis of number of cells within a tissue
miR-206-y	ENSBGRT00000011416	226	247	-12.19	tCCTTACACAAGTGGACATGaa	x|||||||xxxx|xx|||::xx	tGGAATGTAAGGAAGTGTGTgg	ILDR2	immunoglobulin like domain containing receptor 2 [Source:HGNC Symbol;Acc:HGNC:18131]	-	-	-	-	-	-	GO:0009749//response to glucose;GO:0030073//insulin secretion;GO:0030154//cell differentiation;GO:0031016//pancreas development;GO:0048873//homeostasis of number of cells within a tissue
miR-206-y	ENSBGRT00000011453	226	247	-12.19	tCCTTACACAAGTGGACATGaa	x|||||||xxxx|xx|||::xx	tGGAATGTAAGGAAGTGTGTgg	ILDR2	immunoglobulin like domain containing receptor 2 [Source:HGNC Symbol;Acc:HGNC:18131]	-	-	-	-	-	-	GO:0009749//response to glucose;GO:0030073//insulin secretion;GO:0030154//cell differentiation;GO:0031016//pancreas development;GO:0048873//homeostasis of number of cells within a tissue
miR-206-y	ENSBGRT00000011492	1517	1539	-12.97	tCCTTACAGTTACTATTCGAAat	x|||||||x||x||x:x|:x|xx	tGGAATGT-AAGGAAGTGTGTgg	LIN52	lin-52 DREAM MuvB core complex component [Source:HGNC Symbol;Acc:HGNC:19856]	Cellular Processes	Cell growth and death	ko04218//Cellular senescence	K21775	GO:0070176//DRM complex	-	GO:0006351//transcription, DNA-templated
miR-206-y	ENSBGRT00000011494	226	247	-12.19	tCCTTACACAAGTGGACATGaa	x|||||||xxxx|xx|||::xx	tGGAATGTAAGGAAGTGTGTgg	ILDR2	immunoglobulin like domain containing receptor 2 [Source:HGNC Symbol;Acc:HGNC:18131]	-	-	-	-	-	-	GO:0009749//response to glucose;GO:0030073//insulin secretion;GO:0030154//cell differentiation;GO:0031016//pancreas development;GO:0048873//homeostasis of number of cells within a tissue
miR-206-y	ENSBGRT00000011538	1517	1539	-12.97	tCCTTACAGTTACTATTCGAAat	x|||||||x||x||x:x|:x|xx	tGGAATGT-AAGGAAGTGTGTgg	LIN52	lin-52 DREAM MuvB core complex component [Source:HGNC Symbol;Acc:HGNC:19856]	Cellular Processes	Cell growth and death	ko04218//Cellular senescence	K21775	GO:0070176//DRM complex	-	GO:0006351//transcription, DNA-templated
miR-206-y	ENSBGRT00000011543	226	247	-12.19	tCCTTACACAAGTGGACATGaa	x|||||||xxxx|xx|||::xx	tGGAATGTAAGGAAGTGTGTgg	ILDR2	immunoglobulin like domain containing receptor 2 [Source:HGNC Symbol;Acc:HGNC:18131]	-	-	-	-	-	-	GO:0009749//response to glucose;GO:0030073//insulin secretion;GO:0030154//cell differentiation;GO:0031016//pancreas development;GO:0048873//homeostasis of number of cells within a tissue
miR-206-y	ENSBGRT00000011569	1019	1040	-11.31	tCCTTACAGTTGAGAACGGAga	x|||||||x|:xxxx||:x|xx	tGGAATGTAAGGAAGTGTGTgg	TBCK	TBC1 domain containing kinase [Source:HGNC Symbol;Acc:HGNC:28261]	-	-	-	-	GO:0005737//cytoplasm;GO:0030496//midbody;GO:0072686//mitotic spindle	GO:0004672//protein kinase activity;GO:0005524//ATP binding	GO:0006468//protein phosphorylation;GO:0008283//cell proliferation;GO:0030036//actin cytoskeleton organization;GO:0032006//regulation of TOR signaling
miR-206-y	ENSBGRT00000011575	226	247	-12.19	tCCTTACACAAGTGGACATGaa	x|||||||xxxx|xx|||::xx	tGGAATGTAAGGAAGTGTGTgg	ILDR2	immunoglobulin like domain containing receptor 2 [Source:HGNC Symbol;Acc:HGNC:18131]	-	-	-	-	-	-	GO:0009749//response to glucose;GO:0030073//insulin secretion;GO:0030154//cell differentiation;GO:0031016//pancreas development;GO:0048873//homeostasis of number of cells within a tissue
miR-206-y	ENSBGRT00000011603	260	281	-15.22	tCCTTACACACGTGCATAagtg	x|||||||xx|x|x||:|xxxx	tGGAATGTAAGGAAGTGTgtgg	PRRC2C	proline rich coiled-coil 2C [Source:HGNC Symbol;Acc:HGNC:24903]	-	-	-	-	GO:0005829//cytosol	GO:0008022//protein C-terminus binding	GO:0002244//hematopoietic progenitor cell differentiation
miR-206-y	ENSBGRT00000011613	147	168	-16.53	tCCTTACAGGTCGTCTTAggcg	x|||||||xx:|x||x:|xxxx	tGGAATGTAAGGAAGTGTgtgg	C1orf109	chromosome 1 open reading frame 109 [Source:HGNC Symbol;Acc:HGNC:26039]	-	-	-	-	GO:0005634//nucleus;GO:0005654//nucleoplasm;GO:0005730//nucleolus;GO:0005737//cytoplasm;GO:0005829//cytosol	-	-
miR-206-y	ENSBGRT00000011730	1197	1218	-13.54	tCCTTACAAACGTCTACcgagt	x|||||||xx|x|x:||xxxxx	tGGAATGTAAGGAAGTGtgtgg	PRRC2C	proline rich coiled-coil 2C [Source:HGNC Symbol;Acc:HGNC:24903]	-	-	-	-	GO:0005829//cytosol	GO:0008022//protein C-terminus binding	GO:0002244//hematopoietic progenitor cell differentiation
miR-206-y	ENSBGRT00000011777	30	52	-17.43	cCCTTACACCCTCTTCCCGTccc	x|||||||xx|x||||x|::xxx	tGGAATGTAAG-GAAGTGTGtgg	ACSF2	acyl-CoA synthetase family member 2 [Source:HGNC Symbol;Acc:HGNC:26101]	-	-	-	-	-	GO:0003824//catalytic activity;GO:0031956//medium-chain fatty acid-CoA ligase activity	-
miR-206-y	ENSBGRT00000011816	2218	2239	-15.99	cCCTTACAGAAATACATGTcat	x|||||||xxxx|x||:::xxx	tGGAATGTAAGGAAGTGTGtgg	TBC1D14	TBC1 domain family member 14 [Source:HGNC Symbol;Acc:HGNC:29246]	-	-	-	-	GO:0005654//nucleoplasm;GO:0005776//autophagosome;GO:0005794//Golgi apparatus;GO:0043231//intracellular membrane-bounded organelle;GO:0055037//recycling endosome	GO:0019901//protein kinase binding	GO:0010507//negative regulation of autophagy;GO:0071955//recycling endosome to Golgi transport;GO:2000785//regulation of autophagosome assembly
miR-206-y	ENSBGRT00000011873	30	52	-17.43	cCCTTACACCCTCTTCCCGTccc	x|||||||xx|x||||x|::xxx	tGGAATGTAAG-GAAGTGTGtgg	ACSF2	acyl-CoA synthetase family member 2 [Source:HGNC Symbol;Acc:HGNC:26101]	-	-	-	-	-	GO:0003824//catalytic activity;GO:0031956//medium-chain fatty acid-CoA ligase activity	-
miR-206-y	ENSBGRT00000011895	2218	2239	-15.99	cCCTTACAGAAATACATGTcat	x|||||||xxxx|x||:::xxx	tGGAATGTAAGGAAGTGTGtgg	TBC1D14	TBC1 domain family member 14 [Source:HGNC Symbol;Acc:HGNC:29246]	-	-	-	-	GO:0005654//nucleoplasm;GO:0005776//autophagosome;GO:0005794//Golgi apparatus;GO:0043231//intracellular membrane-bounded organelle;GO:0055037//recycling endosome	GO:0019901//protein kinase binding	GO:0010507//negative regulation of autophagy;GO:0071955//recycling endosome to Golgi transport;GO:2000785//regulation of autophagosome assembly
miR-206-y	ENSBGRT00000011926	2218	2239	-15.99	cCCTTACAGAAATACATGTcat	x|||||||xxxx|x||:::xxx	tGGAATGTAAGGAAGTGTGtgg	TBC1D14	TBC1 domain family member 14 [Source:HGNC Symbol;Acc:HGNC:29246]	-	-	-	-	GO:0005654//nucleoplasm;GO:0005776//autophagosome;GO:0005794//Golgi apparatus;GO:0043231//intracellular membrane-bounded organelle;GO:0055037//recycling endosome	GO:0019901//protein kinase binding	GO:0010507//negative regulation of autophagy;GO:0071955//recycling endosome to Golgi transport;GO:2000785//regulation of autophagosome assembly
miR-206-y	ENSBGRT00000011954	30	52	-17.43	cCCTTACACCCTCTTCCCGTccc	x|||||||xx|x||||x|::xxx	tGGAATGTAAG-GAAGTGTGtgg	ACSF2	acyl-CoA synthetase family member 2 [Source:HGNC Symbol;Acc:HGNC:26101]	-	-	-	-	-	GO:0003824//catalytic activity;GO:0031956//medium-chain fatty acid-CoA ligase activity	-
miR-206-y	ENSBGRT00000012101	2218	2239	-15.99	cCCTTACAGAAATACATGTcat	x|||||||xxxx|x||:::xxx	tGGAATGTAAGGAAGTGTGtgg	TBC1D14	TBC1 domain family member 14 [Source:HGNC Symbol;Acc:HGNC:29246]	-	-	-	-	GO:0005654//nucleoplasm;GO:0005776//autophagosome;GO:0005794//Golgi apparatus;GO:0043231//intracellular membrane-bounded organelle;GO:0055037//recycling endosome	GO:0019901//protein kinase binding	GO:0010507//negative regulation of autophagy;GO:0071955//recycling endosome to Golgi transport;GO:2000785//regulation of autophagosome assembly
miR-206-y	ENSBGRT00000012119	672	694	-16.2	cCCTTACAGGGTCGTGC-TACGac	x|||||||xxx||x|x|x:||:xx	tGGAATGTA--AGGAAGTGTGTgg	IL2RB	interleukin 2 receptor subunit beta [Source:HGNC Symbol;Acc:HGNC:6009]	Human Diseases;Environmental Information Processing;Cellular Processes;Human Diseases;Human Diseases;Environmental Information Processing;Human Diseases;Environmental Information Processing;Organismal Systems;Organismal Systems;Environmental Information Processing	Cancers;Signal transduction;Transport and catabolism;Infectious diseases;Cancers;Signaling molecules and interaction;Infectious diseases;Signal transduction;Immune system;Immune system;Signaling molecules and interaction	ko05200//Pathways in cancer;ko04151//PI3K-Akt signaling pathway;ko04144//Endocytosis;ko05166//HTLV-I infection;ko05202//Transcriptional misregulation in cancers;ko04060//Cytokine-cytokine receptor interaction;ko05162//Measles;ko04630//Jak-STAT signaling pathway;ko04659//Th17 cell differentiation;ko04658//Th1 and Th2 cell differentiation;ko04061//Viral protein interaction with cytokine and cytokin…	K05069;K05069;K05069;K05069;K05069;K05069;K05069;K05069;K05069;K05069;K05069	GO:0005886//plasma membrane;GO:0009986//cell surface;GO:0016020//membrane	GO:0004896//cytokine receptor activity;GO:0004911//interleukin-2 receptor activity;GO:0005515//protein binding;GO:0019976//interleukin-2 binding;GO:0042010//interleukin-15 receptor activity	GO:0019221//cytokine-mediated signaling pathway;GO:0035723//interleukin-15-mediated signaling pathway;GO:0038110//interleukin-2-mediated signaling pathway;GO:0043066//negative regulation of apoptotic process;GO:0050766//positive regulation of phagocytosis
miR-206-y	ENSBGRT00000012145	2218	2239	-15.99	cCCTTACAGAAATACATGTcat	x|||||||xxxx|x||:::xxx	tGGAATGTAAGGAAGTGTGtgg	TBC1D14	TBC1 domain family member 14 [Source:HGNC Symbol;Acc:HGNC:29246]	-	-	-	-	GO:0005654//nucleoplasm;GO:0005776//autophagosome;GO:0005794//Golgi apparatus;GO:0043231//intracellular membrane-bounded organelle;GO:0055037//recycling endosome	GO:0019901//protein kinase binding	GO:0010507//negative regulation of autophagy;GO:0071955//recycling endosome to Golgi transport;GO:2000785//regulation of autophagosome assembly
miR-206-y	ENSBGRT00000012166	472	494	-11.51	cCCTTACATATAATGGACGAAat	x||||||||x|xx|xx||:x|xx	tGGAATGTA-AGGAAGTGTGTgg	MORC1	MORC family CW-type zinc finger 1 [Source:HGNC Symbol;Acc:HGNC:7198]	-	-	-	-	GO:0001673//male germ cell nucleus;GO:0005634//nucleus	GO:0008270//zinc ion binding	GO:0001662//behavioral fear response;GO:0007283//spermatogenesis;GO:0010529//negative regulation of transposition;GO:0010629//negative regulation of gene expression;GO:0040029//regulation of gene expression, epigenetic;GO:0043046//DNA methylation involved in gamete generation;GO:0044026//DNA hypermethylation;GO:2000143//negative regulation of DNA-templated transcription, initiation
miR-206-y	ENSBGRT00000012168	672	694	-16.2	cCCTTACAGGGTCGTGC-TACGac	x|||||||xxx||x|x|x:||:xx	tGGAATGTA--AGGAAGTGTGTgg	IL2RB	interleukin 2 receptor subunit beta [Source:HGNC Symbol;Acc:HGNC:6009]	Human Diseases;Environmental Information Processing;Cellular Processes;Human Diseases;Human Diseases;Environmental Information Processing;Human Diseases;Environmental Information Processing;Organismal Systems;Organismal Systems;Environmental Information Processing	Cancers;Signal transduction;Transport and catabolism;Infectious diseases;Cancers;Signaling molecules and interaction;Infectious diseases;Signal transduction;Immune system;Immune system;Signaling molecules and interaction	ko05200//Pathways in cancer;ko04151//PI3K-Akt signaling pathway;ko04144//Endocytosis;ko05166//HTLV-I infection;ko05202//Transcriptional misregulation in cancers;ko04060//Cytokine-cytokine receptor interaction;ko05162//Measles;ko04630//Jak-STAT signaling pathway;ko04659//Th17 cell differentiation;ko04658//Th1 and Th2 cell differentiation;ko04061//Viral protein interaction with cytokine and cytokin…	K05069;K05069;K05069;K05069;K05069;K05069;K05069;K05069;K05069;K05069;K05069	GO:0005886//plasma membrane;GO:0009986//cell surface;GO:0016020//membrane	GO:0004896//cytokine receptor activity;GO:0004911//interleukin-2 receptor activity;GO:0005515//protein binding;GO:0019976//interleukin-2 binding;GO:0042010//interleukin-15 receptor activity	GO:0019221//cytokine-mediated signaling pathway;GO:0035723//interleukin-15-mediated signaling pathway;GO:0038110//interleukin-2-mediated signaling pathway;GO:0043066//negative regulation of apoptotic process;GO:0050766//positive regulation of phagocytosis
miR-206-y	ENSBGRT00000012182	158	179	-13.58	aCCTTACATctaaagaattgta	x||||||||xxxxxxxxxxxxx	tGGAATGTAaggaagtgtgtgg	-	-	-	-	-	-	-	-	GO:0006606//protein import into nucleus
miR-206-y	ENSBGRT00000012249	586	605	-13.54	tCCTTACAA--CATCCCATAga	x|||||||xxx|x||x||:|xx	tGGAATGTAAGGAAGTGTGTgg	DENND2C	DENN domain containing 2C [Source:HGNC Symbol;Acc:HGNC:24748]	-	-	-	-	-	GO:0017112//Rab guanyl-nucleotide exchange factor activity	-
miR-206-y	ENSBGRT00000012259	822	843	-15.13	tCCTTACAGCCATTTATAaggt	x|||||||xx|x||:|:|xxxx	tGGAATGTAAGGAAGTGTgtgg	TTC7B	tetratricopeptide repeat domain 7B [Source:HGNC Symbol;Acc:HGNC:19858]	-	-	-	-	GO:0005829//cytosol;GO:0005886//plasma membrane	GO:0005515//protein binding	GO:0046854//phosphatidylinositol phosphorylation;GO:0072659//protein localization to plasma membrane
miR-206-y	ENSBGRT00000012260	1587	1608	-12.36	tCCTTACAcggcagtggtccta	x|||||||xxxxxxxxxxxxxx	tGGAATGTaaggaagtgtgtgg	DOK5	docking protein 5 [Source:HGNC Symbol;Acc:HGNC:16173]	-	-	-	-	-	-	GO:0007169//transmembrane receptor protein tyrosine kinase signaling pathway;GO:0030182//neuron differentiation;GO:0043410//positive regulation of MAPK cascade;GO:0051386//regulation of neurotrophin TRK receptor signaling pathway
miR-206-y	ENSBGRT00000012276	472	494	-11.51	cCCTTACATATAATGGACGAAat	x||||||||x|xx|xx||:x|xx	tGGAATGTA-AGGAAGTGTGTgg	MORC1	MORC family CW-type zinc finger 1 [Source:HGNC Symbol;Acc:HGNC:7198]	-	-	-	-	GO:0001673//male germ cell nucleus;GO:0005634//nucleus	GO:0008270//zinc ion binding	GO:0001662//behavioral fear response;GO:0007283//spermatogenesis;GO:0010529//negative regulation of transposition;GO:0010629//negative regulation of gene expression;GO:0040029//regulation of gene expression, epigenetic;GO:0043046//DNA methylation involved in gamete generation;GO:0044026//DNA hypermethylation;GO:2000143//negative regulation of DNA-templated transcription, initiation
miR-206-y	ENSBGRT00000012315	734	760	-19.62	tCCTTACAGCTATTAATTTTAGACAcc	x|||||||xxxx||xx:||:|x|||xx	tGGAATGT----AAG-GAAGTGTGTgg	-	microtubule associated scaffold protein 2 [Source:HGNC Symbol;Acc:HGNC:20595]	-	-	-	-	-	-	-
miR-206-y	ENSBGRT00000012341	586	605	-13.54	tCCTTACAA--CATCCCATAga	x|||||||xxx|x||x||:|xx	tGGAATGTAAGGAAGTGTGTgg	DENND2C	DENN domain containing 2C [Source:HGNC Symbol;Acc:HGNC:24748]	-	-	-	-	-	GO:0017112//Rab guanyl-nucleotide exchange factor activity	-
miR-206-y	ENSBGRT00000012382	822	843	-15.13	tCCTTACAGCCATTTATAaggt	x|||||||xx|x||:|:|xxxx	tGGAATGTAAGGAAGTGTgtgg	TTC7B	tetratricopeptide repeat domain 7B [Source:HGNC Symbol;Acc:HGNC:19858]	-	-	-	-	GO:0005829//cytosol;GO:0005886//plasma membrane	GO:0005515//protein binding	GO:0046854//phosphatidylinositol phosphorylation;GO:0072659//protein localization to plasma membrane
miR-206-y	ENSBGRT00000012387	472	494	-11.51	cCCTTACATATAATGGACGAAat	x||||||||x|xx|xx||:x|xx	tGGAATGTA-AGGAAGTGTGTgg	MORC1	MORC family CW-type zinc finger 1 [Source:HGNC Symbol;Acc:HGNC:7198]	-	-	-	-	GO:0001673//male germ cell nucleus;GO:0005634//nucleus	GO:0008270//zinc ion binding	GO:0001662//behavioral fear response;GO:0007283//spermatogenesis;GO:0010529//negative regulation of transposition;GO:0010629//negative regulation of gene expression;GO:0040029//regulation of gene expression, epigenetic;GO:0043046//DNA methylation involved in gamete generation;GO:0044026//DNA hypermethylation;GO:2000143//negative regulation of DNA-templated transcription, initiation
miR-206-y	ENSBGRT00000012392	734	760	-19.62	tCCTTACAGCTATTAATTTTAGACAcc	x|||||||xxxx||xx:||:|x|||xx	tGGAATGT----AAG-GAAGTGTGTgg	-	microtubule associated scaffold protein 2 [Source:HGNC Symbol;Acc:HGNC:20595]	-	-	-	-	-	-	-
miR-206-y	ENSBGRT00000012399	586	605	-13.54	tCCTTACAA--CATCCCATAga	x|||||||xxx|x||x||:|xx	tGGAATGTAAGGAAGTGTGTgg	DENND2C	DENN domain containing 2C [Source:HGNC Symbol;Acc:HGNC:24748]	-	-	-	-	-	GO:0017112//Rab guanyl-nucleotide exchange factor activity	-
miR-206-y	ENSBGRT00000012422	1276	1297	-10.07	tCCTTACAcgtaagatcgatct	x|||||||xxxxxxxxxxxxxx	tGGAATGTaaggaagtgtgtgg	PHC3	polyhomeotic homolog 3 [Source:HGNC Symbol;Acc:HGNC:15682]	-	-	-	-	GO:0005634//nucleus;GO:0005654//nucleoplasm;GO:0031519//PcG protein complex;GO:0035102//PRC1 complex	GO:0005515//protein binding;GO:0008270//zinc ion binding	-
miR-206-y	ENSBGRT00000012514	472	494	-11.51	cCCTTACATATAATGGACGAAat	x||||||||x|xx|xx||:x|xx	tGGAATGTA-AGGAAGTGTGTgg	MORC1	MORC family CW-type zinc finger 1 [Source:HGNC Symbol;Acc:HGNC:7198]	-	-	-	-	GO:0001673//male germ cell nucleus;GO:0005634//nucleus	GO:0008270//zinc ion binding	GO:0001662//behavioral fear response;GO:0007283//spermatogenesis;GO:0010529//negative regulation of transposition;GO:0010629//negative regulation of gene expression;GO:0040029//regulation of gene expression, epigenetic;GO:0043046//DNA methylation involved in gamete generation;GO:0044026//DNA hypermethylation;GO:2000143//negative regulation of DNA-templated transcription, initiation
miR-206-y	ENSBGRT00000012659	387	408	-12.88	tCCTTACATgtgtaattttcag	x||||||||xxxxxxxxxxxxx	tGGAATGTAaggaagtgtgtgg	HHIP	hedgehog interacting protein [Source:HGNC Symbol;Acc:HGNC:14866]	Human Diseases;Environmental Information Processing;Environmental Information Processing;Human Diseases	Cancers;Signal transduction;Signal transduction;Cancers	ko05200//Pathways in cancer;ko04024//cAMP signaling pathway;ko04340//Hedgehog signaling pathway;ko05217//Basal cell carcinoma	K06231;K06231;K06231;K06231	-	GO:0003824//catalytic activity;GO:0008270//zinc ion binding;GO:0097108//hedgehog family protein binding	GO:0009968//negative regulation of signal transduction
miR-206-y	ENSBGRT00000013012	57	78	-16.24	aCCTTACATgtaggtcttgatg	x||||||||xxxxxxxxxxxxx	tGGAATGTAaggaagtgtgtgg	MFSD14A	major facilitator superfamily domain containing 14A [Source:HGNC Symbol;Acc:HGNC:23363]	-	-	-	-	GO:0016021//integral component of membrane	GO:0022857//transmembrane transporter activity	GO:0001675//acrosome assembly;GO:0007283//spermatogenesis;GO:0007286//spermatid development;GO:0007289//spermatid nucleus differentiation;GO:0030382//sperm mitochondrion organization;GO:0055085//transmembrane transport
miR-206-y	ENSBGRT00000013188	199	220	-15.88	tCCTTACACACAGCTACTTAag	x|||||||xx|xxx:||x:|xx	tGGAATGTAAGGAAGTGTGTgg	SSUH2	ssu-2 homolog [Source:HGNC Symbol;Acc:HGNC:24809]	-	-	-	-	GO:0005634//nucleus;GO:0005737//cytoplasm	-	GO:0042476//odontogenesis
miR-206-y	ENSBGRT00000013282	2306	2327	-13.66	tCCTTACAccgaactcaaggtc	x|||||||xxxxxxxxxxxxxx	tGGAATGTaaggaagtgtgtgg	ALAS1	5'-aminolevulinate synthase 1 [Source:HGNC Symbol;Acc:HGNC:396]	Metabolism;Metabolism;Metabolism	Global and overview maps;Amino acid metabolism;Metabolism of cofactors and vitamins	ko01100//Metabolic pathways;ko00260//Glycine, serine and threonine metabolism;ko00860//Porphyrin and chlorophyll metabolism	K00643;K00643;K00643	GO:0005654//nucleoplasm;GO:0005739//mitochondrion;GO:0005759//mitochondrial matrix;GO:0005829//cytosol	GO:0003824//catalytic activity;GO:0003870//5-aminolevulinate synthase activity;GO:0016740//transferase activity;GO:0030170//pyridoxal phosphate binding;GO:0042802//identical protein binding	GO:0006778//porphyrin-containing compound metabolic process;GO:0009058//biosynthetic process;GO:0033014//tetrapyrrole biosynthetic process
miR-206-y	ENSBGRT00000013316	2306	2327	-13.66	tCCTTACAccgaactcaaggtc	x|||||||xxxxxxxxxxxxxx	tGGAATGTaaggaagtgtgtgg	ALAS1	5'-aminolevulinate synthase 1 [Source:HGNC Symbol;Acc:HGNC:396]	Metabolism;Metabolism;Metabolism	Global and overview maps;Amino acid metabolism;Metabolism of cofactors and vitamins	ko01100//Metabolic pathways;ko00260//Glycine, serine and threonine metabolism;ko00860//Porphyrin and chlorophyll metabolism	K00643;K00643;K00643	GO:0005654//nucleoplasm;GO:0005739//mitochondrion;GO:0005759//mitochondrial matrix;GO:0005829//cytosol	GO:0003824//catalytic activity;GO:0003870//5-aminolevulinate synthase activity;GO:0016740//transferase activity;GO:0030170//pyridoxal phosphate binding;GO:0042802//identical protein binding	GO:0006778//porphyrin-containing compound metabolic process;GO:0009058//biosynthetic process;GO:0033014//tetrapyrrole biosynthetic process
miR-206-y	ENSBGRT00000013482	277	300	-18.57	tCCTTACACAATTCCTT-ATATAga	x|||||||xxx||||||x|:|:|xx	tGGAATGT---AAGGAAGTGTGTgg	DNAJC12	DnaJ heat shock protein family (Hsp40) member C12 [Source:HGNC Symbol;Acc:HGNC:28908]	-	-	-	-	GO:0005737//cytoplasm	-	-
miR-206-y	ENSBGRT00000013495	738	759	-16.2	aCCTTACAcggtagacgtcgtt	x|||||||xxxxxxxxxxxxxx	tGGAATGTaaggaagtgtgtgg	MED16	mediator complex subunit 16 [Source:HGNC Symbol;Acc:HGNC:17556]	Organismal Systems	Endocrine system	ko04919//Thyroid hormone signaling pathway	K15159	GO:0016592//mediator complex	GO:0003712//transcription coregulator activity;GO:0003824//catalytic activity;GO:0005515//protein binding;GO:0030375//thyroid hormone receptor coactivator activity;GO:0046966//thyroid hormone receptor binding	GO:0006367//transcription initiation from RNA polymerase II promoter;GO:0045893//positive regulation of transcription, DNA-templated
miR-206-y	ENSBGRT00000013538	277	300	-18.57	tCCTTACACAATTCCTT-ATATAga	x|||||||xxx||||||x|:|:|xx	tGGAATGT---AAGGAAGTGTGTgg	DNAJC12	DnaJ heat shock protein family (Hsp40) member C12 [Source:HGNC Symbol;Acc:HGNC:28908]	-	-	-	-	GO:0005737//cytoplasm	-	-
miR-206-y	ENSBGRT00000013646	213	234	-10.89	tCCTTACAATATATTATttctg	x|||||||x|x:x|:|:xxxxx	tGGAATGTAAGGAAGTGtgtgg	EIF5A2	eukaryotic translation initiation factor 5A2 [Source:HGNC Symbol;Acc:HGNC:3301]	-	-	-	-	GO:0043231//intracellular membrane-bounded organelle	GO:0003723//RNA binding;GO:0003746//translation elongation factor activity;GO:0043022//ribosome binding	GO:0006452//translational frameshifting;GO:0008284//positive regulation of cell proliferation;GO:0045901//positive regulation of translational elongation;GO:0045905//positive regulation of translational termination
miR-206-y	ENSBGRT00000013666	138	159	-18.41	aCCTTACAGGTTGAGACACttt	x|||||||xx::xxx||||xxx	tGGAATGTAAGGAAGTGTGtgg	WDR66	WD repeat domain 66 [Source:HGNC Symbol;Acc:HGNC:28506]	-	-	-	-	GO:0036126//sperm flagellum	GO:0005515//protein binding	GO:0030317//flagellated sperm motility
miR-206-y	ENSBGRT00000013677	1431	1453	-17.57	aCCTTACATAGACTGTACAGAac	x||||||||xxx||x:|||x|xx	tGGAATGTAAG-GAAGTGTGTgg	-	-	-	-	-	-	-	-	-
miR-206-y	ENSBGRT00000013682	715	735	-14.06	aCCTTACAC-CCTagaaggtct	x|||||||xx|||xxxxxxxxx	tGGAATGTAAGGAagtgtgtgg	-	-	-	-	-	-	-	GO:0003676//nucleic acid binding	-
miR-206-y	ENSBGRT00000013684	809	828	-12.49	cCCTTACAA--CTTAAggtcac	x|||||||xxx|||x|xxxxxx	tGGAATGTAAGGAAGTgtgtgg	TERF2	telomeric repeat binding factor 2 [Source:HGNC Symbol;Acc:HGNC:11729]	-	-	-	-	GO:0000781//chromosome, telomeric region;GO:0000783//nuclear telomere cap complex;GO:0000784//nuclear chromosome, telomeric region;GO:0005634//nucleus;GO:0005654//nucleoplasm;GO:0016604//nuclear body;GO:0030870//Mre11 complex;GO:0070187//shelterin complex	GO:0003677//DNA binding;GO:0003691//double-stranded telomeric DNA binding;GO:0003720//telomerase activity;GO:0008022//protein C-terminus binding;GO:0019899//enzyme binding;GO:0042162//telomeric DNA binding;GO:0042803//protein homodimerization activity;GO:0044877//protein-containing complex binding;GO:0098505//G-rich strand telomeric DNA binding	GO:0000723//telomere maintenance;GO:0010628//positive regulation of gene expression;GO:0010629//negative regulation of gene expression;GO:0016233//telomere capping;GO:0031627//telomeric loop formation;GO:0031848//protection from non-homologous end joining at telomere;GO:0032204//regulation of telomere maintenance;GO:0032205//negative regulation of telomere maintenance;GO:0032208//negative regulat…
miR-206-y	ENSBGRT00000013716	34	55	-12.57	cCCTTACAACCGTCCCCGTAga	x|||||||xx|x|x|x|::|xx	tGGAATGTAAGGAAGTGTGTgg	BMP2	bone morphogenetic protein 2 [Source:HGNC Symbol;Acc:HGNC:1069]	Human Diseases;Environmental Information Processing;Environmental Information Processing;Environmental Information Processing;Human Diseases	Cancers;Signaling molecules and interaction;Signal transduction;Signal transduction;Cancers	ko05200//Pathways in cancer;ko04060//Cytokine-cytokine receptor interaction;ko04390//Hippo signaling pathway;ko04350//TGF-beta signaling pathway;ko05217//Basal cell carcinoma	K21283;K21283;K21283;K21283;K21283	GO:0005615//extracellular space;GO:0009986//cell surface;GO:0043231//intracellular membrane-bounded organelle;GO:0070724//BMP receptor complex	GO:0004745//retinol dehydrogenase activity;GO:0008083//growth factor activity;GO:0019211//phosphatase activator activity;GO:0039706//co-receptor binding;GO:0046332//SMAD binding;GO:0070700//BMP receptor binding	GO:0000122//negative regulation of transcription by RNA polymerase II;GO:0000187//activation of MAPK activity;GO:0001649//osteoblast differentiation;GO:0001658//branching involved in ureteric bud morphogenesis;GO:0001666//response to hypoxia;GO:0001701//in utero embryonic development;GO:0001837//epithelial to mesenchymal transition;GO:0001934//positive regulation of protein phosphorylation;GO:000…
miR-206-y	ENSBGRT00000013744	706	726	-14.06	aCCTTACAC-CCTagaaggtct	x|||||||xx|||xxxxxxxxx	tGGAATGTAAGGAagtgtgtgg	-	-	-	-	-	-	-	GO:0003676//nucleic acid binding	-
miR-206-y	ENSBGRT00000013774	412	434	-16.05	cCCTTACACTGGTCCACTACtgc	x|||||||x|xx|x|||x||xxx	tGGAATGTAAGGAAGTG-TGtgg	-	-	Environmental Information Processing;Human Diseases;Human Diseases;Human Diseases;Environmental Information Processing;Human Diseases;Environmental Information Processing;Human Diseases;Environmental Information Processing;Human Diseases;Organismal Systems;Environmental Information Processing;Human Diseases;Organismal Systems;Human Diseases;Human Diseases;Human Diseases;Organismal Systems;Human D…	Signal transduction;Infectious diseases;Infectious diseases;Infectious disease: viral;Signal transduction;Cancers;Signal transduction;Infectious diseases;Signaling molecules and interaction;Infectious disease: bacterial;Immune system;Signal transduction;Infectious diseases;Immune system;Immune diseases;Immune diseases;Cancer: overview;Immune system;Infectious diseases;Cardiovascular diseases;Immu…	ko04014//Ras signaling pathway;ko05169//Epstein-Barr virus infection;ko05166//HTLV-I infection;ko05170//Human immunodeficiency virus 1 infection;ko04015//Rap1 signaling pathway;ko05202//Transcriptional misregulation in cancers;ko04020//Calcium signaling pathway;ko05162//Measles;ko04514//Cell adhesion molecules (CAMs);ko05135//Yersinia infection;ko04660//T cell receptor signaling pathway;ko04064//…	K10784;K10784;K10784;K10784;K10784;K10784;K10784;K10784;K10784;K10784;K10784;K10784;K10784;K10784;K10784;K10784;K10784;K10784;K10784;K10784;K10784;K10784;K10784;K10784;K10784;K10784;K10784;K10784;K10784	-	-	-
miR-206-y	ENSBGRT00000013835	138	159	-18.41	aCCTTACAGGTTGAGACACttt	x|||||||xx::xxx||||xxx	tGGAATGTAAGGAAGTGTGtgg	WDR66	WD repeat domain 66 [Source:HGNC Symbol;Acc:HGNC:28506]	-	-	-	-	GO:0036126//sperm flagellum	GO:0005515//protein binding	GO:0030317//flagellated sperm motility
miR-206-y	ENSBGRT00000013873	1782	1807	-14.86	tCCTTACAGGTCAAACTTCCCctgga	x|||||||xx||xxx||||x|xxxxx	tGGAATGTA-AG---GAAGTGtgtgg	VANGL1	VANGL planar cell polarity protein 1 [Source:HGNC Symbol;Acc:HGNC:15512]	Environmental Information Processing	Signal transduction	ko04310//Wnt signaling pathway	K04510	GO:0016021//integral component of membrane;GO:0016328//lateral plasma membrane	-	GO:0007275//multicellular organism development;GO:0043473//pigmentation
miR-206-y	ENSBGRT00000013962	138	159	-18.41	aCCTTACAGGTTGAGACACttt	x|||||||xx::xxx||||xxx	tGGAATGTAAGGAAGTGTGtgg	WDR66	WD repeat domain 66 [Source:HGNC Symbol;Acc:HGNC:28506]	-	-	-	-	GO:0036126//sperm flagellum	GO:0005515//protein binding	GO:0030317//flagellated sperm motility
miR-206-y	ENSBGRT00000013983	1782	1807	-14.86	tCCTTACAGGTCAAACTTCCCctgga	x|||||||xx||xxx||||x|xxxxx	tGGAATGTA-AG---GAAGTGtgtgg	VANGL1	VANGL planar cell polarity protein 1 [Source:HGNC Symbol;Acc:HGNC:15512]	Environmental Information Processing	Signal transduction	ko04310//Wnt signaling pathway	K04510	GO:0016021//integral component of membrane;GO:0016328//lateral plasma membrane	-	GO:0007275//multicellular organism development;GO:0043473//pigmentation
miR-206-y	ENSBGRT00000014013	809	828	-12.49	cCCTTACAA--CTTAAggtcac	x|||||||xxx|||x|xxxxxx	tGGAATGTAAGGAAGTgtgtgg	TERF2	telomeric repeat binding factor 2 [Source:HGNC Symbol;Acc:HGNC:11729]	-	-	-	-	GO:0000781//chromosome, telomeric region;GO:0000783//nuclear telomere cap complex;GO:0000784//nuclear chromosome, telomeric region;GO:0005634//nucleus;GO:0005654//nucleoplasm;GO:0016604//nuclear body;GO:0030870//Mre11 complex;GO:0070187//shelterin complex	GO:0003677//DNA binding;GO:0003691//double-stranded telomeric DNA binding;GO:0003720//telomerase activity;GO:0008022//protein C-terminus binding;GO:0019899//enzyme binding;GO:0042162//telomeric DNA binding;GO:0042803//protein homodimerization activity;GO:0044877//protein-containing complex binding;GO:0098505//G-rich strand telomeric DNA binding	GO:0000723//telomere maintenance;GO:0010628//positive regulation of gene expression;GO:0010629//negative regulation of gene expression;GO:0016233//telomere capping;GO:0031627//telomeric loop formation;GO:0031848//protection from non-homologous end joining at telomere;GO:0032204//regulation of telomere maintenance;GO:0032205//negative regulation of telomere maintenance;GO:0032208//negative regulat…
miR-206-y	ENSBGRT00000014083	285	306	-12.74	aCCTTACAaggacggctgtgtc	x|||||||xxxxxxxxxxxxxx	tGGAATGTaaggaagtgtgtgg	-	-	Environmental Information Processing;Human Diseases;Organismal Systems;Organismal Systems;Environmental Information Processing;Environmental Information Processing;Genetic Information Processing	Signal transduction;Infectious diseases;Circulatory system;Nervous system;Signal transduction;Signal transduction;Translation	ko04151//PI3K-Akt signaling pathway;ko05165//Human papillomavirus infection;ko04261//Adrenergic signaling in cardiomyocytes;ko04728//Dopaminergic synapse;ko04152//AMPK signaling pathway;ko04071//Sphingolipid signaling pathway;ko03015//mRNA surveillance pathway	K11583;K11583;K11583;K11583;K11583;K11583;K11583	-	GO:0005509//calcium ion binding	-
miR-206-y	ENSBGRT00000014084	11	32	-10.94	cCCTTACAgggaggtcgtcgac	x|||||||xxxxxxxxxxxxxx	tGGAATGTaaggaagtgtgtgg	VPS13D	vacuolar protein sorting 13 homolog D [Source:HGNC Symbol;Acc:HGNC:23595]	-	-	-	-	-	GO:0005515//protein binding	GO:0007005//mitochondrion organization;GO:1901526//positive regulation of mitophagy
miR-206-y	ENSBGRT00000014086	1782	1807	-14.86	tCCTTACAGGTCAAACTTCCCctgga	x|||||||xx||xxx||||x|xxxxx	tGGAATGTA-AG---GAAGTGtgtgg	VANGL1	VANGL planar cell polarity protein 1 [Source:HGNC Symbol;Acc:HGNC:15512]	Environmental Information Processing	Signal transduction	ko04310//Wnt signaling pathway	K04510	GO:0016021//integral component of membrane;GO:0016328//lateral plasma membrane	-	GO:0007275//multicellular organism development;GO:0043473//pigmentation
miR-206-y	ENSBGRT00000014162	2350	2368	-18.73	aCCTTACA--CTTTCA-ACAaa	x|||||||xx|:||||x|||xx	tGGAATGTAAGGAAGTGTGTgg	PRELP	proline and arginine rich end leucine rich repeat protein [Source:HGNC Symbol;Acc:HGNC:9357]	-	-	-	-	GO:0062023//collagen-containing extracellular matrix	GO:0005201//extracellular matrix structural constituent;GO:0005515//protein binding	GO:0007569//cell aging
miR-206-y	ENSBGRT00000014175	171	192	-12.43	tCCTTACAGTaggccattggaa	x|||||||x|xxxxxxxxxxxx	tGGAATGTAAggaagtgtgtgg	CFAP161	cilia and flagella associated protein 161 [Source:HGNC Symbol;Acc:HGNC:26782]	-	-	-	-	-	-	-
miR-206-y	ENSBGRT00000014214	285	306	-12.74	aCCTTACAaggacggctgtgtc	x|||||||xxxxxxxxxxxxxx	tGGAATGTaaggaagtgtgtgg	-	-	Environmental Information Processing;Human Diseases;Organismal Systems;Organismal Systems;Environmental Information Processing;Environmental Information Processing;Genetic Information Processing	Signal transduction;Infectious diseases;Circulatory system;Nervous system;Signal transduction;Signal transduction;Translation	ko04151//PI3K-Akt signaling pathway;ko05165//Human papillomavirus infection;ko04261//Adrenergic signaling in cardiomyocytes;ko04728//Dopaminergic synapse;ko04152//AMPK signaling pathway;ko04071//Sphingolipid signaling pathway;ko03015//mRNA surveillance pathway	K11583;K11583;K11583;K11583;K11583;K11583;K11583	-	GO:0005509//calcium ion binding	-
miR-206-y	ENSBGRT00000014233	171	192	-12.43	tCCTTACAGTaggccattggaa	x|||||||x|xxxxxxxxxxxx	tGGAATGTAAggaagtgtgtgg	CFAP161	cilia and flagella associated protein 161 [Source:HGNC Symbol;Acc:HGNC:26782]	-	-	-	-	-	-	-
miR-206-y	ENSBGRT00000014236	2622	2644	-15.75	aCCTTACACTGACGTTCA-ACGgt	x|||||||x|xx|x||||x||:xx	tGGAATGTAA--GGAAGTGTGTgg	SUSD6	sushi domain containing 6 [Source:HGNC Symbol;Acc:HGNC:19956]	-	-	-	-	-	-	GO:0006974//cellular response to DNA damage stimulus;GO:0008219//cell death
miR-206-y	ENSBGRT00000014294	171	192	-12.43	tCCTTACAGTaggccattggaa	x|||||||x|xxxxxxxxxxxx	tGGAATGTAAggaagtgtgtgg	CFAP161	cilia and flagella associated protein 161 [Source:HGNC Symbol;Acc:HGNC:26782]	-	-	-	-	-	-	-
miR-206-y	ENSBGRT00000014437	150	169	-14.38	aCCTTACAT--CATGAAACGgt	x||||||||xx|x|x|x||:xx	tGGAATGTAAGGAAGTGTGTgg	-	-	Environmental Information Processing;Human Diseases;Human Diseases;Human Diseases;Environmental Information Processing;Human Diseases;Environmental Information Processing;Human Diseases;Environmental Information Processing;Human Diseases;Organismal Systems;Environmental Information Processing;Human Diseases;Organismal Systems;Human Diseases;Human Diseases;Human Diseases;Organismal Systems;Human D…	Signal transduction;Infectious diseases;Infectious diseases;Infectious disease: viral;Signal transduction;Cancers;Signal transduction;Infectious diseases;Signaling molecules and interaction;Infectious disease: bacterial;Immune system;Signal transduction;Infectious diseases;Immune system;Immune diseases;Immune diseases;Cancer: overview;Immune system;Infectious diseases;Cardiovascular diseases;Immu…	ko04014//Ras signaling pathway;ko05169//Epstein-Barr virus infection;ko05166//HTLV-I infection;ko05170//Human immunodeficiency virus 1 infection;ko04015//Rap1 signaling pathway;ko05202//Transcriptional misregulation in cancers;ko04020//Calcium signaling pathway;ko05162//Measles;ko04514//Cell adhesion molecules (CAMs);ko05135//Yersinia infection;ko04660//T cell receptor signaling pathway;ko04064//…	K10784;K10784;K10784;K10784;K10784;K10784;K10784;K10784;K10784;K10784;K10784;K10784;K10784;K10784;K10784;K10784;K10784;K10784;K10784;K10784;K10784;K10784;K10784;K10784;K10784;K10784;K10784;K10784;K10784	-	-	-
miR-206-y	ENSBGRT00000014472	11	32	-10.94	cCCTTACAgggaggtcgtcgac	x|||||||xxxxxxxxxxxxxx	tGGAATGTaaggaagtgtgtgg	VPS13D	vacuolar protein sorting 13 homolog D [Source:HGNC Symbol;Acc:HGNC:23595]	-	-	-	-	-	GO:0005515//protein binding	GO:0007005//mitochondrion organization;GO:1901526//positive regulation of mitophagy
miR-206-y	ENSBGRT00000014501	50	71	-11.16	aCCTTACAagaattgagtaatc	x|||||||xxxxxxxxxxxxxx	tGGAATGTaaggaagtgtgtgg	-	-	-	-	-	-	-	-	-
miR-206-y	ENSBGRT00000014589	29	51	-18.88	gCCTTACACGCACGTCTCtgtca	x|||||||xx|x|x||x|xxxxx	tGGAATGTAAG-GAAGTGtgtgg	CDC14A	cell division cycle 14A [Source:HGNC Symbol;Acc:HGNC:1718]	Cellular Processes	Cell growth and death	ko04110//Cell cycle	K06639	GO:0005654//nucleoplasm;GO:0005813//centrosome;GO:0005829//cytosol;GO:0016604//nuclear body;GO:0032426//stereocilium tip;GO:0060091//kinocilium;GO:1902636//kinociliary basal body	GO:0004725//protein tyrosine phosphatase activity;GO:0008138//protein tyrosine/serine/threonine phosphatase activity;GO:0016791//phosphatase activity	GO:0006470//protein dephosphorylation;GO:0007605//sensory perception of sound;GO:0016311//dephosphorylation
miR-206-y	ENSBGRT00000014683	568	590	-17.47	tCCTTACATCTCTTTCTGAGAag	x||||||||x||:|||xx|x|xx	tGGAATGTA-AGGAAGTGTGTgg	NUDT16	nudix hydrolase 16 [Source:HGNC Symbol;Acc:HGNC:26442]	Metabolism;Metabolism;Genetic Information Processing	Global and overview maps;Nucleotide metabolism;Folding, sorting and degradation	ko01100//Metabolic pathways;ko00230//Purine metabolism;ko03018//RNA degradation	K16855;K16855;K16855	GO:0005634//nucleus;GO:0005654//nucleoplasm;GO:0005730//nucleolus;GO:0005737//cytoplasm	GO:0000287//magnesium ion binding;GO:0003729//mRNA binding;GO:0005525//GTP binding;GO:0008235//metalloexopeptidase activity;GO:0016787//hydrolase activity;GO:0030145//manganese ion binding;GO:0030515//snoRNA binding;GO:0031404//chloride ion binding;GO:0042802//identical protein binding;GO:0042803//protein homodimerization activity;GO:0050072//m7G(5')pppN diphosphatase activity;GO:0050897//cobalt …	GO:0006382//adenosine to inosine editing;GO:0006402//mRNA catabolic process;GO:0008284//positive regulation of cell proliferation;GO:0016077//snoRNA catabolic process;GO:0046709//IDP catabolic process;GO:0090068//positive regulation of cell cycle process;GO:0090502//RNA phosphodiester bond hydrolysis, endonucleolytic;GO:1901639//XDP catabolic process;GO:2000781//positive regulation of double-stra…
miR-206-y	ENSBGRT00000014696	299	327	-20.1	cCCTTACAAATGTTTAACTTTCAGACAcg	x|||||||xxxx||xxx|:||||x|||xx	tGGAATGT----AA---GGAAGTGTGTgg	-	-	Metabolism	Xenobiotics biodegradation and metabolism	ko00983//Drug metabolism - other enzymes	K00569	-	GO:0008119//thiopurine S-methyltransferase activity;GO:0008757//S-adenosylmethionine-dependent methyltransferase activity	-
miR-206-y	ENSBGRT00000014854	29	51	-18.88	gCCTTACACGCACGTCTCtgtca	x|||||||xx|x|x||x|xxxxx	tGGAATGTAAG-GAAGTGtgtgg	CDC14A	cell division cycle 14A [Source:HGNC Symbol;Acc:HGNC:1718]	Cellular Processes	Cell growth and death	ko04110//Cell cycle	K06639	GO:0005654//nucleoplasm;GO:0005813//centrosome;GO:0005829//cytosol;GO:0016604//nuclear body;GO:0032426//stereocilium tip;GO:0060091//kinocilium;GO:1902636//kinociliary basal body	GO:0004725//protein tyrosine phosphatase activity;GO:0008138//protein tyrosine/serine/threonine phosphatase activity;GO:0016791//phosphatase activity	GO:0006470//protein dephosphorylation;GO:0007605//sensory perception of sound;GO:0016311//dephosphorylation
miR-206-y	ENSBGRT00000014885	729	752	-18.29	aCCTTACACTCTAGGTTAAC-CAag	x|||||||x||:xxx||x||x||xx	tGGAATGTAAGG---AAGTGTGTgg	ZNF827	zinc finger protein 827 [Source:HGNC Symbol;Acc:HGNC:27193]	-	-	-	-	-	GO:0003676//nucleic acid binding	-
miR-206-y	ENSBGRT00000014976	29	51	-18.88	gCCTTACACGCACGTCTCtgtca	x|||||||xx|x|x||x|xxxxx	tGGAATGTAAG-GAAGTGtgtgg	CDC14A	cell division cycle 14A [Source:HGNC Symbol;Acc:HGNC:1718]	Cellular Processes	Cell growth and death	ko04110//Cell cycle	K06639	GO:0005654//nucleoplasm;GO:0005813//centrosome;GO:0005829//cytosol;GO:0016604//nuclear body;GO:0032426//stereocilium tip;GO:0060091//kinocilium;GO:1902636//kinociliary basal body	GO:0004725//protein tyrosine phosphatase activity;GO:0008138//protein tyrosine/serine/threonine phosphatase activity;GO:0016791//phosphatase activity	GO:0006470//protein dephosphorylation;GO:0007605//sensory perception of sound;GO:0016311//dephosphorylation
miR-206-y	ENSBGRT00000015041	489	511	-23.11	cCCTTACATCCCCTAAGTGCAcc	x||||||||x||x|x|x::||xx	tGGAATGTAAGGAAGT-GTGTgg	PITPNC1	phosphatidylinositol transfer protein cytoplasmic 1 [Source:HGNC Symbol;Acc:HGNC:21045]	-	-	-	-	GO:0005654//nucleoplasm;GO:0005737//cytoplasm;GO:0005829//cytosol	GO:0005548//phospholipid transporter activity;GO:0008526//phosphatidylinositol transporter activity;GO:0035091//phosphatidylinositol binding;GO:0070300//phosphatidic acid binding;GO:1901611//phosphatidylglycerol binding	GO:0007165//signal transduction;GO:0015914//phospholipid transport
miR-206-y	ENSBGRT00000015061	1607	1628	-17.26	aCCTTACATTaacgaatcgtta	x|||||||||xxxxxxxxxxxx	tGGAATGTAAggaagtgtgtgg	MDH1B	malate dehydrogenase 1B [Source:HGNC Symbol;Acc:HGNC:17836]	-	-	-	-	-	GO:0003824//catalytic activity;GO:0016615//malate dehydrogenase activity;GO:0016616//oxidoreductase activity, acting on the CH-OH group of donors, NAD or NADP as acceptor	GO:0005975//carbohydrate metabolic process;GO:0006108//malate metabolic process;GO:0055114//oxidation-reduction process
miR-206-y	ENSBGRT00000015144	198	219	-14.33	aCCTTACAagtaaagaaaccga	x|||||||xxxxxxxxxxxxxx	tGGAATGTaaggaagtgtgtgg	ANXA2	annexin A2 [Source:HGNC Symbol;Acc:HGNC:537]	Human Diseases	Infectious diseases	ko05132//Salmonella infection	K17092	GO:0005737//cytoplasm;GO:0005765//lysosomal membrane;GO:0005768//endosome;GO:0005769//early endosome;GO:0005811//lipid droplet;GO:0005829//cytosol;GO:0005886//plasma membrane;GO:0009986//cell surface;GO:0016323//basolateral plasma membrane;GO:0019897//extrinsic component of plasma membrane;GO:0030496//midbody;GO:0031902//late endosome membrane;GO:0035749//myelin sheath adaxonal region;GO:0042383/…	GO:0002020//protease binding;GO:0004859//phospholipase inhibitor activity;GO:0005509//calcium ion binding;GO:0005544//calcium-dependent phospholipid binding;GO:0005546//phosphatidylinositol-4,5-bisphosphate binding;GO:0008092//cytoskeletal protein binding;GO:0019834//phospholipase A2 inhibitor activity;GO:0042802//identical protein binding;GO:0044548//S100 protein binding;GO:0048306//calcium-depe…	GO:0001525//angiogenesis;GO:0001765//membrane raft assembly;GO:0001921//positive regulation of receptor recycling;GO:0006900//vesicle budding from membrane;GO:0030199//collagen fibril organization;GO:0031340//positive regulation of vesicle fusion;GO:0032804//negative regulation of low-density lipoprotein particle receptor catabolic process;GO:0036035//osteoclast development;GO:0042730//fibrinolys…
miR-206-y	ENSBGRT00000015156	431	452	-19.13	tCCTTACATTTCTCGGGACttt	x|||||||||:||xx:x||xxx	tGGAATGTAAGGAAGTGTGtgg	PRDX4	peroxiredoxin 4 [Source:HGNC Symbol;Acc:HGNC:17169]	Cellular Processes	Cell growth and death	ko04214//Apoptosis - fly	K03386	GO:0005737//cytoplasm;GO:0005783//endoplasmic reticulum;GO:0005829//cytosol	GO:0016209//antioxidant activity;GO:0016491//oxidoreductase activity;GO:0051920//peroxiredoxin activity	GO:0007283//spermatogenesis;GO:0008584//male gonad development;GO:0018401//peptidyl-proline hydroxylation to 4-hydroxy-L-proline;GO:0022417//protein maturation by protein folding;GO:0030198//extracellular matrix organization;GO:0045454//cell redox homeostasis;GO:0055114//oxidation-reduction process;GO:0072593//reactive oxygen species metabolic process;GO:2000255//negative regulation of male germ …
miR-206-y	ENSBGRT00000015315	169	191	-19.71	tCCTTACAGACCCAGACCACAct	x|||||||xx||xxx||x|||xx	tGGAATGTAAGGAAGTG-TGTgg	MAN1C1	mannosidase alpha class 1C member 1 [Source:HGNC Symbol;Acc:HGNC:19080]	Metabolism;Genetic Information Processing;Metabolism;Metabolism	Global and overview maps;Folding, sorting and degradation;Glycan biosynthesis and metabolism;Glycan biosynthesis and metabolism	ko01100//Metabolic pathways;ko04141//Protein processing in endoplasmic reticulum;ko00510//N-Glycan biosynthesis;ko00513//Various types of N-glycan biosynthesis	K01230;K01230;K01230;K01230	GO:0016020//membrane	GO:0003824//catalytic activity;GO:0004571//mannosyl-oligosaccharide 1,2-alpha-mannosidase activity;GO:0005509//calcium ion binding	-
miR-206-y	ENSBGRT00000015362	115	136	-18.14	aCCTTACAAAGGGTCACAatgt	x|||||||xxxxx|||||xxxx	tGGAATGTAAGGAAGTGTgtgg	GPD2	glycerol-3-phosphate dehydrogenase 2 [Source:HGNC Symbol;Acc:HGNC:4456]	Metabolism	Lipid metabolism	ko00564//Glycerophospholipid metabolism	K00111	GO:0009331//glycerol-3-phosphate dehydrogenase complex	GO:0004368//glycerol-3-phosphate dehydrogenase (quinone) activity;GO:0005509//calcium ion binding;GO:0016491//oxidoreductase activity	GO:0006072//glycerol-3-phosphate metabolic process;GO:0006094//gluconeogenesis;GO:0035264//multicellular organism growth;GO:0043010//camera-type eye development;GO:0055114//oxidation-reduction process
miR-206-y	ENSBGRT00000015493	529	553	-16.67	tCCTTACAGAATTTTTTACTATAgt	x|||||||xxx|::||:||x|:|xx	tGGAATGTA--AGGAAGTG-TGTgg	SLC10A7	solute carrier family 10 member 7 [Source:HGNC Symbol;Acc:HGNC:23088]	-	-	-	-	GO:0005783//endoplasmic reticulum;GO:0005794//Golgi apparatus;GO:0005797//Golgi medial cisterna;GO:0005801//cis-Golgi network;GO:0005802//trans-Golgi network;GO:0031226//intrinsic component of plasma membrane	GO:0015125//bile acid transmembrane transporter activity	GO:0006874//cellular calcium ion homeostasis;GO:0030210//heparin biosynthetic process;GO:0034436//glycoprotein transport;GO:0048193//Golgi vesicle transport;GO:0060348//bone development
miR-206-y	ENSBGRT00000015552	643	664	-17.43	gCCTTACAAGTCACGGCAagac	x|||||||xx:|xxx:||xxxx	tGGAATGTAAGGAAGTGTgtgg	PIK3IP1	phosphoinositide-3-kinase interacting protein 1 [Source:HGNC Symbol;Acc:HGNC:24942]	-	-	-	-	-	GO:0036313//phosphatidylinositol 3-kinase catalytic subunit binding	GO:0014067//negative regulation of phosphatidylinositol 3-kinase signaling;GO:0043553//negative regulation of phosphatidylinositol 3-kinase activity
miR-206-y	ENSBGRT00000015553	167	187	-15.06	aCCTTACAAGG-TTCTCAgtgg	x|||||||xxxx|||x||xxxx	tGGAATGTAAGGAAGTGTgtgg	VSX1	visual system homeobox 1 [Source:HGNC Symbol;Acc:HGNC:12723]	-	-	-	-	GO:0005634//nucleus	GO:0003677//DNA binding;GO:0043565//sequence-specific DNA binding	GO:0006355//regulation of transcription, DNA-templated;GO:0007601//visual perception;GO:0042551//neuron maturation;GO:0048666//neuron development;GO:0060040//retinal bipolar neuron differentiation
miR-206-y	ENSBGRT00000015584	529	553	-16.67	tCCTTACAGAATTTTTTACTATAgt	x|||||||xxx|::||:||x|:|xx	tGGAATGTA--AGGAAGTG-TGTgg	SLC10A7	solute carrier family 10 member 7 [Source:HGNC Symbol;Acc:HGNC:23088]	-	-	-	-	GO:0005783//endoplasmic reticulum;GO:0005794//Golgi apparatus;GO:0005797//Golgi medial cisterna;GO:0005801//cis-Golgi network;GO:0005802//trans-Golgi network;GO:0031226//intrinsic component of plasma membrane	GO:0015125//bile acid transmembrane transporter activity	GO:0006874//cellular calcium ion homeostasis;GO:0030210//heparin biosynthetic process;GO:0034436//glycoprotein transport;GO:0048193//Golgi vesicle transport;GO:0060348//bone development
miR-206-y	ENSBGRT00000015611	643	664	-17.43	gCCTTACAAGTCACGGCAagac	x|||||||xx:|xxx:||xxxx	tGGAATGTAAGGAAGTGTgtgg	PIK3IP1	phosphoinositide-3-kinase interacting protein 1 [Source:HGNC Symbol;Acc:HGNC:24942]	-	-	-	-	-	GO:0036313//phosphatidylinositol 3-kinase catalytic subunit binding	GO:0014067//negative regulation of phosphatidylinositol 3-kinase signaling;GO:0043553//negative regulation of phosphatidylinositol 3-kinase activity
miR-206-y	ENSBGRT00000015670	529	553	-16.67	tCCTTACAGAATTTTTTACTATAgt	x|||||||xxx|::||:||x|:|xx	tGGAATGTA--AGGAAGTG-TGTgg	SLC10A7	solute carrier family 10 member 7 [Source:HGNC Symbol;Acc:HGNC:23088]	-	-	-	-	GO:0005783//endoplasmic reticulum;GO:0005794//Golgi apparatus;GO:0005797//Golgi medial cisterna;GO:0005801//cis-Golgi network;GO:0005802//trans-Golgi network;GO:0031226//intrinsic component of plasma membrane	GO:0015125//bile acid transmembrane transporter activity	GO:0006874//cellular calcium ion homeostasis;GO:0030210//heparin biosynthetic process;GO:0034436//glycoprotein transport;GO:0048193//Golgi vesicle transport;GO:0060348//bone development
miR-206-y	ENSBGRT00000015717	1181	1202	-11.57	cCCTTACAggacgatcggagag	x|||||||xxxxxxxxxxxxxx	tGGAATGTaaggaagtgtgtgg	SV2C	synaptic vesicle glycoprotein 2C [Source:HGNC Symbol;Acc:HGNC:30670]	Environmental Information Processing	Signaling molecules and interaction	ko04512//ECM-receptor interaction	K06258	GO:0016020//membrane;GO:0016021//integral component of membrane	GO:0022857//transmembrane transporter activity	GO:0007268//chemical synaptic transmission;GO:0055085//transmembrane transport
miR-206-y	ENSBGRT00000015722	529	553	-16.67	tCCTTACAGAATTTTTTACTATAgt	x|||||||xxx|::||:||x|:|xx	tGGAATGTA--AGGAAGTG-TGTgg	SLC10A7	solute carrier family 10 member 7 [Source:HGNC Symbol;Acc:HGNC:23088]	-	-	-	-	GO:0005783//endoplasmic reticulum;GO:0005794//Golgi apparatus;GO:0005797//Golgi medial cisterna;GO:0005801//cis-Golgi network;GO:0005802//trans-Golgi network;GO:0031226//intrinsic component of plasma membrane	GO:0015125//bile acid transmembrane transporter activity	GO:0006874//cellular calcium ion homeostasis;GO:0030210//heparin biosynthetic process;GO:0034436//glycoprotein transport;GO:0048193//Golgi vesicle transport;GO:0060348//bone development
miR-206-y	ENSBGRT00000015723	28	47	-16.08	aCCTTACATTG--TCAGAAAag	x|||||||||xxx|||x|x|xx	tGGAATGTAAGGAAGTGTGTgg	-	-	Human Diseases;Genetic Information Processing	Cancers;Transcription	ko05203//Viral carcinogenesis;ko03022//Basal transcription factors	K03123;K03123	GO:0005672//transcription factor TFIIA complex	-	GO:0006367//transcription initiation from RNA polymerase II promoter
miR-206-y	ENSBGRT00000015779	1053	1070	-20.09	gCCTTACA---CTTCAC-CAgg	x|||||||xxx||||||x||xx	tGGAATGTAAGGAAGTGTGTgg	SLC25A25	solute carrier family 25 member 25 [Source:HGNC Symbol;Acc:HGNC:20663]	-	-	-	-	GO:0005739//mitochondrion;GO:0005743//mitochondrial inner membrane	GO:0005509//calcium ion binding;GO:0022857//transmembrane transporter activity	GO:0002021//response to dietary excess;GO:0014823//response to activity;GO:0032094//response to food;GO:0035264//multicellular organism growth;GO:0043010//camera-type eye development;GO:0045333//cellular respiration;GO:0046034//ATP metabolic process;GO:0055085//transmembrane transport;GO:0060612//adipose tissue development;GO:0070588//calcium ion transmembrane transport
miR-206-y	ENSBGRT00000015806	529	553	-16.67	tCCTTACAGAATTTTTTACTATAgt	x|||||||xxx|::||:||x|:|xx	tGGAATGTA--AGGAAGTG-TGTgg	SLC10A7	solute carrier family 10 member 7 [Source:HGNC Symbol;Acc:HGNC:23088]	-	-	-	-	GO:0005783//endoplasmic reticulum;GO:0005794//Golgi apparatus;GO:0005797//Golgi medial cisterna;GO:0005801//cis-Golgi network;GO:0005802//trans-Golgi network;GO:0031226//intrinsic component of plasma membrane	GO:0015125//bile acid transmembrane transporter activity	GO:0006874//cellular calcium ion homeostasis;GO:0030210//heparin biosynthetic process;GO:0034436//glycoprotein transport;GO:0048193//Golgi vesicle transport;GO:0060348//bone development
miR-206-y	ENSBGRT00000015818	1397	1418	-16.26	cCCTTACACTCCTTAATGatta	x|||||||x|||||x|::xxxx	tGGAATGTAAGGAAGTGTgtgg	SV2C	synaptic vesicle glycoprotein 2C [Source:HGNC Symbol;Acc:HGNC:30670]	Environmental Information Processing	Signaling molecules and interaction	ko04512//ECM-receptor interaction	K06258	GO:0016020//membrane;GO:0016021//integral component of membrane	GO:0022857//transmembrane transporter activity	GO:0007268//chemical synaptic transmission;GO:0055085//transmembrane transport
miR-206-y	ENSBGRT00000015953	1053	1070	-20.09	gCCTTACA---CTTCAC-CAgg	x|||||||xxx||||||x||xx	tGGAATGTAAGGAAGTGTGTgg	SLC25A25	solute carrier family 25 member 25 [Source:HGNC Symbol;Acc:HGNC:20663]	-	-	-	-	GO:0005739//mitochondrion;GO:0005743//mitochondrial inner membrane	GO:0005509//calcium ion binding;GO:0022857//transmembrane transporter activity	GO:0002021//response to dietary excess;GO:0014823//response to activity;GO:0032094//response to food;GO:0035264//multicellular organism growth;GO:0043010//camera-type eye development;GO:0045333//cellular respiration;GO:0046034//ATP metabolic process;GO:0055085//transmembrane transport;GO:0060612//adipose tissue development;GO:0070588//calcium ion transmembrane transport
miR-206-y	ENSBGRT00000016315	1296	1317	-12.98	aCCTTACAacagtatccgataa	x|||||||xxxxxxxxxxxxxx	tGGAATGTaaggaagtgtgtgg	NKAPD1	NKAP domain containing 1 [Source:HGNC Symbol;Acc:HGNC:25569]	-	-	-	-	-	-	-
miR-206-y	ENSBGRT00000016327	433	450	-21.67	aCCTTACA--CA--CACACAac	x|||||||xx|xxx||||||xx	tGGAATGTAAGGAAGTGTGTgg	-	-	Environmental Information Processing;Human Diseases;Human Diseases;Environmental Information Processing;Human Diseases;Human Diseases;Environmental Information Processing;Cellular Processes;Environmental Information Processing;Human Diseases;Human Diseases;Human Diseases;Human Diseases;Organismal Systems;Human Diseases;Organismal Systems;Organismal Systems;Human Diseases;Organismal Systems;Human …	Signal transduction;Infectious diseases;Cancers;Signal transduction;Infectious diseases;Infectious diseases;Signal transduction;Transport and catabolism;Signal transduction;Immune diseases;Immune diseases;Cardiovascular diseases;Infectious diseases;Immune system;Infectious diseases;Immune system;Immune system;Cardiovascular diseases;Immune system;Immune diseases;Immune system;Infectious diseases;…	ko04151//PI3K-Akt signaling pathway;ko05169//Epstein-Barr virus infection;ko05202//Transcriptional misregulation in cancers;ko04020//Calcium signaling pathway;ko05130//Pathogenic Escherichia coli infection;ko05152//Tuberculosis;ko04072//Phospholipase D signaling pathway;ko04145//Phagosome;ko04064//NF-kappa B signaling pathway;ko05322//Systemic lupus erythematosus;ko05323//Rheumatoid arthritis;ko0…	K06856;K06856;K06856;K06856;K06856;K06856;K06856;K06856;K06856;K06856;K06856;K06856;K06856;K06856;K06856;K06856;K06856;K06856;K06856;K06856;K06856;K06856;K06856;K06856;K06856;K06856;K06856	-	-	-
miR-206-y	ENSBGRT00000016355	372	395	-14.07	tCCTTACAGAGGTGTTCCGACAaa	x|||||||xxxx:x|||xx|||xx	tGGAATGTAA--GGAAGTGTGTgg	RAB22A	RAB22A, member RAS oncogene family [Source:HGNC Symbol;Acc:HGNC:9764]	Cellular Processes	Transport and catabolism	ko04144//Endocytosis	K07891	GO:0005769//early endosome;GO:0005886//plasma membrane;GO:0015629//actin cytoskeleton;GO:0045335//phagocytic vesicle	GO:0003924//GTPase activity;GO:0005525//GTP binding;GO:0019003//GDP binding	GO:0006897//endocytosis;GO:0007032//endosome organization;GO:0097494//regulation of vesicle size
miR-206-y	ENSBGRT00000016363	590	607	-21.67	aCCTTACA--CA--CACACAac	x|||||||xx|xxx||||||xx	tGGAATGTAAGGAAGTGTGTgg	-	-	Environmental Information Processing;Human Diseases;Human Diseases;Environmental Information Processing;Human Diseases;Human Diseases;Environmental Information Processing;Cellular Processes;Environmental Information Processing;Human Diseases;Human Diseases;Human Diseases;Human Diseases;Organismal Systems;Human Diseases;Organismal Systems;Organismal Systems;Human Diseases;Organismal Systems;Human …	Signal transduction;Infectious diseases;Cancers;Signal transduction;Infectious diseases;Infectious diseases;Signal transduction;Transport and catabolism;Signal transduction;Immune diseases;Immune diseases;Cardiovascular diseases;Infectious diseases;Immune system;Infectious diseases;Immune system;Immune system;Cardiovascular diseases;Immune system;Immune diseases;Immune system;Infectious diseases;…	ko04151//PI3K-Akt signaling pathway;ko05169//Epstein-Barr virus infection;ko05202//Transcriptional misregulation in cancers;ko04020//Calcium signaling pathway;ko05130//Pathogenic Escherichia coli infection;ko05152//Tuberculosis;ko04072//Phospholipase D signaling pathway;ko04145//Phagosome;ko04064//NF-kappa B signaling pathway;ko05322//Systemic lupus erythematosus;ko05323//Rheumatoid arthritis;ko0…	K06856;K06856;K06856;K06856;K06856;K06856;K06856;K06856;K06856;K06856;K06856;K06856;K06856;K06856;K06856;K06856;K06856;K06856;K06856;K06856;K06856;K06856;K06856;K06856;K06856;K06856;K06856	-	-	-
miR-206-y	ENSBGRT00000016396	590	607	-21.67	aCCTTACA--CA--CACACAac	x|||||||xx|xxx||||||xx	tGGAATGTAAGGAAGTGTGTgg	-	-	Environmental Information Processing;Human Diseases;Human Diseases;Environmental Information Processing;Human Diseases;Human Diseases;Environmental Information Processing;Cellular Processes;Environmental Information Processing;Human Diseases;Human Diseases;Human Diseases;Human Diseases;Organismal Systems;Human Diseases;Organismal Systems;Organismal Systems;Human Diseases;Organismal Systems;Human …	Signal transduction;Infectious diseases;Cancers;Signal transduction;Infectious diseases;Infectious diseases;Signal transduction;Transport and catabolism;Signal transduction;Immune diseases;Immune diseases;Cardiovascular diseases;Infectious diseases;Immune system;Infectious diseases;Immune system;Immune system;Cardiovascular diseases;Immune system;Immune diseases;Immune system;Infectious diseases;…	ko04151//PI3K-Akt signaling pathway;ko05169//Epstein-Barr virus infection;ko05202//Transcriptional misregulation in cancers;ko04020//Calcium signaling pathway;ko05130//Pathogenic Escherichia coli infection;ko05152//Tuberculosis;ko04072//Phospholipase D signaling pathway;ko04145//Phagosome;ko04064//NF-kappa B signaling pathway;ko05322//Systemic lupus erythematosus;ko05323//Rheumatoid arthritis;ko0…	K06856;K06856;K06856;K06856;K06856;K06856;K06856;K06856;K06856;K06856;K06856;K06856;K06856;K06856;K06856;K06856;K06856;K06856;K06856;K06856;K06856;K06856;K06856;K06856;K06856;K06856;K06856	-	-	-
miR-206-y	ENSBGRT00000016408	180	203	-22.72	tCCTTACATATATTTCGCTACctt	x||||||||x|x:|||:|x||xxx	tGGAATGTA-AGGAAGTG-TGtgg	BPHL	biphenyl hydrolase like [Source:HGNC Symbol;Acc:HGNC:1094]	-	-	-	-	GO:0005739//mitochondrion	-	-
miR-206-y	ENSBGRT00000016414	590	607	-21.67	aCCTTACA--CA--CACACAac	x|||||||xx|xxx||||||xx	tGGAATGTAAGGAAGTGTGTgg	-	-	Environmental Information Processing;Human Diseases;Human Diseases;Environmental Information Processing;Human Diseases;Human Diseases;Environmental Information Processing;Cellular Processes;Environmental Information Processing;Human Diseases;Human Diseases;Human Diseases;Human Diseases;Organismal Systems;Human Diseases;Organismal Systems;Organismal Systems;Human Diseases;Organismal Systems;Human …	Signal transduction;Infectious diseases;Cancers;Signal transduction;Infectious diseases;Infectious diseases;Signal transduction;Transport and catabolism;Signal transduction;Immune diseases;Immune diseases;Cardiovascular diseases;Infectious diseases;Immune system;Infectious diseases;Immune system;Immune system;Cardiovascular diseases;Immune system;Immune diseases;Immune system;Infectious diseases;…	ko04151//PI3K-Akt signaling pathway;ko05169//Epstein-Barr virus infection;ko05202//Transcriptional misregulation in cancers;ko04020//Calcium signaling pathway;ko05130//Pathogenic Escherichia coli infection;ko05152//Tuberculosis;ko04072//Phospholipase D signaling pathway;ko04145//Phagosome;ko04064//NF-kappa B signaling pathway;ko05322//Systemic lupus erythematosus;ko05323//Rheumatoid arthritis;ko0…	K06856;K06856;K06856;K06856;K06856;K06856;K06856;K06856;K06856;K06856;K06856;K06856;K06856;K06856;K06856;K06856;K06856;K06856;K06856;K06856;K06856;K06856;K06856;K06856;K06856;K06856;K06856	-	-	-
miR-206-y	ENSBGRT00000016423	372	395	-14.07	tCCTTACAGAGGTGTTCCGACAaa	x|||||||xxxx:x|||xx|||xx	tGGAATGTAA--GGAAGTGTGTgg	RAB22A	RAB22A, member RAS oncogene family [Source:HGNC Symbol;Acc:HGNC:9764]	Cellular Processes	Transport and catabolism	ko04144//Endocytosis	K07891	GO:0005769//early endosome;GO:0005886//plasma membrane;GO:0015629//actin cytoskeleton;GO:0045335//phagocytic vesicle	GO:0003924//GTPase activity;GO:0005525//GTP binding;GO:0019003//GDP binding	GO:0006897//endocytosis;GO:0007032//endosome organization;GO:0097494//regulation of vesicle size
miR-206-y	ENSBGRT00000016479	652	673	-14.56	aCCTTACAGTAGTTgtccaggt	x|||||||x|xx||xxxxxxxx	tGGAATGTAAGGAAgtgtgtgg	SCUBE2	signal peptide, CUB domain and EGF like domain containing 2 [Source:HGNC Symbol;Acc:HGNC:30425]	-	-	-	-	-	GO:0005509//calcium ion binding	-
miR-206-y	ENSBGRT00000016608	652	673	-14.56	aCCTTACAGTAGTTgtccaggt	x|||||||x|xx||xxxxxxxx	tGGAATGTAAGGAAgtgtgtgg	SCUBE2	signal peptide, CUB domain and EGF like domain containing 2 [Source:HGNC Symbol;Acc:HGNC:30425]	-	-	-	-	-	GO:0005509//calcium ion binding	-
miR-206-y	ENSBGRT00000016716	501	524	-20.95	aCCTTACAGATTTCGTCCCAggcc	x|||||||xx||:|x||x||xxxx	tGGAATGT--AAGGAAGTGTgtgg	SYT13	synaptotagmin 13 [Source:HGNC Symbol;Acc:HGNC:14962]	-	-	-	-	GO:0005887//integral component of plasma membrane;GO:0030133//transport vesicle;GO:0043231//intracellular membrane-bounded organelle	-	GO:0016192//vesicle-mediated transport
miR-206-y	ENSBGRT00000016761	652	673	-14.56	aCCTTACAGTAGTTgtccaggt	x|||||||x|xx||xxxxxxxx	tGGAATGTAAGGAAgtgtgtgg	SCUBE2	signal peptide, CUB domain and EGF like domain containing 2 [Source:HGNC Symbol;Acc:HGNC:30425]	-	-	-	-	-	GO:0005509//calcium ion binding	-
miR-206-y	ENSBGRT00000016762	501	524	-20.95	aCCTTACAGATTTCGTCCCAggcc	x|||||||xx||:|x||x||xxxx	tGGAATGT--AAGGAAGTGTgtgg	SYT13	synaptotagmin 13 [Source:HGNC Symbol;Acc:HGNC:14962]	-	-	-	-	GO:0005887//integral component of plasma membrane;GO:0030133//transport vesicle;GO:0043231//intracellular membrane-bounded organelle	-	GO:0016192//vesicle-mediated transport
miR-206-y	ENSBGRT00000016789	489	510	-12.82	tCCTTACAagggtcgggtgtgg	x|||||||xxxxxxxxxxxxxx	tGGAATGTaaggaagtgtgtgg	RHOT2	ras homolog family member T2 [Source:HGNC Symbol;Acc:HGNC:21169]	Cellular Processes	Transport and catabolism	ko04137//Mitophagy - animal	K07871	GO:0005654//nucleoplasm;GO:0005739//mitochondrion;GO:0031307//integral component of mitochondrial outer membrane	GO:0003924//GTPase activity;GO:0005509//calcium ion binding;GO:0005525//GTP binding	GO:0007005//mitochondrion organization;GO:0019725//cellular homeostasis;GO:0047497//mitochondrion transport along microtubule;GO:0097345//mitochondrial outer membrane permeabilization
miR-206-y	ENSBGRT00000016819	482	499	-21.67	aCCTTACA--CA--CACACAac	x|||||||xx|xxx||||||xx	tGGAATGTAAGGAAGTGTGTgg	-	-	Environmental Information Processing;Human Diseases;Human Diseases;Environmental Information Processing;Human Diseases;Human Diseases;Environmental Information Processing;Cellular Processes;Environmental Information Processing;Human Diseases;Human Diseases;Human Diseases;Human Diseases;Organismal Systems;Human Diseases;Organismal Systems;Organismal Systems;Human Diseases;Organismal Systems;Human …	Signal transduction;Infectious diseases;Cancers;Signal transduction;Infectious diseases;Infectious diseases;Signal transduction;Transport and catabolism;Signal transduction;Immune diseases;Immune diseases;Cardiovascular diseases;Infectious diseases;Immune system;Infectious diseases;Immune system;Immune system;Cardiovascular diseases;Immune system;Immune diseases;Immune system;Infectious diseases;…	ko04151//PI3K-Akt signaling pathway;ko05169//Epstein-Barr virus infection;ko05202//Transcriptional misregulation in cancers;ko04020//Calcium signaling pathway;ko05130//Pathogenic Escherichia coli infection;ko05152//Tuberculosis;ko04072//Phospholipase D signaling pathway;ko04145//Phagosome;ko04064//NF-kappa B signaling pathway;ko05322//Systemic lupus erythematosus;ko05323//Rheumatoid arthritis;ko0…	K06856;K06856;K06856;K06856;K06856;K06856;K06856;K06856;K06856;K06856;K06856;K06856;K06856;K06856;K06856;K06856;K06856;K06856;K06856;K06856;K06856;K06856;K06856;K06856;K06856;K06856;K06856	-	-	-
miR-206-y	ENSBGRT00000016863	652	673	-14.56	aCCTTACAGTAGTTgtccaggt	x|||||||x|xx||xxxxxxxx	tGGAATGTAAGGAAgtgtgtgg	SCUBE2	signal peptide, CUB domain and EGF like domain containing 2 [Source:HGNC Symbol;Acc:HGNC:30425]	-	-	-	-	-	GO:0005509//calcium ion binding	-
miR-206-y	ENSBGRT00000016918	489	510	-12.82	tCCTTACAagggtcgggtgtgg	x|||||||xxxxxxxxxxxxxx	tGGAATGTaaggaagtgtgtgg	RHOT2	ras homolog family member T2 [Source:HGNC Symbol;Acc:HGNC:21169]	Cellular Processes	Transport and catabolism	ko04137//Mitophagy - animal	K07871	GO:0005654//nucleoplasm;GO:0005739//mitochondrion;GO:0031307//integral component of mitochondrial outer membrane	GO:0003924//GTPase activity;GO:0005509//calcium ion binding;GO:0005525//GTP binding	GO:0007005//mitochondrion organization;GO:0019725//cellular homeostasis;GO:0047497//mitochondrion transport along microtubule;GO:0097345//mitochondrial outer membrane permeabilization
miR-206-y	ENSBGRT00000016987	652	673	-14.56	aCCTTACAGTAGTTgtccaggt	x|||||||x|xx||xxxxxxxx	tGGAATGTAAGGAAgtgtgtgg	SCUBE2	signal peptide, CUB domain and EGF like domain containing 2 [Source:HGNC Symbol;Acc:HGNC:30425]	-	-	-	-	-	GO:0005509//calcium ion binding	-
miR-206-y	ENSBGRT00000017015	858	875	-21.67	aCCTTACA--CA--CACACAac	x|||||||xx|xxx||||||xx	tGGAATGTAAGGAAGTGTGTgg	-	-	Environmental Information Processing;Human Diseases;Human Diseases;Environmental Information Processing;Human Diseases;Human Diseases;Environmental Information Processing;Cellular Processes;Environmental Information Processing;Human Diseases;Human Diseases;Human Diseases;Human Diseases;Organismal Systems;Human Diseases;Organismal Systems;Organismal Systems;Human Diseases;Organismal Systems;Human …	Signal transduction;Infectious diseases;Cancers;Signal transduction;Infectious diseases;Infectious diseases;Signal transduction;Transport and catabolism;Signal transduction;Immune diseases;Immune diseases;Cardiovascular diseases;Infectious diseases;Immune system;Infectious diseases;Immune system;Immune system;Cardiovascular diseases;Immune system;Immune diseases;Immune system;Infectious diseases;…	ko04151//PI3K-Akt signaling pathway;ko05169//Epstein-Barr virus infection;ko05202//Transcriptional misregulation in cancers;ko04020//Calcium signaling pathway;ko05130//Pathogenic Escherichia coli infection;ko05152//Tuberculosis;ko04072//Phospholipase D signaling pathway;ko04145//Phagosome;ko04064//NF-kappa B signaling pathway;ko05322//Systemic lupus erythematosus;ko05323//Rheumatoid arthritis;ko0…	K06856;K06856;K06856;K06856;K06856;K06856;K06856;K06856;K06856;K06856;K06856;K06856;K06856;K06856;K06856;K06856;K06856;K06856;K06856;K06856;K06856;K06856;K06856;K06856;K06856;K06856;K06856	-	-	-
miR-206-y	ENSBGRT00000017066	489	510	-12.82	tCCTTACAagggtcgggtgtgg	x|||||||xxxxxxxxxxxxxx	tGGAATGTaaggaagtgtgtgg	RHOT2	ras homolog family member T2 [Source:HGNC Symbol;Acc:HGNC:21169]	Cellular Processes	Transport and catabolism	ko04137//Mitophagy - animal	K07871	GO:0005654//nucleoplasm;GO:0005739//mitochondrion;GO:0031307//integral component of mitochondrial outer membrane	GO:0003924//GTPase activity;GO:0005509//calcium ion binding;GO:0005525//GTP binding	GO:0007005//mitochondrion organization;GO:0019725//cellular homeostasis;GO:0047497//mitochondrion transport along microtubule;GO:0097345//mitochondrial outer membrane permeabilization
miR-206-y	ENSBGRT00000017098	652	673	-14.56	aCCTTACAGTAGTTgtccaggt	x|||||||x|xx||xxxxxxxx	tGGAATGTAAGGAAgtgtgtgg	SCUBE2	signal peptide, CUB domain and EGF like domain containing 2 [Source:HGNC Symbol;Acc:HGNC:30425]	-	-	-	-	-	GO:0005509//calcium ion binding	-
miR-206-y	ENSBGRT00000017152	405	426	-15.06	aCCTTACATgagaatcttttcg	x||||||||xxxxxxxxxxxxx	tGGAATGTAaggaagtgtgtgg	WDR48	WD repeat domain 48 [Source:HGNC Symbol;Acc:HGNC:30914]	Genetic Information Processing	Replication and repair	ko03460//Fanconi anemia pathway	K15361	GO:0005634//nucleus;GO:0043231//intracellular membrane-bounded organelle	GO:0005515//protein binding	GO:0000724//double-strand break repair via homologous recombination;GO:0006974//cellular response to DNA damage stimulus;GO:0007283//spermatogenesis;GO:0007338//single fertilization;GO:0008584//male gonad development;GO:0016579//protein deubiquitination;GO:0035264//multicellular organism growth;GO:0043588//skin development;GO:0048568//embryonic organ development;GO:0048705//skeletal system morpho…
miR-206-y	ENSBGRT00000017234	652	673	-14.56	aCCTTACAGTAGTTgtccaggt	x|||||||x|xx||xxxxxxxx	tGGAATGTAAGGAAgtgtgtgg	SCUBE2	signal peptide, CUB domain and EGF like domain containing 2 [Source:HGNC Symbol;Acc:HGNC:30425]	-	-	-	-	-	GO:0005509//calcium ion binding	-
miR-206-y	ENSBGRT00000017266	405	426	-15.06	aCCTTACATgagaatcttttcg	x||||||||xxxxxxxxxxxxx	tGGAATGTAaggaagtgtgtgg	WDR48	WD repeat domain 48 [Source:HGNC Symbol;Acc:HGNC:30914]	Genetic Information Processing	Replication and repair	ko03460//Fanconi anemia pathway	K15361	GO:0005634//nucleus;GO:0043231//intracellular membrane-bounded organelle	GO:0005515//protein binding	GO:0000724//double-strand break repair via homologous recombination;GO:0006974//cellular response to DNA damage stimulus;GO:0007283//spermatogenesis;GO:0007338//single fertilization;GO:0008584//male gonad development;GO:0016579//protein deubiquitination;GO:0035264//multicellular organism growth;GO:0043588//skin development;GO:0048568//embryonic organ development;GO:0048705//skeletal system morpho…
miR-206-y	ENSBGRT00000017363	405	426	-15.06	aCCTTACATgagaatcttttcg	x||||||||xxxxxxxxxxxxx	tGGAATGTAaggaagtgtgtgg	WDR48	WD repeat domain 48 [Source:HGNC Symbol;Acc:HGNC:30914]	Genetic Information Processing	Replication and repair	ko03460//Fanconi anemia pathway	K15361	GO:0005634//nucleus;GO:0043231//intracellular membrane-bounded organelle	GO:0005515//protein binding	GO:0000724//double-strand break repair via homologous recombination;GO:0006974//cellular response to DNA damage stimulus;GO:0007283//spermatogenesis;GO:0007338//single fertilization;GO:0008584//male gonad development;GO:0016579//protein deubiquitination;GO:0035264//multicellular organism growth;GO:0043588//skin development;GO:0048568//embryonic organ development;GO:0048705//skeletal system morpho…
miR-206-y	ENSBGRT00000017386	652	673	-14.56	aCCTTACAGTAGTTgtccaggt	x|||||||x|xx||xxxxxxxx	tGGAATGTAAGGAAgtgtgtgg	SCUBE2	signal peptide, CUB domain and EGF like domain containing 2 [Source:HGNC Symbol;Acc:HGNC:30425]	-	-	-	-	-	GO:0005509//calcium ion binding	-
miR-206-y	ENSBGRT00000017492	326	345	-14.65	aCCTTACAGTC--TCGTAgtct	x|||||||x||xx||::|xxxx	tGGAATGTAAGGAAGTGTgtgg	TMEM139	transmembrane protein 139 [Source:HGNC Symbol;Acc:HGNC:22058]	-	-	-	-	-	-	-
miR-206-y	ENSBGRT00000017549	410	433	-12.36	aCCTTACAGTGTAGTTAAGGTAaa	x|||||||x|x:xx||x|x::|xx	tGGAATGTAAGG--AAGTGTGTgg	GPM6B	glycoprotein M6B [Source:HGNC Symbol;Acc:HGNC:4461]	-	-	-	-	GO:0016021//integral component of membrane	-	GO:0030501//positive regulation of bone mineralization;GO:0032956//regulation of actin cytoskeleton organization;GO:0051893//regulation of focal adhesion assembly;GO:0085029//extracellular matrix assembly
miR-206-y	ENSBGRT00000017575	652	673	-14.56	aCCTTACAGTAGTTgtccaggt	x|||||||x|xx||xxxxxxxx	tGGAATGTAAGGAAgtgtgtgg	SCUBE2	signal peptide, CUB domain and EGF like domain containing 2 [Source:HGNC Symbol;Acc:HGNC:30425]	-	-	-	-	-	GO:0005509//calcium ion binding	-
miR-206-y	ENSBGRT00000017636	410	433	-12.36	aCCTTACAGTGTAGTTAAGGTAaa	x|||||||x|x:xx||x|x::|xx	tGGAATGTAAGG--AAGTGTGTgg	GPM6B	glycoprotein M6B [Source:HGNC Symbol;Acc:HGNC:4461]	-	-	-	-	GO:0016021//integral component of membrane	-	GO:0030501//positive regulation of bone mineralization;GO:0032956//regulation of actin cytoskeleton organization;GO:0051893//regulation of focal adhesion assembly;GO:0085029//extracellular matrix assembly
miR-206-y	ENSBGRT00000017682	410	433	-12.36	aCCTTACAGTGTAGTTAAGGTAaa	x|||||||x|x:xx||x|x::|xx	tGGAATGTAAGG--AAGTGTGTgg	GPM6B	glycoprotein M6B [Source:HGNC Symbol;Acc:HGNC:4461]	-	-	-	-	GO:0016021//integral component of membrane	-	GO:0030501//positive regulation of bone mineralization;GO:0032956//regulation of actin cytoskeleton organization;GO:0051893//regulation of focal adhesion assembly;GO:0085029//extracellular matrix assembly
miR-206-y	ENSBGRT00000017727	652	673	-14.56	aCCTTACAGTAGTTgtccaggt	x|||||||x|xx||xxxxxxxx	tGGAATGTAAGGAAgtgtgtgg	SCUBE2	signal peptide, CUB domain and EGF like domain containing 2 [Source:HGNC Symbol;Acc:HGNC:30425]	-	-	-	-	-	GO:0005509//calcium ion binding	-
miR-206-y	ENSBGRT00000017743	1249	1270	-19.51	cCCTTACATTTAACCACGTcga	x|||||||||:xxx|||::xxx	tGGAATGTAAGGAAGTGTGtgg	MLX	MAX dimerization protein MLX [Source:HGNC Symbol;Acc:HGNC:11645]	Human Diseases;Human Diseases	Endocrine and metabolic diseases;Endocrine and metabolic diseases	ko04932//Non-alcoholic fatty liver disease (NAFLD);ko04931//Insulin resistance	K09113;K09113	GO:0005634//nucleus;GO:0005654//nucleoplasm;GO:0005737//cytoplasm;GO:0005829//cytosol;GO:0031965//nuclear membrane	GO:0000977//RNA polymerase II regulatory region sequence-specific DNA binding;GO:0001227//DNA-binding transcription repressor activity, RNA polymerase II-specific;GO:0003677//DNA binding;GO:0008134//transcription factor binding;GO:0042803//protein homodimerization activity;GO:0046982//protein heterodimerization activity;GO:0046983//protein dimerization activity	GO:0000122//negative regulation of transcription by RNA polymerase II;GO:0006355//regulation of transcription, DNA-templated;GO:0045892//negative regulation of transcription, DNA-templated;GO:0045944//positive regulation of transcription by RNA polymerase II
miR-206-y	ENSBGRT00000017751	410	433	-12.36	aCCTTACAGTGTAGTTAAGGTAaa	x|||||||x|x:xx||x|x::|xx	tGGAATGTAAGG--AAGTGTGTgg	GPM6B	glycoprotein M6B [Source:HGNC Symbol;Acc:HGNC:4461]	-	-	-	-	GO:0016021//integral component of membrane	-	GO:0030501//positive regulation of bone mineralization;GO:0032956//regulation of actin cytoskeleton organization;GO:0051893//regulation of focal adhesion assembly;GO:0085029//extracellular matrix assembly
miR-206-y	ENSBGRT00000017788	468	489	-12.47	tCCTTACAgaattatgtgttat	x|||||||xxxxxxxxxxxxxx	tGGAATGTaaggaagtgtgtgg	RNF111	ring finger protein 111 [Source:HGNC Symbol;Acc:HGNC:17384]	-	-	-	-	GO:0005634//nucleus;GO:0005654//nucleoplasm;GO:0005737//cytoplasm;GO:0005829//cytosol;GO:0032991//protein-containing complex	GO:0032184//SUMO polymer binding;GO:0061630//ubiquitin protein ligase activity	GO:0000209//protein polyubiquitination;GO:0007389//pattern specification process;GO:0016567//protein ubiquitination;GO:0030511//positive regulation of transforming growth factor beta receptor signaling pathway;GO:0030579//ubiquitin-dependent SMAD protein catabolic process;GO:0031398//positive regulation of protein ubiquitination;GO:0045893//positive regulation of transcription, DNA-templated
miR-206-y	ENSBGRT00000017803	410	433	-12.36	aCCTTACAGTGTAGTTAAGGTAaa	x|||||||x|x:xx||x|x::|xx	tGGAATGTAAGG--AAGTGTGTgg	GPM6B	glycoprotein M6B [Source:HGNC Symbol;Acc:HGNC:4461]	-	-	-	-	GO:0016021//integral component of membrane	-	GO:0030501//positive regulation of bone mineralization;GO:0032956//regulation of actin cytoskeleton organization;GO:0051893//regulation of focal adhesion assembly;GO:0085029//extracellular matrix assembly
miR-206-y	ENSBGRT00000017824	1257	1278	-12.75	aCCTTACAAGACATTGAGTAaa	x|||||||xxx|x|::x::|xx	tGGAATGTAAGGAAGTGTGTgg	SPTLC3	serine palmitoyltransferase long chain base subunit 3 [Source:HGNC Symbol;Acc:HGNC:16253]	Metabolism;Environmental Information Processing;Metabolism	Global and overview maps;Signal transduction;Lipid metabolism	ko01100//Metabolic pathways;ko04071//Sphingolipid signaling pathway;ko00600//Sphingolipid metabolism	K00654;K00654;K00654	GO:0017059//serine C-palmitoyltransferase complex	GO:0003824//catalytic activity;GO:0004758//serine C-palmitoyltransferase activity;GO:0016740//transferase activity;GO:0030170//pyridoxal phosphate binding	GO:0009058//biosynthetic process;GO:0046520//sphingoid biosynthetic process
miR-206-y	ENSBGRT00000017923	1351	1372	-12.75	aCCTTACAAGACATTGAGTAaa	x|||||||xxx|x|::x::|xx	tGGAATGTAAGGAAGTGTGTgg	SPTLC3	serine palmitoyltransferase long chain base subunit 3 [Source:HGNC Symbol;Acc:HGNC:16253]	Metabolism;Environmental Information Processing;Metabolism	Global and overview maps;Signal transduction;Lipid metabolism	ko01100//Metabolic pathways;ko04071//Sphingolipid signaling pathway;ko00600//Sphingolipid metabolism	K00654;K00654;K00654	GO:0017059//serine C-palmitoyltransferase complex	GO:0003824//catalytic activity;GO:0004758//serine C-palmitoyltransferase activity;GO:0016740//transferase activity;GO:0030170//pyridoxal phosphate binding	GO:0009058//biosynthetic process;GO:0046520//sphingoid biosynthetic process
miR-206-y	ENSBGRT00000018056	764	784	-13.99	cCCTTACATGAGATCTC-CAtg	x||||||||xxxx||x|x||xx	tGGAATGTAAGGAAGTGTGTgg	TAFA2	TAFA chemokine like family member 2 [Source:HGNC Symbol;Acc:HGNC:21589]	-	-	-	-	-	-	-
miR-206-y	ENSBGRT00000018088	764	784	-13.99	cCCTTACATGAGATCTC-CAtg	x||||||||xxxx||x|x||xx	tGGAATGTAAGGAAGTGTGTgg	TAFA2	TAFA chemokine like family member 2 [Source:HGNC Symbol;Acc:HGNC:21589]	-	-	-	-	-	-	-
miR-206-y	ENSBGRT00000018120	774	799	-14.95	tCCTTACATAAAATCTTTTGgtgtcc	x||||||||xxxx||:||::xxxxxx	tGGAATGTA----AGGAAGTgtgtgg	-	-	-	-	-	-	GO:0005634//nucleus	GO:0003684//damaged DNA binding	GO:0000012//single strand break repair
miR-206-y	ENSBGRT00000018144	13	34	-15.21	tCCTTACAccgaggtaccgaag	x|||||||xxxxxxxxxxxxxx	tGGAATGTaaggaagtgtgtgg	-	-	-	-	-	-	GO:0005886//plasma membrane	-	GO:0007162//negative regulation of cell adhesion
miR-206-y	ENSBGRT00000018156	3444	3466	-17.8	aCCTTACAATGACATCGCCCtct	x|||||||x|xx|x||:|x|xxx	tGGAATGTAAG-GAAGTGTGtgg	BPTF	bromodomain PHD finger transcription factor [Source:HGNC Symbol;Acc:HGNC:3581]	-	-	-	-	GO:0000790//nuclear chromatin;GO:0005634//nucleus;GO:0005654//nucleoplasm;GO:0016589//NURF complex	GO:0003677//DNA binding;GO:0005515//protein binding;GO:0008094//DNA-dependent ATPase activity;GO:0008134//transcription factor binding;GO:0008270//zinc ion binding;GO:0043565//sequence-specific DNA binding	GO:0000122//negative regulation of transcription by RNA polymerase II;GO:0001892//embryonic placenta development;GO:0006338//chromatin remodeling;GO:0006357//regulation of transcription by RNA polymerase II;GO:0007420//brain development;GO:0007492//endoderm development;GO:0009952//anterior/posterior pattern specification;GO:0045944//positive regulation of transcription by RNA polymerase II
miR-206-y	ENSBGRT00000018237	362	383	-14.8	aCCTTACATTggatggtccgag	x|||||||||xxxxxxxxxxxx	tGGAATGTAAggaagtgtgtgg	-	-	Human Diseases;Environmental Information Processing;Environmental Information Processing;Organismal Systems;Human Diseases	Infectious diseases;Signaling molecules and interaction;Signal transduction;Immune system;Immune diseases	ko05166//HTLV-I infection;ko04060//Cytokine-cytokine receptor interaction;ko04064//NF-kappa B signaling pathway;ko04672//Intestinal immune network for IgA production;ko05340//Primary immunodeficiency	K05151;K05151;K05151;K05151;K05151	-	-	-
miR-206-y	ENSBGRT00000018279	952	974	-15.01	tCCTTACAAACAGATTACAAAca	x|||||||xx|xxx|:|||x|xx	tGGAATGTAAGGA-AGTGTGTgg	LYAR	Ly1 antibody reactive [Source:HGNC Symbol;Acc:HGNC:26021]	-	-	-	-	GO:0001750//photoreceptor outer segment;GO:0005634//nucleus;GO:0005654//nucleoplasm;GO:0005730//nucleolus	GO:0003677//DNA binding	GO:0000122//negative regulation of transcription by RNA polymerase II;GO:0006364//rRNA processing;GO:0048821//erythrocyte development;GO:0050766//positive regulation of phagocytosis
miR-206-y	ENSBGRT00000018319	952	974	-15.01	tCCTTACAAACAGATTACAAAca	x|||||||xx|xxx|:|||x|xx	tGGAATGTAAGGA-AGTGTGTgg	LYAR	Ly1 antibody reactive [Source:HGNC Symbol;Acc:HGNC:26021]	-	-	-	-	GO:0001750//photoreceptor outer segment;GO:0005634//nucleus;GO:0005654//nucleoplasm;GO:0005730//nucleolus	GO:0003677//DNA binding	GO:0000122//negative regulation of transcription by RNA polymerase II;GO:0006364//rRNA processing;GO:0048821//erythrocyte development;GO:0050766//positive regulation of phagocytosis
miR-206-y	ENSBGRT00000018356	61	87	-21.45	aCCTTACAGAGGTTTCCGTCACGGAgg	x|||||||xxxxx||||x||||:x|xx	tGGAATGT-----AAGGAAGTGTGTgg	CORO1C	coronin 1C [Source:HGNC Symbol;Acc:HGNC:2254]	-	-	-	-	GO:0005856//cytoskeleton;GO:0010008//endosome membrane;GO:0015629//actin cytoskeleton;GO:0016328//lateral plasma membrane;GO:0016600//flotillin complex;GO:0030027//lamellipodium;GO:0031982//vesicle	GO:0005515//protein binding;GO:0048365//Rac GTPase binding;GO:0051015//actin filament binding	GO:0001755//neural crest cell migration;GO:0001932//regulation of protein phosphorylation;GO:0001933//negative regulation of protein phosphorylation;GO:0010632//regulation of epithelial cell migration;GO:0010633//negative regulation of epithelial cell migration;GO:0010762//regulation of fibroblast migration;GO:0016197//endosomal transport;GO:0021591//ventricular system development;GO:0022038//cor…
miR-206-y	ENSBGRT00000018398	2170	2194	-12.24	tCCTTACAGTGGTACTTGGTATtac	x|||||||x|xx|x|||x::|:xxx	tGGAATGT-A--AGGAAGTGTGtgg	-	-	-	-	-	-	-	-	-
miR-206-y	ENSBGRT00000018452	757	782	-20.6	tCCTTACAGCTTTTCCTTTGGGCcgt	x|||||||xxxx||||||::x:|xxx	tGGAATGT----AAGGAAGTGTGtgg	GDF5	growth differentiation factor 5 [Source:HGNC Symbol;Acc:HGNC:4220]	Environmental Information Processing;Environmental Information Processing;Environmental Information Processing	Signaling molecules and interaction;Signal transduction;Signal transduction	ko04060//Cytokine-cytokine receptor interaction;ko04390//Hippo signaling pathway;ko04350//TGF-beta signaling pathway	K04664;K04664;K04664	-	GO:0008083//growth factor activity;GO:0036122//BMP binding;GO:0042802//identical protein binding	GO:0007178//transmembrane receptor protein serine/threonine kinase signaling pathway;GO:0030326//embryonic limb morphogenesis;GO:0030513//positive regulation of BMP signaling pathway;GO:0032331//negative regulation of chondrocyte differentiation;GO:0032332//positive regulation of chondrocyte differentiation;GO:0035136//forelimb morphogenesis;GO:0035137//hindlimb morphogenesis;GO:0040014//regulati…
miR-206-y	ENSBGRT00000018527	61	87	-21.45	aCCTTACAGAGGTTTCCGTCACGGAgg	x|||||||xxxxx||||x||||:x|xx	tGGAATGT-----AAGGAAGTGTGTgg	CORO1C	coronin 1C [Source:HGNC Symbol;Acc:HGNC:2254]	-	-	-	-	GO:0005856//cytoskeleton;GO:0010008//endosome membrane;GO:0015629//actin cytoskeleton;GO:0016328//lateral plasma membrane;GO:0016600//flotillin complex;GO:0030027//lamellipodium;GO:0031982//vesicle	GO:0005515//protein binding;GO:0048365//Rac GTPase binding;GO:0051015//actin filament binding	GO:0001755//neural crest cell migration;GO:0001932//regulation of protein phosphorylation;GO:0001933//negative regulation of protein phosphorylation;GO:0010632//regulation of epithelial cell migration;GO:0010633//negative regulation of epithelial cell migration;GO:0010762//regulation of fibroblast migration;GO:0016197//endosomal transport;GO:0021591//ventricular system development;GO:0022038//cor…
miR-206-y	ENSBGRT00000018530	301	319	-15.49	aCCTTACA--CCTGTA-ACtaa	x|||||||xx|||x:|x||xxx	tGGAATGTAAGGAAGTGTGtgg	TMEM132D	transmembrane protein 132D [Source:HGNC Symbol;Acc:HGNC:29411]	-	-	-	-	-	-	GO:0010923//negative regulation of phosphatase activity
miR-206-y	ENSBGRT00000018560	20	41	-15.59	aCCTTACAGTGTGTCGGAacga	x|||||||x|x:x||:x|xxxx	tGGAATGTAAGGAAGTGTgtgg	CERT1	ceramide transporter 1 [Source:HGNC Symbol;Acc:HGNC:2205]	-	-	-	-	GO:0005654//nucleoplasm;GO:0005739//mitochondrion;GO:0005794//Golgi apparatus;GO:0005829//cytosol;GO:0048471//perinuclear region of cytoplasm	GO:0008289//lipid binding;GO:0016301//kinase activity;GO:0097001//ceramide binding;GO:0120017//intermembrane ceramide transfer activity	GO:0000902//cell morphogenesis;GO:0001701//in utero embryonic development;GO:0003007//heart morphogenesis;GO:0006672//ceramide metabolic process;GO:0006936//muscle contraction;GO:0007029//endoplasmic reticulum organization;GO:0007165//signal transduction;GO:0008283//cell proliferation;GO:0034976//response to endoplasmic reticulum stress;GO:0035621//ER to Golgi ceramide transport;GO:0055088//lipid…
miR-206-y	ENSBGRT00000018590	1	22	-10.24	tCCTTACAGTatgtgtgggagt	x|||||||x|xxxxxxxxxxxx	tGGAATGTAAggaagtgtgtgg	ANKRD46	ankyrin repeat domain 46 [Source:HGNC Symbol;Acc:HGNC:27229]	-	-	-	-	-	GO:0005515//protein binding	-
miR-206-y	ENSBGRT00000018657	1	22	-10.24	tCCTTACAGTatgtgtgggagt	x|||||||x|xxxxxxxxxxxx	tGGAATGTAAggaagtgtgtgg	ANKRD46	ankyrin repeat domain 46 [Source:HGNC Symbol;Acc:HGNC:27229]	-	-	-	-	-	GO:0005515//protein binding	-
miR-206-y	ENSBGRT00000018700	20	41	-15.59	aCCTTACAGTGTGTCGGAacga	x|||||||x|x:x||:x|xxxx	tGGAATGTAAGGAAGTGTgtgg	CERT1	ceramide transporter 1 [Source:HGNC Symbol;Acc:HGNC:2205]	-	-	-	-	GO:0005654//nucleoplasm;GO:0005739//mitochondrion;GO:0005794//Golgi apparatus;GO:0005829//cytosol;GO:0048471//perinuclear region of cytoplasm	GO:0008289//lipid binding;GO:0016301//kinase activity;GO:0097001//ceramide binding;GO:0120017//intermembrane ceramide transfer activity	GO:0000902//cell morphogenesis;GO:0001701//in utero embryonic development;GO:0003007//heart morphogenesis;GO:0006672//ceramide metabolic process;GO:0006936//muscle contraction;GO:0007029//endoplasmic reticulum organization;GO:0007165//signal transduction;GO:0008283//cell proliferation;GO:0034976//response to endoplasmic reticulum stress;GO:0035621//ER to Golgi ceramide transport;GO:0055088//lipid…
miR-206-y	ENSBGRT00000018753	117	140	-14.64	cCCTTACAGGCGGCTGGACCCcga	x|||||||xx|xx||xx||x|xxx	tGGAATGTAAG--GAAGTGTGtgg	CEP250	centrosomal protein 250 [Source:HGNC Symbol;Acc:HGNC:1859]	-	-	-	-	GO:0005813//centrosome;GO:0005814//centriole;GO:0032991//protein-containing complex	GO:0008022//protein C-terminus binding;GO:0019901//protein kinase binding;GO:0019904//protein domain specific binding	GO:0000278//mitotic cell cycle;GO:0008104//protein localization;GO:0010457//centriole-centriole cohesion;GO:0030997//regulation of centriole-centriole cohesion;GO:0033365//protein localization to organelle;GO:0060271//cilium assembly;GO:1904781//positive regulation of protein localization to centrosome;GO:1905515//non-motile cilium assembly
miR-206-y	ENSBGRT00000018960	20	41	-15.59	aCCTTACAGTGTGTCGGAacga	x|||||||x|x:x||:x|xxxx	tGGAATGTAAGGAAGTGTgtgg	CERT1	ceramide transporter 1 [Source:HGNC Symbol;Acc:HGNC:2205]	-	-	-	-	GO:0005654//nucleoplasm;GO:0005739//mitochondrion;GO:0005794//Golgi apparatus;GO:0005829//cytosol;GO:0048471//perinuclear region of cytoplasm	GO:0008289//lipid binding;GO:0016301//kinase activity;GO:0097001//ceramide binding;GO:0120017//intermembrane ceramide transfer activity	GO:0000902//cell morphogenesis;GO:0001701//in utero embryonic development;GO:0003007//heart morphogenesis;GO:0006672//ceramide metabolic process;GO:0006936//muscle contraction;GO:0007029//endoplasmic reticulum organization;GO:0007165//signal transduction;GO:0008283//cell proliferation;GO:0034976//response to endoplasmic reticulum stress;GO:0035621//ER to Golgi ceramide transport;GO:0055088//lipid…
miR-206-y	ENSBGRT00000018979	12	31	-13.62	cCCTTACAA-CCT-CATcggtc	x|||||||xx|||x||:xxxxx	tGGAATGTAAGGAAGTGtgtgg	RARB	retinoic acid receptor beta [Source:HGNC Symbol;Acc:HGNC:9865]	Human Diseases;Human Diseases;Human Diseases;Human Diseases	Cancers;Cancers;Cancers;Cancers	ko05200//Pathways in cancer;ko05226//Gastric cancer;ko05222//Small cell lung cancer;ko05223//Non-small cell lung cancer	K08528;K08528;K08528;K08528	GO:0005634//nucleus;GO:0005654//nucleoplasm	GO:0003677//DNA binding;GO:0003700//DNA-binding transcription factor activity;GO:0003707//steroid hormone receptor activity;GO:0004879//nuclear receptor activity;GO:0008270//zinc ion binding;GO:0043565//sequence-specific DNA binding	GO:0000122//negative regulation of transcription by RNA polymerase II;GO:0001657//ureteric bud development;GO:0002068//glandular epithelial cell development;GO:0003148//outflow tract septum morphogenesis;GO:0003417//growth plate cartilage development;GO:0006355//regulation of transcription, DNA-templated;GO:0008285//negative regulation of cell proliferation;GO:0021756//striatum development;GO:002…
miR-206-y	ENSBGRT00000019028	20	41	-15.59	aCCTTACAGTGTGTCGGAacga	x|||||||x|x:x||:x|xxxx	tGGAATGTAAGGAAGTGTgtgg	CERT1	ceramide transporter 1 [Source:HGNC Symbol;Acc:HGNC:2205]	-	-	-	-	GO:0005654//nucleoplasm;GO:0005739//mitochondrion;GO:0005794//Golgi apparatus;GO:0005829//cytosol;GO:0048471//perinuclear region of cytoplasm	GO:0008289//lipid binding;GO:0016301//kinase activity;GO:0097001//ceramide binding;GO:0120017//intermembrane ceramide transfer activity	GO:0000902//cell morphogenesis;GO:0001701//in utero embryonic development;GO:0003007//heart morphogenesis;GO:0006672//ceramide metabolic process;GO:0006936//muscle contraction;GO:0007029//endoplasmic reticulum organization;GO:0007165//signal transduction;GO:0008283//cell proliferation;GO:0034976//response to endoplasmic reticulum stress;GO:0035621//ER to Golgi ceramide transport;GO:0055088//lipid…
miR-206-y	ENSBGRT00000019056	152	173	-20.29	tCCTTACATCTCTTTATAggtt	x||||||||x:|||:|:|xxxx	tGGAATGTAAGGAAGTGTgtgg	DDX5	DEAD-box helicase 5 [Source:HGNC Symbol;Acc:HGNC:2746]	Human Diseases;Human Diseases;Genetic Information Processing	Cancers;Cancers;Transcription	ko05202//Transcriptional misregulation in cancers;ko05205//Proteoglycans in cancer;ko03040//Spliceosome	K12823;K12823;K12823	GO:0005634//nucleus;GO:0005730//nucleolus;GO:0071013//catalytic step 2 spliceosome;GO:1990904//ribonucleoprotein complex	GO:0003676//nucleic acid binding;GO:0003724//RNA helicase activity;GO:0003730//mRNA 3'-UTR binding;GO:0005524//ATP binding;GO:0035500//MH2 domain binding;GO:0036002//pre-mRNA binding;GO:0043021//ribonucleoprotein complex binding;GO:0046332//SMAD binding;GO:0050681//androgen receptor binding;GO:0070412//R-SMAD binding;GO:0070878//primary miRNA binding	GO:0000122//negative regulation of transcription by RNA polymerase II;GO:0000380//alternative mRNA splicing, via spliceosome;GO:0000381//regulation of alternative mRNA splicing, via spliceosome;GO:0000956//nuclear-transcribed mRNA catabolic process;GO:0001837//epithelial to mesenchymal transition;GO:0006357//regulation of transcription by RNA polymerase II;GO:0009299//mRNA transcription;GO:003050…
miR-206-y	ENSBGRT00000019059	278	299	-15.4	aCCTTACAGACCAATAAAAAtg	x|||||||xx||xx:|x|x|xx	tGGAATGTAAGGAAGTGTGTgg	-	-	Metabolism	Lipid metabolism	ko00140//Steroid hormone biosynthesis	K01016	-	GO:0008146//sulfotransferase activity	-
miR-206-y	ENSBGRT00000019073	20	41	-15.59	aCCTTACAGTGTGTCGGAacga	x|||||||x|x:x||:x|xxxx	tGGAATGTAAGGAAGTGTgtgg	CERT1	ceramide transporter 1 [Source:HGNC Symbol;Acc:HGNC:2205]	-	-	-	-	GO:0005654//nucleoplasm;GO:0005739//mitochondrion;GO:0005794//Golgi apparatus;GO:0005829//cytosol;GO:0048471//perinuclear region of cytoplasm	GO:0008289//lipid binding;GO:0016301//kinase activity;GO:0097001//ceramide binding;GO:0120017//intermembrane ceramide transfer activity	GO:0000902//cell morphogenesis;GO:0001701//in utero embryonic development;GO:0003007//heart morphogenesis;GO:0006672//ceramide metabolic process;GO:0006936//muscle contraction;GO:0007029//endoplasmic reticulum organization;GO:0007165//signal transduction;GO:0008283//cell proliferation;GO:0034976//response to endoplasmic reticulum stress;GO:0035621//ER to Golgi ceramide transport;GO:0055088//lipid…
miR-206-y	ENSBGRT00000019117	937	959	-15.84	aCCTTACAACCCCCTCAgtgtgt	x|||||||xx||xx|||xxxxxx	tGGAATGTAAGGA-AGTgtgtgg	MAP1A	microtubule associated protein 1A [Source:HGNC Symbol;Acc:HGNC:6835]	-	-	-	-	GO:0005874//microtubule	GO:0008017//microtubule binding	GO:0000226//microtubule cytoskeleton organization
miR-206-y	ENSBGRT00000019136	543	566	-14	tCCTTACATCTCACTTTttgtttg	x||||||||x||x|||:xxxxxxx	tGGAATGTA-AG-GAAGtgtgtgg	NET1	neuroepithelial cell transforming 1 [Source:HGNC Symbol;Acc:HGNC:14592]	-	-	-	-	-	GO:0005085//guanyl-nucleotide exchange factor activity	GO:0035556//intracellular signal transduction;GO:0043065//positive regulation of apoptotic process;GO:0043547//positive regulation of GTPase activity;GO:0051451//myoblast migration;GO:0070301//cellular response to hydrogen peroxide;GO:0071479//cellular response to ionizing radiation
miR-206-y	ENSBGRT00000019147	217	236	-13.02	aCCTTACA--CCGGTAAAGAgg	x|||||||xx||xx:|x|x|xx	tGGAATGTAAGGAAGTGTGTgg	LYPD5	LY6/PLAUR domain containing 5 [Source:HGNC Symbol;Acc:HGNC:26397]	-	-	-	-	-	-	-
miR-206-y	ENSBGRT00000019197	152	173	-20.29	tCCTTACATCTCTTTATAggtt	x||||||||x:|||:|:|xxxx	tGGAATGTAAGGAAGTGTgtgg	DDX5	DEAD-box helicase 5 [Source:HGNC Symbol;Acc:HGNC:2746]	Human Diseases;Human Diseases;Genetic Information Processing	Cancers;Cancers;Transcription	ko05202//Transcriptional misregulation in cancers;ko05205//Proteoglycans in cancer;ko03040//Spliceosome	K12823;K12823;K12823	GO:0005634//nucleus;GO:0005730//nucleolus;GO:0071013//catalytic step 2 spliceosome;GO:1990904//ribonucleoprotein complex	GO:0003676//nucleic acid binding;GO:0003724//RNA helicase activity;GO:0003730//mRNA 3'-UTR binding;GO:0005524//ATP binding;GO:0035500//MH2 domain binding;GO:0036002//pre-mRNA binding;GO:0043021//ribonucleoprotein complex binding;GO:0046332//SMAD binding;GO:0050681//androgen receptor binding;GO:0070412//R-SMAD binding;GO:0070878//primary miRNA binding	GO:0000122//negative regulation of transcription by RNA polymerase II;GO:0000380//alternative mRNA splicing, via spliceosome;GO:0000381//regulation of alternative mRNA splicing, via spliceosome;GO:0000956//nuclear-transcribed mRNA catabolic process;GO:0001837//epithelial to mesenchymal transition;GO:0006357//regulation of transcription by RNA polymerase II;GO:0009299//mRNA transcription;GO:003050…
miR-206-y	ENSBGRT00000019222	543	566	-14	tCCTTACATCTCACTTTttgtttg	x||||||||x||x|||:xxxxxxx	tGGAATGTA-AG-GAAGtgtgtgg	NET1	neuroepithelial cell transforming 1 [Source:HGNC Symbol;Acc:HGNC:14592]	-	-	-	-	-	GO:0005085//guanyl-nucleotide exchange factor activity	GO:0035556//intracellular signal transduction;GO:0043065//positive regulation of apoptotic process;GO:0043547//positive regulation of GTPase activity;GO:0051451//myoblast migration;GO:0070301//cellular response to hydrogen peroxide;GO:0071479//cellular response to ionizing radiation
miR-206-y	ENSBGRT00000019229	20	41	-15.59	aCCTTACAGTGTGTCGGAacga	x|||||||x|x:x||:x|xxxx	tGGAATGTAAGGAAGTGTgtgg	CERT1	ceramide transporter 1 [Source:HGNC Symbol;Acc:HGNC:2205]	-	-	-	-	GO:0005654//nucleoplasm;GO:0005739//mitochondrion;GO:0005794//Golgi apparatus;GO:0005829//cytosol;GO:0048471//perinuclear region of cytoplasm	GO:0008289//lipid binding;GO:0016301//kinase activity;GO:0097001//ceramide binding;GO:0120017//intermembrane ceramide transfer activity	GO:0000902//cell morphogenesis;GO:0001701//in utero embryonic development;GO:0003007//heart morphogenesis;GO:0006672//ceramide metabolic process;GO:0006936//muscle contraction;GO:0007029//endoplasmic reticulum organization;GO:0007165//signal transduction;GO:0008283//cell proliferation;GO:0034976//response to endoplasmic reticulum stress;GO:0035621//ER to Golgi ceramide transport;GO:0055088//lipid…
miR-206-y	ENSBGRT00000019260	352	367	-17.93	tCCTTACA------CACACAag	x|||||||xxxxxx||||||xx	tGGAATGTAAGGAAGTGTGTgg	-	-	-	-	-	-	GO:0005929//cilium;GO:0005930//axoneme;GO:0015630//microtubule cytoskeleton	GO:0070735//protein-glycine ligase activity;GO:0070736//protein-glycine ligase activity, initiating	GO:0006464//cellular protein modification process;GO:0018094//protein polyglycylation;GO:0060271//cilium assembly
miR-206-y	ENSBGRT00000019319	543	566	-14	tCCTTACATCTCACTTTttgtttg	x||||||||x||x|||:xxxxxxx	tGGAATGTA-AG-GAAGtgtgtgg	NET1	neuroepithelial cell transforming 1 [Source:HGNC Symbol;Acc:HGNC:14592]	-	-	-	-	-	GO:0005085//guanyl-nucleotide exchange factor activity	GO:0035556//intracellular signal transduction;GO:0043065//positive regulation of apoptotic process;GO:0043547//positive regulation of GTPase activity;GO:0051451//myoblast migration;GO:0070301//cellular response to hydrogen peroxide;GO:0071479//cellular response to ionizing radiation
miR-206-y	ENSBGRT00000019330	879	906	-17.29	tCCTTACATCAAAGTTTTTTTCCACGat	x||||||||xxxxxx|::||:x|||:xx	tGGAATGTA------AGGAAGTGTGTgg	TANC1	tetratricopeptide repeat, ankyrin repeat and coiled-coil containing 1 [Source:HGNC Symbol;Acc:HGNC:29364]	-	-	-	-	GO:0030425//dendrite;GO:0043025//neuronal cell body;GO:0043679//axon terminus	GO:0005515//protein binding	GO:0007520//myoblast fusion;GO:0008542//visual learning;GO:0097062//dendritic spine maintenance
miR-206-y	ENSBGRT00000019352	281	303	-13.71	cCCTTACATGATATGTATGCttg	x||||||||xx:x|x:|::|xxx	tGGAATGTAAGGAA-GTGTGtgg	GNPDA1	glucosamine-6-phosphate deaminase 1 [Source:HGNC Symbol;Acc:HGNC:4417]	Metabolism;Metabolism	Global and overview maps;Carbohydrate metabolism	ko01100//Metabolic pathways;ko00520//Amino sugar and nucleotide sugar metabolism	K02564;K02564	GO:0005737//cytoplasm	GO:0004342//glucosamine-6-phosphate deaminase activity	GO:0005975//carbohydrate metabolic process;GO:0006043//glucosamine catabolic process;GO:0006044//N-acetylglucosamine metabolic process;GO:0006091//generation of precursor metabolites and energy
miR-206-y	ENSBGRT00000019360	352	367	-17.93	tCCTTACA------CACACAag	x|||||||xxxxxx||||||xx	tGGAATGTAAGGAAGTGTGTgg	-	-	-	-	-	-	GO:0005929//cilium;GO:0005930//axoneme;GO:0015630//microtubule cytoskeleton	GO:0070735//protein-glycine ligase activity;GO:0070736//protein-glycine ligase activity, initiating	GO:0006464//cellular protein modification process;GO:0018094//protein polyglycylation;GO:0060271//cilium assembly
miR-206-y	ENSBGRT00000019366	152	173	-20.29	tCCTTACATCTCTTTATAggtt	x||||||||x:|||:|:|xxxx	tGGAATGTAAGGAAGTGTgtgg	DDX5	DEAD-box helicase 5 [Source:HGNC Symbol;Acc:HGNC:2746]	Human Diseases;Human Diseases;Genetic Information Processing	Cancers;Cancers;Transcription	ko05202//Transcriptional misregulation in cancers;ko05205//Proteoglycans in cancer;ko03040//Spliceosome	K12823;K12823;K12823	GO:0005634//nucleus;GO:0005730//nucleolus;GO:0071013//catalytic step 2 spliceosome;GO:1990904//ribonucleoprotein complex	GO:0003676//nucleic acid binding;GO:0003724//RNA helicase activity;GO:0003730//mRNA 3'-UTR binding;GO:0005524//ATP binding;GO:0035500//MH2 domain binding;GO:0036002//pre-mRNA binding;GO:0043021//ribonucleoprotein complex binding;GO:0046332//SMAD binding;GO:0050681//androgen receptor binding;GO:0070412//R-SMAD binding;GO:0070878//primary miRNA binding	GO:0000122//negative regulation of transcription by RNA polymerase II;GO:0000380//alternative mRNA splicing, via spliceosome;GO:0000381//regulation of alternative mRNA splicing, via spliceosome;GO:0000956//nuclear-transcribed mRNA catabolic process;GO:0001837//epithelial to mesenchymal transition;GO:0006357//regulation of transcription by RNA polymerase II;GO:0009299//mRNA transcription;GO:003050…
miR-206-y	ENSBGRT00000019406	152	173	-20.29	tCCTTACATCTCTTTATAggtt	x||||||||x:|||:|:|xxxx	tGGAATGTAAGGAAGTGTgtgg	DDX5	DEAD-box helicase 5 [Source:HGNC Symbol;Acc:HGNC:2746]	Human Diseases;Human Diseases;Genetic Information Processing	Cancers;Cancers;Transcription	ko05202//Transcriptional misregulation in cancers;ko05205//Proteoglycans in cancer;ko03040//Spliceosome	K12823;K12823;K12823	GO:0005634//nucleus;GO:0005730//nucleolus;GO:0071013//catalytic step 2 spliceosome;GO:1990904//ribonucleoprotein complex	GO:0003676//nucleic acid binding;GO:0003724//RNA helicase activity;GO:0003730//mRNA 3'-UTR binding;GO:0005524//ATP binding;GO:0035500//MH2 domain binding;GO:0036002//pre-mRNA binding;GO:0043021//ribonucleoprotein complex binding;GO:0046332//SMAD binding;GO:0050681//androgen receptor binding;GO:0070412//R-SMAD binding;GO:0070878//primary miRNA binding	GO:0000122//negative regulation of transcription by RNA polymerase II;GO:0000380//alternative mRNA splicing, via spliceosome;GO:0000381//regulation of alternative mRNA splicing, via spliceosome;GO:0000956//nuclear-transcribed mRNA catabolic process;GO:0001837//epithelial to mesenchymal transition;GO:0006357//regulation of transcription by RNA polymerase II;GO:0009299//mRNA transcription;GO:003050…
miR-206-y	ENSBGRT00000019508	152	173	-20.29	tCCTTACATCTCTTTATAggtt	x||||||||x:|||:|:|xxxx	tGGAATGTAAGGAAGTGTgtgg	DDX5	DEAD-box helicase 5 [Source:HGNC Symbol;Acc:HGNC:2746]	Human Diseases;Human Diseases;Genetic Information Processing	Cancers;Cancers;Transcription	ko05202//Transcriptional misregulation in cancers;ko05205//Proteoglycans in cancer;ko03040//Spliceosome	K12823;K12823;K12823	GO:0005634//nucleus;GO:0005730//nucleolus;GO:0071013//catalytic step 2 spliceosome;GO:1990904//ribonucleoprotein complex	GO:0003676//nucleic acid binding;GO:0003724//RNA helicase activity;GO:0003730//mRNA 3'-UTR binding;GO:0005524//ATP binding;GO:0035500//MH2 domain binding;GO:0036002//pre-mRNA binding;GO:0043021//ribonucleoprotein complex binding;GO:0046332//SMAD binding;GO:0050681//androgen receptor binding;GO:0070412//R-SMAD binding;GO:0070878//primary miRNA binding	GO:0000122//negative regulation of transcription by RNA polymerase II;GO:0000380//alternative mRNA splicing, via spliceosome;GO:0000381//regulation of alternative mRNA splicing, via spliceosome;GO:0000956//nuclear-transcribed mRNA catabolic process;GO:0001837//epithelial to mesenchymal transition;GO:0006357//regulation of transcription by RNA polymerase II;GO:0009299//mRNA transcription;GO:003050…
miR-206-y	ENSBGRT00000019574	112	132	-12.88	cCCTTACAC-CCGTCCCGggaa	x|||||||xx||x||x|:xxxx	tGGAATGTAAGGAAGTGTgtgg	-	-	Cellular Processes	Cell growth and death	ko04115//p53 signaling pathway	K10134	-	-	-
miR-206-y	ENSBGRT00000019634	139	160	-20.74	aCCTTACATTTCTACTCAGAag	x|||||||||:||x|x||x|xx	tGGAATGTAAGGAAGTGTGTgg	GLIPR1	GLI pathogenesis related 1 [Source:HGNC Symbol;Acc:HGNC:17001]	-	-	-	-	GO:0005576//extracellular region	-	-
miR-206-y	ENSBGRT00000019666	350	369	-14.18	aCCTTACAGTG--TCAAAatgt	x|||||||x|xxx|||x|xxxx	tGGAATGTAAGGAAGTGTgtgg	SNAP25	synaptosome associated protein 25 [Source:HGNC Symbol;Acc:HGNC:11132]	Organismal Systems;Organismal Systems	Endocrine system;Nervous system	ko04911//Insulin secretion;ko04721//Synaptic vesicle cycle	K18211;K18211	GO:0005737//cytoplasm;GO:0005802//trans-Golgi network;GO:0005856//cytoskeleton;GO:0008021//synaptic vesicle;GO:0016020//membrane;GO:0030424//axon;GO:0031083//BLOC-1 complex;GO:0031201//SNARE complex;GO:0031234//extrinsic component of cytoplasmic side of plasma membrane;GO:0031982//vesicle;GO:0036477//somatodendritic compartment;GO:0042734//presynaptic membrane;GO:0043005//neuron projection;GO:004…	GO:0000149//SNARE binding;GO:0005249//voltage-gated potassium channel activity;GO:0017075//syntaxin-1 binding	GO:0007269//neurotransmitter secretion;GO:0007626//locomotory behavior;GO:0008306//associative learning;GO:0010975//regulation of neuron projection development;GO:0016079//synaptic vesicle exocytosis;GO:0060291//long-term synaptic potentiation;GO:0070201//regulation of establishment of protein localization;GO:0098967//exocytic insertion of neurotransmitter receptor to postsynaptic membrane;GO:009…
miR-206-y	ENSBGRT00000019681	757	779	-15.44	tCCTTACAGGTCGTCGTCGTAtt	x|||||||xx:|x||:x|::|xx	tGGAATGTAAGGAAGT-GTGTgg	SMG9	SMG9 nonsense mediated mRNA decay factor [Source:HGNC Symbol;Acc:HGNC:25763]	-	-	-	-	-	GO:0042802//identical protein binding	GO:0000184//nuclear-transcribed mRNA catabolic process, nonsense-mediated decay;GO:0001654//eye development;GO:0001701//in utero embryonic development;GO:0007420//brain development;GO:0007507//heart development
miR-206-y	ENSBGRT00000019755	7	28	-16.57	aCCTTACACGCTCCGACTCAag	x|||||||xx|:xxx||x||xx	tGGAATGTAAGGAAGTGTGTgg	EIF1AX	eukaryotic translation initiation factor 1A X-linked [Source:HGNC Symbol;Acc:HGNC:3250]	Genetic Information Processing	Translation	ko03013//RNA transport	K03236	-	GO:0003723//RNA binding;GO:0003743//translation initiation factor activity	GO:0006413//translational initiation
miR-206-y	ENSBGRT00000019756	462	484	-14.05	aCCTTACAAAGAATTCAAAAAaa	x|||||||xxxxx||||x|x|xx	tGGAATGTAAGG-AAGTGTGTgg	-	-	Genetic Information Processing	Translation	ko03010//Ribosome	K02940	GO:0005840//ribosome	GO:0003735//structural constituent of ribosome;GO:0019843//rRNA binding	GO:0006412//translation
miR-206-y	ENSBGRT00000019764	350	369	-14.18	aCCTTACAGTG--TCAAAatgt	x|||||||x|xxx|||x|xxxx	tGGAATGTAAGGAAGTGTgtgg	SNAP25	synaptosome associated protein 25 [Source:HGNC Symbol;Acc:HGNC:11132]	Organismal Systems;Organismal Systems	Endocrine system;Nervous system	ko04911//Insulin secretion;ko04721//Synaptic vesicle cycle	K18211;K18211	GO:0005737//cytoplasm;GO:0005802//trans-Golgi network;GO:0005856//cytoskeleton;GO:0008021//synaptic vesicle;GO:0016020//membrane;GO:0030424//axon;GO:0031083//BLOC-1 complex;GO:0031201//SNARE complex;GO:0031234//extrinsic component of cytoplasmic side of plasma membrane;GO:0031982//vesicle;GO:0036477//somatodendritic compartment;GO:0042734//presynaptic membrane;GO:0043005//neuron projection;GO:004…	GO:0000149//SNARE binding;GO:0005249//voltage-gated potassium channel activity;GO:0017075//syntaxin-1 binding	GO:0007269//neurotransmitter secretion;GO:0007626//locomotory behavior;GO:0008306//associative learning;GO:0010975//regulation of neuron projection development;GO:0016079//synaptic vesicle exocytosis;GO:0060291//long-term synaptic potentiation;GO:0070201//regulation of establishment of protein localization;GO:0098967//exocytic insertion of neurotransmitter receptor to postsynaptic membrane;GO:009…
miR-206-y	ENSBGRT00000019869	350	369	-14.18	aCCTTACAGTG--TCAAAatgt	x|||||||x|xxx|||x|xxxx	tGGAATGTAAGGAAGTGTgtgg	SNAP25	synaptosome associated protein 25 [Source:HGNC Symbol;Acc:HGNC:11132]	Organismal Systems;Organismal Systems	Endocrine system;Nervous system	ko04911//Insulin secretion;ko04721//Synaptic vesicle cycle	K18211;K18211	GO:0005737//cytoplasm;GO:0005802//trans-Golgi network;GO:0005856//cytoskeleton;GO:0008021//synaptic vesicle;GO:0016020//membrane;GO:0030424//axon;GO:0031083//BLOC-1 complex;GO:0031201//SNARE complex;GO:0031234//extrinsic component of cytoplasmic side of plasma membrane;GO:0031982//vesicle;GO:0036477//somatodendritic compartment;GO:0042734//presynaptic membrane;GO:0043005//neuron projection;GO:004…	GO:0000149//SNARE binding;GO:0005249//voltage-gated potassium channel activity;GO:0017075//syntaxin-1 binding	GO:0007269//neurotransmitter secretion;GO:0007626//locomotory behavior;GO:0008306//associative learning;GO:0010975//regulation of neuron projection development;GO:0016079//synaptic vesicle exocytosis;GO:0060291//long-term synaptic potentiation;GO:0070201//regulation of establishment of protein localization;GO:0098967//exocytic insertion of neurotransmitter receptor to postsynaptic membrane;GO:009…
miR-206-y	ENSBGRT00000019903	7	28	-16.57	aCCTTACACGCTCCGACTCAag	x|||||||xx|:xxx||x||xx	tGGAATGTAAGGAAGTGTGTgg	EIF1AX	eukaryotic translation initiation factor 1A X-linked [Source:HGNC Symbol;Acc:HGNC:3250]	Genetic Information Processing	Translation	ko03013//RNA transport	K03236	-	GO:0003723//RNA binding;GO:0003743//translation initiation factor activity	GO:0006413//translational initiation
miR-206-y	ENSBGRT00000019917	668	689	-13.36	tCCTTACAC-CCGTCGTCGTAat	x|||||||xx||x||:x|::|xx	tGGAATGTAAGGAAGT-GTGTgg	STAT5A	signal transducer and activator of transcription 5A [Source:HGNC Symbol;Acc:HGNC:11366]	Human Diseases;Human Diseases;Human Diseases;Human Diseases;Human Diseases;Environmental Information Processing;Cellular Processes;Organismal Systems;Organismal Systems;Organismal Systems;Human Diseases;Environmental Information Processing;Organismal Systems;Human Diseases;Human Diseases;Human Diseases	Cancers;Infectious diseases;Cancers;Infectious diseases;Infectious diseases;Signal transduction;Cell growth and death;Immune system;Endocrine system;Immune system;Endocrine and metabolic diseases;Signal transduction;Endocrine system;Cancers;Cancers;Cancers	ko05200//Pathways in cancer;ko05166//HTLV-I infection;ko05203//Viral carcinogenesis;ko05162//Measles;ko05161//Hepatitis B;ko04630//Jak-STAT signaling pathway;ko04217//Necroptosis;ko04659//Th17 cell differentiation;ko04935//Growth hormone synthesis, secretion and action;ko04658//Th1 and Th2 cell differentiation;ko04933//AGE-RAGE signaling pathway in diabetic complications;ko04012//ErbB signaling p…	K11223;K11223;K11223;K11223;K11223;K11223;K11223;K11223;K11223;K11223;K11223;K11223;K11223;K11223;K11223;K11223	GO:0005634//nucleus;GO:0005654//nucleoplasm;GO:0005829//cytosol	GO:0003677//DNA binding;GO:0003700//DNA-binding transcription factor activity	GO:0001938//positive regulation of endothelial cell proliferation;GO:0006355//regulation of transcription, DNA-templated;GO:0007165//signal transduction;GO:0038026//reelin-mediated signaling pathway;GO:0043536//positive regulation of blood vessel endothelial cell migration;GO:0060397//JAK-STAT cascade involved in growth hormone signaling pathway
miR-206-y	ENSBGRT00000019974	7	28	-16.57	aCCTTACACGCTCCGACTCAag	x|||||||xx|:xxx||x||xx	tGGAATGTAAGGAAGTGTGTgg	EIF1AX	eukaryotic translation initiation factor 1A X-linked [Source:HGNC Symbol;Acc:HGNC:3250]	Genetic Information Processing	Translation	ko03013//RNA transport	K03236	-	GO:0003723//RNA binding;GO:0003743//translation initiation factor activity	GO:0006413//translational initiation
miR-206-y	ENSBGRT00000019979	104	125	-12.76	tCCTTACAagaaagagaccaga	x|||||||xxxxxxxxxxxxxx	tGGAATGTaaggaagtgtgtgg	TFAP2E	transcription factor AP-2 epsilon [Source:HGNC Symbol;Acc:HGNC:30774]	-	-	-	-	GO:0005634//nucleus	GO:0000978//RNA polymerase II proximal promoter sequence-specific DNA binding;GO:0001228//DNA-binding transcription activator activity, RNA polymerase II-specific;GO:0003677//DNA binding;GO:0003700//DNA-binding transcription factor activity	GO:0006355//regulation of transcription, DNA-templated;GO:0045944//positive regulation of transcription by RNA polymerase II
miR-206-y	ENSBGRT00000019996	839	863	-10.6	cCCTTACACGGTTATGTCGGAattg	x|||||||xxx||x:x||:x|xxxx	tGGAATGT---AAGGAAGTGTgtgg	PRKAB2	protein kinase AMP-activated non-catalytic subunit beta 2 [Source:HGNC Symbol;Acc:HGNC:9379]	Organismal Systems;Cellular Processes;Organismal Systems;Organismal Systems;Human Diseases;Environmental Information Processing;Environmental Information Processing;Environmental Information Processing;Human Diseases;Organismal Systems;Human Diseases;Organismal Systems;Organismal Systems;Organismal Systems;Organismal Systems	Environmental adaptation;Cellular community - eukaryotes;Endocrine system;Endocrine system;Endocrine and metabolic diseases;Signal transduction;Signal transduction;Signal transduction;Endocrine and metabolic diseases;Endocrine system;Cardiovascular diseases;Aging;Endocrine system;Aging;Environmental adaptation	ko04714//Thermogenesis;ko04530//Tight junction;ko04910//Insulin signaling pathway;ko04921//Oxytocin signaling pathway;ko04932//Non-alcoholic fatty liver disease (NAFLD);ko04068//FoxO signaling pathway;ko04152//AMPK signaling pathway;ko04371//Apelin signaling pathway;ko04931//Insulin resistance;ko04922//Glucagon signaling pathway;ko05410//Hypertrophic cardiomyopathy (HCM);ko04211//Longevity regula…	K07199;K07199;K07199;K07199;K07199;K07199;K07199;K07199;K07199;K07199;K07199;K07199;K07199;K07199;K07199	GO:0031588//nucleotide-activated protein kinase complex	GO:0004679//AMP-activated protein kinase activity;GO:0005515//protein binding;GO:0042802//identical protein binding	GO:0050790//regulation of catalytic activity
miR-206-y	ENSBGRT00000020022	8	29	-18.42	aCCTTACAATCCTCCcggtgtc	x|||||||x||||x|xxxxxxx	tGGAATGTAAGGAAGtgtgtgg	-	-	Organismal Systems	Development	ko04380//Osteoclast differentiation	K06551	-	-	-
miR-206-y	ENSBGRT00000020073	209	230	-16.69	tCCTTACATTTCGTCTGAAAaa	x|||||||||:|x||xx|x|xx	tGGAATGTAAGGAAGTGTGTgg	BDNF	brain derived neurotrophic factor [Source:HGNC Symbol;Acc:HGNC:1033]	Environmental Information Processing;Environmental Information Processing;Human Diseases;Environmental Information Processing;Environmental Information Processing;Human Diseases;Organismal Systems;Human Diseases	Signal transduction;Signal transduction;Neurodegenerative diseases;Signal transduction;Signal transduction;Substance dependence;Nervous system;Substance dependence	ko04151//PI3K-Akt signaling pathway;ko04010//MAPK signaling pathway;ko05016//Huntington disease;ko04014//Ras signaling pathway;ko04024//cAMP signaling pathway;ko05034//Alcoholism;ko04722//Neurotrophin signaling pathway;ko05030//Cocaine addiction	K04355;K04355;K04355;K04355;K04355;K04355;K04355;K04355	GO:0005737//cytoplasm;GO:0005739//mitochondrion;GO:0016607//nuclear speck;GO:0030141//secretory granule;GO:0030424//axon;GO:0030425//dendrite;GO:0031410//cytoplasmic vesicle;GO:0048471//perinuclear region of cytoplasm	GO:0005102//signaling receptor binding	GO:0001657//ureteric bud development;GO:0001662//behavioral fear response;GO:0007214//gamma-aminobutyric acid signaling pathway;GO:0007406//negative regulation of neuroblast proliferation;GO:0007411//axon guidance;GO:0007412//axon target recognition;GO:0007416//synapse assembly;GO:0007611//learning or memory;GO:0007623//circadian rhythm;GO:0007631//feeding behavior;GO:0008038//neuron recognition;…
miR-206-y	ENSBGRT00000020100	2188	2209	-16.09	aCCTTACACTCaaggactctgt	x|||||||x||xxxxxxxxxxx	tGGAATGTAAGgaagtgtgtgg	KLF13	Kruppel like factor 13 [Source:HGNC Symbol;Acc:HGNC:13672]	-	-	-	-	-	GO:0003676//nucleic acid binding	-
miR-206-y	ENSBGRT00000020176	28	49	-15	gCCTTACACCCGTaggagggtc	x|||||||xx|x|xxxxxxxxx	tGGAATGTAAGGAagtgtgtgg	PECAM1	platelet and endothelial cell adhesion molecule 1 [Source:HGNC Symbol;Acc:HGNC:8823]	Environmental Information Processing;Human Diseases;Organismal Systems;Human Diseases	Signaling molecules and interaction;Cardiovascular diseases;Immune system;Infectious diseases	ko04514//Cell adhesion molecules (CAMs);ko05418//Fluid shear stress and atherosclerosis;ko04670//Leukocyte transendothelial migration;ko05144//Malaria	K06471;K06471;K06471;K06471	GO:0005615//extracellular space;GO:0005737//cytoplasm;GO:0005886//plasma membrane;GO:0005911//cell-cell junction;GO:0009897//external side of plasma membrane;GO:0016020//membrane;GO:0030485//smooth muscle contractile fiber;GO:0032991//protein-containing complex;GO:0044291//cell-cell contact zone;GO:0045121//membrane raft;GO:0071944//cell periphery	GO:0042803//protein homodimerization activity	GO:0001525//angiogenesis;GO:0001886//endothelial cell morphogenesis;GO:0001934//positive regulation of protein phosphorylation;GO:0006909//phagocytosis;GO:0007155//cell adhesion;GO:0007156//homophilic cell adhesion via plasma membrane adhesion molecules;GO:0007159//leukocyte cell-cell adhesion;GO:0007266//Rho protein signal transduction;GO:0030334//regulation of cell migration;GO:0030335//positiv…
miR-206-y	ENSBGRT00000020350	146	168	-14.97	cCCTTACACTTCTCTTATttctc	x|||||||x|:||x|:|:xxxxx	tGGAATGTAAGGA-AGTGtgtgg	NMD3	NMD3 ribosome export adaptor [Source:HGNC Symbol;Acc:HGNC:24250]	Genetic Information Processing;Genetic Information Processing	Translation;Translation	ko03013//RNA transport;ko03008//Ribosome biogenesis in eukaryotes	K07562;K07562	GO:0005654//nucleoplasm;GO:0005730//nucleolus	GO:0043023//ribosomal large subunit binding	-
miR-206-y	ENSBGRT00000020429	1270	1291	-10.21	tCCTTACAaaacagcggtacgg	x|||||||xxxxxxxxxxxxxx	tGGAATGTaaggaagtgtgtgg	-	-	-	-	-	-	GO:0005576//extracellular region	GO:0030414//peptidase inhibitor activity	-
miR-206-y	ENSBGRT00000020482	557	579	-15.18	aCCTTACAAGGTCGTTATAAAtg	x|||||||xxx:|x|:|:|x|xx	tGGAATGTAA-GGAAGTGTGTgg	GMDS	GDP-mannose 4,6-dehydratase [Source:HGNC Symbol;Acc:HGNC:4369]	Metabolism;Metabolism;Metabolism	Global and overview maps;Carbohydrate metabolism;Carbohydrate metabolism	ko01100//Metabolic pathways;ko00520//Amino sugar and nucleotide sugar metabolism;ko00051//Fructose and mannose metabolism	K01711;K01711;K01711	-	GO:0008446//GDP-mannose 4,6-dehydratase activity;GO:0042802//identical protein binding;GO:0070401//NADP+ binding	GO:0019673//GDP-mannose metabolic process;GO:0042351//'de novo' GDP-L-fucose biosynthetic process
miR-206-y	ENSBGRT00000020555	960	981	-13.64	cCCTTACAccagccgtcgtttg	x|||||||xxxxxxxxxxxxxx	tGGAATGTaaggaagtgtgtgg	ANGEL1	angel homolog 1 [Source:HGNC Symbol;Acc:HGNC:19961]	-	-	-	-	GO:0005634//nucleus;GO:0005783//endoplasmic reticulum;GO:0005801//cis-Golgi network;GO:0005829//cytosol;GO:0048471//perinuclear region of cytoplasm	GO:0008190//eukaryotic initiation factor 4E binding;GO:0019904//protein domain specific binding	-
miR-206-y	ENSBGRT00000020608	557	579	-15.18	aCCTTACAAGGTCGTTATAAAtg	x|||||||xxx:|x|:|:|x|xx	tGGAATGTAA-GGAAGTGTGTgg	GMDS	GDP-mannose 4,6-dehydratase [Source:HGNC Symbol;Acc:HGNC:4369]	Metabolism;Metabolism;Metabolism	Global and overview maps;Carbohydrate metabolism;Carbohydrate metabolism	ko01100//Metabolic pathways;ko00520//Amino sugar and nucleotide sugar metabolism;ko00051//Fructose and mannose metabolism	K01711;K01711;K01711	-	GO:0008446//GDP-mannose 4,6-dehydratase activity;GO:0042802//identical protein binding;GO:0070401//NADP+ binding	GO:0019673//GDP-mannose metabolic process;GO:0042351//'de novo' GDP-L-fucose biosynthetic process
miR-206-y	ENSBGRT00000020617	960	981	-13.64	cCCTTACAccagccgtcgtttg	x|||||||xxxxxxxxxxxxxx	tGGAATGTaaggaagtgtgtgg	ANGEL1	angel homolog 1 [Source:HGNC Symbol;Acc:HGNC:19961]	-	-	-	-	GO:0005634//nucleus;GO:0005783//endoplasmic reticulum;GO:0005801//cis-Golgi network;GO:0005829//cytosol;GO:0048471//perinuclear region of cytoplasm	GO:0008190//eukaryotic initiation factor 4E binding;GO:0019904//protein domain specific binding	-
miR-206-y	ENSBGRT00000020680	579	599	-17.98	aCCTTACAT-CGTGCAgtccga	x||||||||x|x|x||xxxxxx	tGGAATGTAAGGAAGTgtgtgg	DSTYK	dual serine/threonine and tyrosine protein kinase [Source:HGNC Symbol;Acc:HGNC:29043]	-	-	-	-	GO:0005737//cytoplasm;GO:0016323//basolateral plasma membrane;GO:0016324//apical plasma membrane	GO:0004672//protein kinase activity;GO:0005524//ATP binding	GO:0006468//protein phosphorylation;GO:0033674//positive regulation of kinase activity;GO:0043066//negative regulation of apoptotic process;GO:0044344//cellular response to fibroblast growth factor stimulus;GO:0045743//positive regulation of fibroblast growth factor receptor signaling pathway;GO:0070374//positive regulation of ERK1 and ERK2 cascade
miR-206-y	ENSBGRT00000020702	331	352	-13.84	aCCTTACAaaaaaatgtttacc	x|||||||xxxxxxxxxxxxxx	tGGAATGTaaggaagtgtgtgg	-	-	Human Diseases;Organismal Systems;Human Diseases;Human Diseases;Organismal Systems;Human Diseases	Cancers;Circulatory system;Cardiovascular diseases;Cardiovascular diseases;Circulatory system;Cancers	ko05200//Pathways in cancer;ko04261//Adrenergic signaling in cardiomyocytes;ko05414//Dilated cardiomyopathy (DCM);ko05410//Hypertrophic cardiomyopathy (HCM);ko04260//Cardiac muscle contraction;ko05216//Thyroid cancer	K09290;K09290;K09290;K09290;K09290;K09290	-	-	-
miR-206-y	ENSBGRT00000020738	261	282	-14.09	aCCTTACAATTCgactgtgggt	x|||||||x|:|xxxxxxxxxx	tGGAATGTAAGGaagtgtgtgg	-	-	-	-	-	-	GO:0000785//chromatin;GO:0005634//nucleus	GO:0031492//nucleosomal DNA binding	-
miR-206-y	ENSBGRT00000020782	967	988	-14.17	cCCTTACATTggacgggaccct	x|||||||||xxxxxxxxxxxx	tGGAATGTAAggaagtgtgtgg	-	-	-	-	-	-	-	-	-
miR-206-y	ENSBGRT00000020958	206	229	-18.33	tCCTTACATGTCGTCTTCGT-CAgt	x||||||||x||xx||||::x||xx	tGGAATGTA-AG--GAAGTGTGTgg	TRHDE	thyrotropin releasing hormone degrading enzyme [Source:HGNC Symbol;Acc:HGNC:30748]	-	-	-	-	GO:0016020//membrane	GO:0004177//aminopeptidase activity;GO:0008237//metallopeptidase activity;GO:0008270//zinc ion binding	GO:0006508//proteolysis
miR-206-y	ENSBGRT00000021123	206	229	-18.33	tCCTTACATGTCGTCTTCGT-CAgt	x||||||||x||xx||||::x||xx	tGGAATGTA-AG--GAAGTGTGTgg	TRHDE	thyrotropin releasing hormone degrading enzyme [Source:HGNC Symbol;Acc:HGNC:30748]	-	-	-	-	GO:0016020//membrane	GO:0004177//aminopeptidase activity;GO:0008237//metallopeptidase activity;GO:0008270//zinc ion binding	GO:0006508//proteolysis
miR-206-y	ENSBGRT00000021176	88	109	-16.16	gCCTTACACTgacgagaacccc	x|||||||x|xxxxxxxxxxxx	tGGAATGTAAggaagtgtgtgg	RASD2	RASD family member 2 [Source:HGNC Symbol;Acc:HGNC:18229]	-	-	-	-	GO:0016020//membrane	GO:0003924//GTPase activity;GO:0005525//GTP binding;GO:0031681//G-protein beta-subunit binding	GO:0007165//signal transduction
miR-206-y	ENSBGRT00000021235	146	170	-16.86	tCCTTACAGGCACCTGTGAGACtga	x|||||||xx|xx||x|x|x||xxx	tGGAATGTAAG--GA-AGTGTGtgg	XRCC1	X-ray repair cross complementing 1 [Source:HGNC Symbol;Acc:HGNC:12828]	Genetic Information Processing	Replication and repair	ko03410//Base excision repair	K10803	GO:0000784//nuclear chromosome, telomeric region;GO:0000790//nuclear chromatin;GO:0005634//nucleus;GO:0005654//nucleoplasm;GO:0005730//nucleolus;GO:0070522//ERCC4-ERCC1 complex	GO:0003684//damaged DNA binding;GO:0019899//enzyme binding;GO:0032356//oxidized DNA binding;GO:1990599//3' overhang single-stranded DNA endodeoxyribonuclease activity	GO:0000012//single strand break repair;GO:0006281//DNA repair;GO:0006303//double-strand break repair via nonhomologous end joining;GO:0010836//negative regulation of protein ADP-ribosylation;GO:0021587//cerebellum morphogenesis;GO:0021766//hippocampus development;GO:0033194//response to hydroperoxide;GO:0050882//voluntary musculoskeletal movement;GO:0061819//telomeric DNA-containing double minute…
miR-206-y	ENSBGRT00000021269	206	229	-18.33	tCCTTACATGTCGTCTTCGT-CAgt	x||||||||x||xx||||::x||xx	tGGAATGTA-AG--GAAGTGTGTgg	TRHDE	thyrotropin releasing hormone degrading enzyme [Source:HGNC Symbol;Acc:HGNC:30748]	-	-	-	-	GO:0016020//membrane	GO:0004177//aminopeptidase activity;GO:0008237//metallopeptidase activity;GO:0008270//zinc ion binding	GO:0006508//proteolysis
miR-206-y	ENSBGRT00000021398	146	170	-16.86	tCCTTACAGGCACCTGTGAGACtga	x|||||||xx|xx||x|x|x||xxx	tGGAATGTAAG--GA-AGTGTGtgg	XRCC1	X-ray repair cross complementing 1 [Source:HGNC Symbol;Acc:HGNC:12828]	Genetic Information Processing	Replication and repair	ko03410//Base excision repair	K10803	GO:0000784//nuclear chromosome, telomeric region;GO:0000790//nuclear chromatin;GO:0005634//nucleus;GO:0005654//nucleoplasm;GO:0005730//nucleolus;GO:0070522//ERCC4-ERCC1 complex	GO:0003684//damaged DNA binding;GO:0019899//enzyme binding;GO:0032356//oxidized DNA binding;GO:1990599//3' overhang single-stranded DNA endodeoxyribonuclease activity	GO:0000012//single strand break repair;GO:0006281//DNA repair;GO:0006303//double-strand break repair via nonhomologous end joining;GO:0010836//negative regulation of protein ADP-ribosylation;GO:0021587//cerebellum morphogenesis;GO:0021766//hippocampus development;GO:0033194//response to hydroperoxide;GO:0050882//voluntary musculoskeletal movement;GO:0061819//telomeric DNA-containing double minute…
miR-206-y	ENSBGRT00000021415	931	952	-14.28	aCCTTACACTGGTTgttgactg	x|||||||x|xx||xxxxxxxx	tGGAATGTAAGGAAgtgtgtgg	-	-	Organismal Systems	Immune system	ko04621//NOD-like receptor signaling pathway	K12798	-	GO:0005515//protein binding	-
miR-206-y	ENSBGRT00000021445	317	338	-15.12	tCCTTACATACCcgtagtggtg	x||||||||x||xxxxxxxxxx	tGGAATGTAAGGaagtgtgtgg	CPLX2	complexin 2 [Source:HGNC Symbol;Acc:HGNC:2310]	Organismal Systems	Nervous system	ko04721//Synaptic vesicle cycle	K15294	GO:0044305//calyx of Held;GO:0098793//presynapse;GO:0098978//glutamatergic synapse	GO:0019905//syntaxin binding	GO:0006836//neurotransmitter transport;GO:0031630//regulation of synaptic vesicle fusion to presynaptic active zone membrane;GO:0031915//positive regulation of synaptic plasticity
miR-206-y	ENSBGRT00000021505	317	338	-15.12	tCCTTACATACCcgtagtggtg	x||||||||x||xxxxxxxxxx	tGGAATGTAAGGaagtgtgtgg	CPLX2	complexin 2 [Source:HGNC Symbol;Acc:HGNC:2310]	Organismal Systems	Nervous system	ko04721//Synaptic vesicle cycle	K15294	GO:0044305//calyx of Held;GO:0098793//presynapse;GO:0098978//glutamatergic synapse	GO:0019905//syntaxin binding	GO:0006836//neurotransmitter transport;GO:0031630//regulation of synaptic vesicle fusion to presynaptic active zone membrane;GO:0031915//positive regulation of synaptic plasticity
miR-206-y	ENSBGRT00000021586	347	372	-18.37	tCCTTACACCACCGGTTCCTCACGga	x|||||||xxx||xx|||xx|||:xx	tGGAATGTAA-GG--AAGT-GTGTgg	DHX37	DEAH-box helicase 37 [Source:HGNC Symbol;Acc:HGNC:17210]	-	-	-	-	-	GO:0003676//nucleic acid binding;GO:0004386//helicase activity;GO:0005524//ATP binding	-
miR-206-y	ENSBGRT00000021703	154	175	-13.41	tCCTTACAGTCGGTTGgggtcc	x|||||||x||xx|::xxxxxx	tGGAATGTAAGGAAGTgtgtgg	TTYH2	tweety family member 2 [Source:HGNC Symbol;Acc:HGNC:13877]	-	-	-	-	GO:0016021//integral component of membrane	-	-
miR-206-y	ENSBGRT00000021936	104	125	-12.47	aCCTTACAAATCGTCtgtaaat	x|||||||xx:|x||xxxxxxx	tGGAATGTAAGGAAGtgtgtgg	C12orf4	chromosome 12 open reading frame 4 [Source:HGNC Symbol;Acc:HGNC:1184]	-	-	-	-	-	-	-
miR-206-y	ENSBGRT00000022007	687	708	-15.32	tCCTTACATTTAACTATGTAgg	x|||||||||:xxx:|:::|xx	tGGAATGTAAGGAAGTGTGTgg	-	-	Organismal Systems	Immune system	ko04610//Complement and coagulation cascades	K23815	-	-	-
miR-206-y	ENSBGRT00000022077	146	170	-16.86	tCCTTACAGGCACCTGTGAGACtga	x|||||||xx|xx||x|x|x||xxx	tGGAATGTAAG--GA-AGTGTGtgg	XRCC1	X-ray repair cross complementing 1 [Source:HGNC Symbol;Acc:HGNC:12828]	Genetic Information Processing	Replication and repair	ko03410//Base excision repair	K10803	GO:0000784//nuclear chromosome, telomeric region;GO:0000790//nuclear chromatin;GO:0005634//nucleus;GO:0005654//nucleoplasm;GO:0005730//nucleolus;GO:0070522//ERCC4-ERCC1 complex	GO:0003684//damaged DNA binding;GO:0019899//enzyme binding;GO:0032356//oxidized DNA binding;GO:1990599//3' overhang single-stranded DNA endodeoxyribonuclease activity	GO:0000012//single strand break repair;GO:0006281//DNA repair;GO:0006303//double-strand break repair via nonhomologous end joining;GO:0010836//negative regulation of protein ADP-ribosylation;GO:0021587//cerebellum morphogenesis;GO:0021766//hippocampus development;GO:0033194//response to hydroperoxide;GO:0050882//voluntary musculoskeletal movement;GO:0061819//telomeric DNA-containing double minute…
miR-206-y	ENSBGRT00000022179	146	170	-16.86	tCCTTACAGGCACCTGTGAGACtga	x|||||||xx|xx||x|x|x||xxx	tGGAATGTAAG--GA-AGTGTGtgg	XRCC1	X-ray repair cross complementing 1 [Source:HGNC Symbol;Acc:HGNC:12828]	Genetic Information Processing	Replication and repair	ko03410//Base excision repair	K10803	GO:0000784//nuclear chromosome, telomeric region;GO:0000790//nuclear chromatin;GO:0005634//nucleus;GO:0005654//nucleoplasm;GO:0005730//nucleolus;GO:0070522//ERCC4-ERCC1 complex	GO:0003684//damaged DNA binding;GO:0019899//enzyme binding;GO:0032356//oxidized DNA binding;GO:1990599//3' overhang single-stranded DNA endodeoxyribonuclease activity	GO:0000012//single strand break repair;GO:0006281//DNA repair;GO:0006303//double-strand break repair via nonhomologous end joining;GO:0010836//negative regulation of protein ADP-ribosylation;GO:0021587//cerebellum morphogenesis;GO:0021766//hippocampus development;GO:0033194//response to hydroperoxide;GO:0050882//voluntary musculoskeletal movement;GO:0061819//telomeric DNA-containing double minute…
miR-206-y	ENSBGRT00000022281	3129	3150	-24.85	aCCTTACATTCCTGGACcggtt	x||||||||||||xx||xxxxx	tGGAATGTAAGGAAGTGtgtgg	CADM3	cell adhesion molecule 3 [Source:HGNC Symbol;Acc:HGNC:17601]	Environmental Information Processing	Signaling molecules and interaction	ko04514//Cell adhesion molecules (CAMs)	K06780	GO:0005911//cell-cell junction;GO:0098688//parallel fiber to Purkinje cell synapse;GO:0099056//integral component of presynaptic membrane	GO:0042803//protein homodimerization activity	GO:0007156//homophilic cell adhesion via plasma membrane adhesion molecules;GO:0007157//heterophilic cell-cell adhesion via plasma membrane cell adhesion molecules;GO:0008104//protein localization
miR-206-y	ENSBGRT00000022338	3129	3150	-24.85	aCCTTACATTCCTGGACcggtt	x||||||||||||xx||xxxxx	tGGAATGTAAGGAAGTGtgtgg	CADM3	cell adhesion molecule 3 [Source:HGNC Symbol;Acc:HGNC:17601]	Environmental Information Processing	Signaling molecules and interaction	ko04514//Cell adhesion molecules (CAMs)	K06780	GO:0005911//cell-cell junction;GO:0098688//parallel fiber to Purkinje cell synapse;GO:0099056//integral component of presynaptic membrane	GO:0042803//protein homodimerization activity	GO:0007156//homophilic cell adhesion via plasma membrane adhesion molecules;GO:0007157//heterophilic cell-cell adhesion via plasma membrane cell adhesion molecules;GO:0008104//protein localization
miR-206-y	ENSBGRT00000022410	1889	1910	-12.24	aCCTTACAGTGGTAAAGTCAag	x|||||||x|xx|xx|xx||xx	tGGAATGTAAGGAAGTGTGTgg	OSGIN2	oxidative stress induced growth inhibitor family member 2 [Source:HGNC Symbol;Acc:HGNC:1355]	-	-	-	-	-	-	-
miR-206-y	ENSBGRT00000022447	1232	1254	-17.7	tCCTTACATAGAAATGACATAca	x||||||||xxxxx|x|||:|xx	tGGAATGTAAGGA-AGTGTGTgg	CLK4	CDC like kinase 4 [Source:HGNC Symbol;Acc:HGNC:13659]	Human Diseases	Infectious diseases	ko05134//Legionellosis	K23561	GO:0005634//nucleus	GO:0004672//protein kinase activity;GO:0004674//protein serine/threonine kinase activity;GO:0004713//protein tyrosine kinase activity;GO:0005524//ATP binding	GO:0006468//protein phosphorylation;GO:0018108//peptidyl-tyrosine phosphorylation;GO:0043484//regulation of RNA splicing;GO:0046777//protein autophosphorylation
miR-206-y	ENSBGRT00000022456	407	428	-22.14	aCCTTACAGTCTTCTGTACcgc	x|||||||x||:|x:::||xxx	tGGAATGTAAGGAAGTGTGtgg	CNOT1	CCR4-NOT transcription complex subunit 1 [Source:HGNC Symbol;Acc:HGNC:7877]	Genetic Information Processing	Folding, sorting and degradation	ko03018//RNA degradation	K12604	GO:0000932//P-body;GO:0005829//cytosol;GO:0030014//CCR4-NOT complex;GO:0030015//CCR4-NOT core complex	GO:0004535//poly(A)-specific ribonuclease activity;GO:0019904//protein domain specific binding;GO:0030331//estrogen receptor binding;GO:0042974//retinoic acid receptor binding;GO:0060090//molecular adaptor activity;GO:0070016//armadillo repeat domain binding	GO:0000122//negative regulation of transcription by RNA polymerase II;GO:0006417//regulation of translation;GO:0010606//positive regulation of cytoplasmic mRNA processing body assembly;GO:0017148//negative regulation of translation;GO:0033147//negative regulation of intracellular estrogen receptor signaling pathway;GO:0035195//gene silencing by miRNA;GO:0048387//negative regulation of retinoic ac…
miR-206-y	ENSBGRT00000022470	322	347	-19.7	tCCTTACAACTTCCCCTTGGCACtac	x|||||||xx||||xx||x:|||xxx	tGGAATGT--AAGG--AAGTGTGtgg	DHX58	DExH-box helicase 58 [Source:HGNC Symbol;Acc:HGNC:29517]	Organismal Systems	Immune system	ko04622//RIG-I-like receptor signaling pathway	K12649	GO:0005737//cytoplasm	GO:0003677//DNA binding;GO:0003725//double-stranded RNA binding;GO:0003727//single-stranded RNA binding;GO:0005524//ATP binding;GO:0008270//zinc ion binding;GO:0016787//hydrolase activity	GO:0009615//response to virus;GO:0009617//response to bacterium;GO:0032480//negative regulation of type I interferon production;GO:0032481//positive regulation of type I interferon production;GO:0039534//negative regulation of MDA-5 signaling pathway;GO:0039536//negative regulation of RIG-I signaling pathway;GO:0045088//regulation of innate immune response;GO:0045824//negative regulation of innat…
miR-206-y	ENSBGRT00000022580	322	347	-19.7	tCCTTACAACTTCCCCTTGGCACtac	x|||||||xx||||xx||x:|||xxx	tGGAATGT--AAGG--AAGTGTGtgg	DHX58	DExH-box helicase 58 [Source:HGNC Symbol;Acc:HGNC:29517]	Organismal Systems	Immune system	ko04622//RIG-I-like receptor signaling pathway	K12649	GO:0005737//cytoplasm	GO:0003677//DNA binding;GO:0003725//double-stranded RNA binding;GO:0003727//single-stranded RNA binding;GO:0005524//ATP binding;GO:0008270//zinc ion binding;GO:0016787//hydrolase activity	GO:0009615//response to virus;GO:0009617//response to bacterium;GO:0032480//negative regulation of type I interferon production;GO:0032481//positive regulation of type I interferon production;GO:0039534//negative regulation of MDA-5 signaling pathway;GO:0039536//negative regulation of RIG-I signaling pathway;GO:0045088//regulation of innate immune response;GO:0045824//negative regulation of innat…
miR-206-y	ENSBGRT00000022599	1232	1254	-17.7	tCCTTACATAGAAATGACATAca	x||||||||xxxxx|x|||:|xx	tGGAATGTAAGGA-AGTGTGTgg	CLK4	CDC like kinase 4 [Source:HGNC Symbol;Acc:HGNC:13659]	Human Diseases	Infectious diseases	ko05134//Legionellosis	K23561	GO:0005634//nucleus	GO:0004672//protein kinase activity;GO:0004674//protein serine/threonine kinase activity;GO:0004713//protein tyrosine kinase activity;GO:0005524//ATP binding	GO:0006468//protein phosphorylation;GO:0018108//peptidyl-tyrosine phosphorylation;GO:0043484//regulation of RNA splicing;GO:0046777//protein autophosphorylation
miR-206-y	ENSBGRT00000022601	38	58	-21.85	cCCTTACAGTGCT-CACACccc	x|||||||x|x||x|||||xxx	tGGAATGTAAGGAAGTGTGtgg	LMBR1	limb development membrane protein 1 [Source:HGNC Symbol;Acc:HGNC:13243]	-	-	-	-	-	-	GO:0042733//embryonic digit morphogenesis
miR-206-y	ENSBGRT00000022651	626	648	-13.91	aCCTTACAAGGTCTCCAAAgtgt	x|||||||xxx:||x||x|xxxx	tGGAATGTAA-GGAAGTGTgtgg	DNAJC30	DnaJ heat shock protein family (Hsp40) member C30 [Source:HGNC Symbol;Acc:HGNC:16410]	-	-	-	-	GO:0005743//mitochondrial inner membrane	-	-
miR-206-y	ENSBGRT00000022669	287	308	-15.75	aCCTTACAagtagaggcgtact	x|||||||xxxxxxxxxxxxxx	tGGAATGTaaggaagtgtgtgg	PDE4B	phosphodiesterase 4B [Source:HGNC Symbol;Acc:HGNC:8781]	Metabolism;Environmental Information Processing;Metabolism;Organismal Systems;Human Diseases	Global and overview maps;Signal transduction;Nucleotide metabolism;Endocrine system;Substance dependence	ko01100//Metabolic pathways;ko04024//cAMP signaling pathway;ko00230//Purine metabolism;ko04928//Parathyroid hormone synthesis, secretion and action;ko05032//Morphine addiction	K13293;K13293;K13293;K13293;K13293	GO:0000930//gamma-tubulin complex;GO:0005813//centrosome;GO:0005829//cytosol;GO:0008021//synaptic vesicle;GO:0014069//postsynaptic density;GO:0016020//membrane;GO:0043197//dendritic spine;GO:0060076//excitatory synapse;GO:0071944//cell periphery	GO:0004114//3',5'-cyclic-nucleotide phosphodiesterase activity;GO:0004115//3',5'-cyclic-AMP phosphodiesterase activity;GO:0008081//phosphoric diester hydrolase activity;GO:0030552//cAMP binding;GO:0043015//gamma-tubulin binding	GO:0001780//neutrophil homeostasis;GO:0007165//signal transduction;GO:0030593//neutrophil chemotaxis;GO:0032729//positive regulation of interferon-gamma production;GO:0032743//positive regulation of interleukin-2 production;GO:0035690//cellular response to drug;GO:0050852//T cell receptor signaling pathway;GO:0050900//leukocyte migration;GO:0071222//cellular response to lipopolysaccharide
miR-206-y	ENSBGRT00000022674	584	608	-19.69	cCCTTACACGGTCCGTGGCCACGgt	x|||||||xxx|||x|x:|x||:xx	tGGAATGTA--AGGAAGTG-TGTgg	-	-	Environmental Information Processing	Signaling molecules and interaction	ko04514//Cell adhesion molecules (CAMs)	K07380	-	-	-
miR-206-y	ENSBGRT00000022689	322	347	-19.7	tCCTTACAACTTCCCCTTGGCACtac	x|||||||xx||||xx||x:|||xxx	tGGAATGT--AAGG--AAGTGTGtgg	DHX58	DExH-box helicase 58 [Source:HGNC Symbol;Acc:HGNC:29517]	Organismal Systems	Immune system	ko04622//RIG-I-like receptor signaling pathway	K12649	GO:0005737//cytoplasm	GO:0003677//DNA binding;GO:0003725//double-stranded RNA binding;GO:0003727//single-stranded RNA binding;GO:0005524//ATP binding;GO:0008270//zinc ion binding;GO:0016787//hydrolase activity	GO:0009615//response to virus;GO:0009617//response to bacterium;GO:0032480//negative regulation of type I interferon production;GO:0032481//positive regulation of type I interferon production;GO:0039534//negative regulation of MDA-5 signaling pathway;GO:0039536//negative regulation of RIG-I signaling pathway;GO:0045088//regulation of innate immune response;GO:0045824//negative regulation of innat…
miR-206-y	ENSBGRT00000022715	584	608	-19.69	cCCTTACACGGTCCGTGGCCACGgt	x|||||||xxx|||x|x:|x||:xx	tGGAATGTA--AGGAAGTG-TGTgg	-	-	Environmental Information Processing	Signaling molecules and interaction	ko04514//Cell adhesion molecules (CAMs)	K07380	-	-	-
miR-206-y	ENSBGRT00000022779	38	58	-21.85	cCCTTACAGTGCT-CACACccc	x|||||||x|x||x|||||xxx	tGGAATGTAAGGAAGTGTGtgg	LMBR1	limb development membrane protein 1 [Source:HGNC Symbol;Acc:HGNC:13243]	-	-	-	-	-	-	GO:0042733//embryonic digit morphogenesis
miR-206-y	ENSBGRT00000022789	1232	1254	-17.7	tCCTTACATAGAAATGACATAca	x||||||||xxxxx|x|||:|xx	tGGAATGTAAGGA-AGTGTGTgg	CLK4	CDC like kinase 4 [Source:HGNC Symbol;Acc:HGNC:13659]	Human Diseases	Infectious diseases	ko05134//Legionellosis	K23561	GO:0005634//nucleus	GO:0004672//protein kinase activity;GO:0004674//protein serine/threonine kinase activity;GO:0004713//protein tyrosine kinase activity;GO:0005524//ATP binding	GO:0006468//protein phosphorylation;GO:0018108//peptidyl-tyrosine phosphorylation;GO:0043484//regulation of RNA splicing;GO:0046777//protein autophosphorylation
miR-206-y	ENSBGRT00000022818	1213	1235	-20.8	tCCTTACACCCGGGTCACGTcac	x|||||||xx|xxx||||::xxx	tGGAATGTAAGGA-AGTGTGtgg	SNPH	syntaphilin [Source:HGNC Symbol;Acc:HGNC:15931]	-	-	-	-	GO:0005737//cytoplasm;GO:0005881//cytoplasmic microtubule;GO:0008278//cohesin complex	GO:0005515//protein binding;GO:0017075//syntaxin-1 binding	GO:0007062//sister chromatid cohesion
miR-206-y	ENSBGRT00000022837	287	308	-15.75	aCCTTACAagtagaggcgtact	x|||||||xxxxxxxxxxxxxx	tGGAATGTaaggaagtgtgtgg	PDE4B	phosphodiesterase 4B [Source:HGNC Symbol;Acc:HGNC:8781]	Metabolism;Environmental Information Processing;Metabolism;Organismal Systems;Human Diseases	Global and overview maps;Signal transduction;Nucleotide metabolism;Endocrine system;Substance dependence	ko01100//Metabolic pathways;ko04024//cAMP signaling pathway;ko00230//Purine metabolism;ko04928//Parathyroid hormone synthesis, secretion and action;ko05032//Morphine addiction	K13293;K13293;K13293;K13293;K13293	GO:0000930//gamma-tubulin complex;GO:0005813//centrosome;GO:0005829//cytosol;GO:0008021//synaptic vesicle;GO:0014069//postsynaptic density;GO:0016020//membrane;GO:0043197//dendritic spine;GO:0060076//excitatory synapse;GO:0071944//cell periphery	GO:0004114//3',5'-cyclic-nucleotide phosphodiesterase activity;GO:0004115//3',5'-cyclic-AMP phosphodiesterase activity;GO:0008081//phosphoric diester hydrolase activity;GO:0030552//cAMP binding;GO:0043015//gamma-tubulin binding	GO:0001780//neutrophil homeostasis;GO:0007165//signal transduction;GO:0030593//neutrophil chemotaxis;GO:0032729//positive regulation of interferon-gamma production;GO:0032743//positive regulation of interleukin-2 production;GO:0035690//cellular response to drug;GO:0050852//T cell receptor signaling pathway;GO:0050900//leukocyte migration;GO:0071222//cellular response to lipopolysaccharide
miR-206-y	ENSBGRT00000022844	407	428	-22.14	aCCTTACAGTCTTCTGTACcgc	x|||||||x||:|x:::||xxx	tGGAATGTAAGGAAGTGTGtgg	CNOT1	CCR4-NOT transcription complex subunit 1 [Source:HGNC Symbol;Acc:HGNC:7877]	Genetic Information Processing	Folding, sorting and degradation	ko03018//RNA degradation	K12604	GO:0000932//P-body;GO:0005829//cytosol;GO:0030014//CCR4-NOT complex;GO:0030015//CCR4-NOT core complex	GO:0004535//poly(A)-specific ribonuclease activity;GO:0019904//protein domain specific binding;GO:0030331//estrogen receptor binding;GO:0042974//retinoic acid receptor binding;GO:0060090//molecular adaptor activity;GO:0070016//armadillo repeat domain binding	GO:0000122//negative regulation of transcription by RNA polymerase II;GO:0006417//regulation of translation;GO:0010606//positive regulation of cytoplasmic mRNA processing body assembly;GO:0017148//negative regulation of translation;GO:0033147//negative regulation of intracellular estrogen receptor signaling pathway;GO:0035195//gene silencing by miRNA;GO:0048387//negative regulation of retinoic ac…
miR-206-y	ENSBGRT00000022860	225	246	-18.69	cCCTTACAATCCgggggtacac	x|||||||x|||xxxxxxxxxx	tGGAATGTAAGGaagtgtgtgg	CXXC5	CXXC finger protein 5 [Source:HGNC Symbol;Acc:HGNC:26943]	-	-	-	-	GO:0005654//nucleoplasm;GO:0005829//cytosol	GO:0003677//DNA binding;GO:0008134//transcription factor binding;GO:0008270//zinc ion binding;GO:0008327//methyl-CpG binding;GO:0043565//sequence-specific DNA binding	GO:0000122//negative regulation of transcription by RNA polymerase II
miR-206-y	ENSBGRT00000022884	1232	1254	-17.7	tCCTTACATAGAAATGACATAca	x||||||||xxxxx|x|||:|xx	tGGAATGTAAGGA-AGTGTGTgg	CLK4	CDC like kinase 4 [Source:HGNC Symbol;Acc:HGNC:13659]	Human Diseases	Infectious diseases	ko05134//Legionellosis	K23561	GO:0005634//nucleus	GO:0004672//protein kinase activity;GO:0004674//protein serine/threonine kinase activity;GO:0004713//protein tyrosine kinase activity;GO:0005524//ATP binding	GO:0006468//protein phosphorylation;GO:0018108//peptidyl-tyrosine phosphorylation;GO:0043484//regulation of RNA splicing;GO:0046777//protein autophosphorylation
miR-206-y	ENSBGRT00000022894	486	511	-19.7	tCCTTACAACTTCCCCTTGGCACtac	x|||||||xx||||xx||x:|||xxx	tGGAATGT--AAGG--AAGTGTGtgg	DHX58	DExH-box helicase 58 [Source:HGNC Symbol;Acc:HGNC:29517]	Organismal Systems	Immune system	ko04622//RIG-I-like receptor signaling pathway	K12649	GO:0005737//cytoplasm	GO:0003677//DNA binding;GO:0003725//double-stranded RNA binding;GO:0003727//single-stranded RNA binding;GO:0005524//ATP binding;GO:0008270//zinc ion binding;GO:0016787//hydrolase activity	GO:0009615//response to virus;GO:0009617//response to bacterium;GO:0032480//negative regulation of type I interferon production;GO:0032481//positive regulation of type I interferon production;GO:0039534//negative regulation of MDA-5 signaling pathway;GO:0039536//negative regulation of RIG-I signaling pathway;GO:0045088//regulation of innate immune response;GO:0045824//negative regulation of innat…
miR-206-y	ENSBGRT00000022905	38	58	-21.85	cCCTTACAGTGCT-CACACccc	x|||||||x|x||x|||||xxx	tGGAATGTAAGGAAGTGTGtgg	LMBR1	limb development membrane protein 1 [Source:HGNC Symbol;Acc:HGNC:13243]	-	-	-	-	-	-	GO:0042733//embryonic digit morphogenesis
miR-206-y	ENSBGRT00000022971	322	347	-19.7	tCCTTACAACTTCCCCTTGGCACtac	x|||||||xx||||xx||x:|||xxx	tGGAATGT--AAGG--AAGTGTGtgg	DHX58	DExH-box helicase 58 [Source:HGNC Symbol;Acc:HGNC:29517]	Organismal Systems	Immune system	ko04622//RIG-I-like receptor signaling pathway	K12649	GO:0005737//cytoplasm	GO:0003677//DNA binding;GO:0003725//double-stranded RNA binding;GO:0003727//single-stranded RNA binding;GO:0005524//ATP binding;GO:0008270//zinc ion binding;GO:0016787//hydrolase activity	GO:0009615//response to virus;GO:0009617//response to bacterium;GO:0032480//negative regulation of type I interferon production;GO:0032481//positive regulation of type I interferon production;GO:0039534//negative regulation of MDA-5 signaling pathway;GO:0039536//negative regulation of RIG-I signaling pathway;GO:0045088//regulation of innate immune response;GO:0045824//negative regulation of innat…
miR-206-y	ENSBGRT00000023008	930	951	-16.92	tCCTTACACTGATTCAGACcgg	x|||||||x|xx||||x||xxx	tGGAATGTAAGGAAGTGTGtgg	NMNAT2	nicotinamide nucleotide adenylyltransferase 2 [Source:HGNC Symbol;Acc:HGNC:16789]	Metabolism;Metabolism	Global and overview maps;Metabolism of cofactors and vitamins	ko01100//Metabolic pathways;ko00760//Nicotinate and nicotinamide metabolism	K06210;K06210	GO:0005770//late endosome;GO:0005794//Golgi apparatus;GO:0005802//trans-Golgi network;GO:0045202//synapse	GO:0003824//catalytic activity;GO:0004515//nicotinate-nucleotide adenylyltransferase activity	GO:0009058//biosynthetic process
miR-206-y	ENSBGRT00000023093	387	409	-14.08	tCCTTACATATTCATCtgaatgt	x||||||||x|:|x||xxxxxxx	tGGAATGTA-AGGAAGtgtgtgg	PROP1	PROP paired-like homeobox 1 [Source:HGNC Symbol;Acc:HGNC:9455]	-	-	-	-	-	GO:0000981//DNA-binding transcription factor activity, RNA polymerase II-specific;GO:0003677//DNA binding;GO:0043565//sequence-specific DNA binding	GO:0006355//regulation of transcription, DNA-templated;GO:0021983//pituitary gland development
miR-206-y	ENSBGRT00000023124	24	45	-12.68	cCCTTACAGTgaccccgactaa	x|||||||x|xxxxxxxxxxxx	tGGAATGTAAggaagtgtgtgg	-	-	Metabolism;Human Diseases;Human Diseases;Organismal Systems;Human Diseases;Human Diseases;Metabolism;Organismal Systems	Global and overview maps;Neurodegenerative diseases;Neurodegenerative diseases;Environmental adaptation;Endocrine and metabolic diseases;Neurodegenerative diseases;Energy metabolism;Circulatory system	ko01100//Metabolic pathways;ko05010//Alzheimer disease;ko05016//Huntington disease;ko04714//Thermogenesis;ko04932//Non-alcoholic fatty liver disease (NAFLD);ko05012//Parkinson disease;ko00190//Oxidative phosphorylation;ko04260//Cardiac muscle contraction	K02267;K02267;K02267;K02267;K02267;K02267;K02267;K02267	GO:0005739//mitochondrion	-	-
miR-206-y	ENSBGRT00000023135	38	58	-21.85	cCCTTACAGTGCT-CACACccc	x|||||||x|x||x|||||xxx	tGGAATGTAAGGAAGTGTGtgg	LMBR1	limb development membrane protein 1 [Source:HGNC Symbol;Acc:HGNC:13243]	-	-	-	-	-	-	GO:0042733//embryonic digit morphogenesis
miR-206-y	ENSBGRT00000023138	930	951	-16.92	tCCTTACACTGATTCAGACcgg	x|||||||x|xx||||x||xxx	tGGAATGTAAGGAAGTGTGtgg	NMNAT2	nicotinamide nucleotide adenylyltransferase 2 [Source:HGNC Symbol;Acc:HGNC:16789]	Metabolism;Metabolism	Global and overview maps;Metabolism of cofactors and vitamins	ko01100//Metabolic pathways;ko00760//Nicotinate and nicotinamide metabolism	K06210;K06210	GO:0005770//late endosome;GO:0005794//Golgi apparatus;GO:0005802//trans-Golgi network;GO:0045202//synapse	GO:0003824//catalytic activity;GO:0004515//nicotinate-nucleotide adenylyltransferase activity	GO:0009058//biosynthetic process
miR-206-y	ENSBGRT00000023195	32	53	-12.68	cCCTTACAGTgaccccgactaa	x|||||||x|xxxxxxxxxxxx	tGGAATGTAAggaagtgtgtgg	-	-	Metabolism;Human Diseases;Human Diseases;Organismal Systems;Human Diseases;Human Diseases;Metabolism;Organismal Systems	Global and overview maps;Neurodegenerative diseases;Neurodegenerative diseases;Environmental adaptation;Endocrine and metabolic diseases;Neurodegenerative diseases;Energy metabolism;Circulatory system	ko01100//Metabolic pathways;ko05010//Alzheimer disease;ko05016//Huntington disease;ko04714//Thermogenesis;ko04932//Non-alcoholic fatty liver disease (NAFLD);ko05012//Parkinson disease;ko00190//Oxidative phosphorylation;ko04260//Cardiac muscle contraction	K02267;K02267;K02267;K02267;K02267;K02267;K02267;K02267	GO:0005739//mitochondrion	-	-
miR-206-y	ENSBGRT00000023202	407	428	-22.14	aCCTTACAGTCTTCTGTACcgc	x|||||||x||:|x:::||xxx	tGGAATGTAAGGAAGTGTGtgg	CNOT1	CCR4-NOT transcription complex subunit 1 [Source:HGNC Symbol;Acc:HGNC:7877]	Genetic Information Processing	Folding, sorting and degradation	ko03018//RNA degradation	K12604	GO:0000932//P-body;GO:0005829//cytosol;GO:0030014//CCR4-NOT complex;GO:0030015//CCR4-NOT core complex	GO:0004535//poly(A)-specific ribonuclease activity;GO:0019904//protein domain specific binding;GO:0030331//estrogen receptor binding;GO:0042974//retinoic acid receptor binding;GO:0060090//molecular adaptor activity;GO:0070016//armadillo repeat domain binding	GO:0000122//negative regulation of transcription by RNA polymerase II;GO:0006417//regulation of translation;GO:0010606//positive regulation of cytoplasmic mRNA processing body assembly;GO:0017148//negative regulation of translation;GO:0033147//negative regulation of intracellular estrogen receptor signaling pathway;GO:0035195//gene silencing by miRNA;GO:0048387//negative regulation of retinoic ac…
miR-206-y	ENSBGRT00000023273	3	24	-15.47	tCCTTACAccggagcttcctaa	x|||||||xxxxxxxxxxxxxx	tGGAATGTaaggaagtgtgtgg	LMBR1	limb development membrane protein 1 [Source:HGNC Symbol;Acc:HGNC:13243]	-	-	-	-	-	-	GO:0042733//embryonic digit morphogenesis
miR-206-y	ENSBGRT00000023282	930	951	-16.92	tCCTTACACTGATTCAGACcgg	x|||||||x|xx||||x||xxx	tGGAATGTAAGGAAGTGTGtgg	NMNAT2	nicotinamide nucleotide adenylyltransferase 2 [Source:HGNC Symbol;Acc:HGNC:16789]	Metabolism;Metabolism	Global and overview maps;Metabolism of cofactors and vitamins	ko01100//Metabolic pathways;ko00760//Nicotinate and nicotinamide metabolism	K06210;K06210	GO:0005770//late endosome;GO:0005794//Golgi apparatus;GO:0005802//trans-Golgi network;GO:0045202//synapse	GO:0003824//catalytic activity;GO:0004515//nicotinate-nucleotide adenylyltransferase activity	GO:0009058//biosynthetic process
miR-206-y	ENSBGRT00000023308	2610	2631	-13.12	tCCTTACATagtgtagatgtcc	x||||||||xxxxxxxxxxxxx	tGGAATGTAaggaagtgtgtgg	PPIH	peptidylprolyl isomerase H [Source:HGNC Symbol;Acc:HGNC:14651]	Genetic Information Processing	Transcription	ko03040//Spliceosome	K09567	-	GO:0003755//peptidyl-prolyl cis-trans isomerase activity	GO:0000413//protein peptidyl-prolyl isomerization;GO:0006457//protein folding
miR-206-y	ENSBGRT00000023380	2610	2631	-13.12	tCCTTACATagtgtagatgtcc	x||||||||xxxxxxxxxxxxx	tGGAATGTAaggaagtgtgtgg	PPIH	peptidylprolyl isomerase H [Source:HGNC Symbol;Acc:HGNC:14651]	Genetic Information Processing	Transcription	ko03040//Spliceosome	K09567	-	GO:0003755//peptidyl-prolyl cis-trans isomerase activity	GO:0000413//protein peptidyl-prolyl isomerization;GO:0006457//protein folding
miR-206-y	ENSBGRT00000023546	1017	1038	-10.38	cCCTTACATagggtgtcttgga	x||||||||xxxxxxxxxxxxx	tGGAATGTAaggaagtgtgtgg	TCTN1	tectonic family member 1 [Source:HGNC Symbol;Acc:HGNC:26113]	-	-	-	-	GO:0005615//extracellular space;GO:0016020//membrane;GO:0035869//ciliary transition zone;GO:0036038//MKS complex	-	GO:0001701//in utero embryonic development;GO:0001841//neural tube formation;GO:0008589//regulation of smoothened signaling pathway;GO:0021523//somatic motor neuron differentiation;GO:0021537//telencephalon development;GO:0021904//dorsal/ventral neural tube patterning;GO:0021956//central nervous system interneuron axonogenesis;GO:0060271//cilium assembly;GO:1904491//protein localization to ciliar…
miR-206-y	ENSBGRT00000023596	642	662	-18.1	tCCTTACACACCA-CAGAAAct	x|||||||xx||xx||x|x|xx	tGGAATGTAAGGAAGTGTGTgg	-	-	-	-	-	-	-	-	-
miR-206-y	ENSBGRT00000023648	407	428	-22.14	aCCTTACAGTCTTCTGTACcgc	x|||||||x||:|x:::||xxx	tGGAATGTAAGGAAGTGTGtgg	CNOT1	CCR4-NOT transcription complex subunit 1 [Source:HGNC Symbol;Acc:HGNC:7877]	Genetic Information Processing	Folding, sorting and degradation	ko03018//RNA degradation	K12604	GO:0000932//P-body;GO:0005829//cytosol;GO:0030014//CCR4-NOT complex;GO:0030015//CCR4-NOT core complex	GO:0004535//poly(A)-specific ribonuclease activity;GO:0019904//protein domain specific binding;GO:0030331//estrogen receptor binding;GO:0042974//retinoic acid receptor binding;GO:0060090//molecular adaptor activity;GO:0070016//armadillo repeat domain binding	GO:0000122//negative regulation of transcription by RNA polymerase II;GO:0006417//regulation of translation;GO:0010606//positive regulation of cytoplasmic mRNA processing body assembly;GO:0017148//negative regulation of translation;GO:0033147//negative regulation of intracellular estrogen receptor signaling pathway;GO:0035195//gene silencing by miRNA;GO:0048387//negative regulation of retinoic ac…
miR-206-y	ENSBGRT00000023765	27	48	-13.29	tCCTTACAACCCccttgtgtcc	x|||||||xx||xxxxxxxxxx	tGGAATGTAAGGaagtgtgtgg	-	-	Environmental Information Processing;Organismal Systems;Environmental Information Processing	Signaling molecules and interaction;Immune system;Signaling molecules and interaction	ko04060//Cytokine-cytokine receptor interaction;ko04062//Chemokine signaling pathway;ko04061//Viral protein interaction with cytokine and cytokine receptor	K10032;K10032;K10032	GO:0005576//extracellular region	GO:0008009//chemokine activity	GO:0006935//chemotaxis;GO:0006952//defense response;GO:0006955//immune response
miR-206-y	ENSBGRT00000023796	27	48	-13.29	tCCTTACAACCCccttgtgtcc	x|||||||xx||xxxxxxxxxx	tGGAATGTAAGGaagtgtgtgg	-	-	Environmental Information Processing;Organismal Systems;Environmental Information Processing	Signaling molecules and interaction;Immune system;Signaling molecules and interaction	ko04060//Cytokine-cytokine receptor interaction;ko04062//Chemokine signaling pathway;ko04061//Viral protein interaction with cytokine and cytokine receptor	K10032;K10032;K10032	GO:0005576//extracellular region	GO:0008009//chemokine activity	GO:0006935//chemotaxis;GO:0006952//defense response;GO:0006955//immune response
miR-206-y	ENSBGRT00000023802	331	352	-11.86	tCCTTACATATATGAAGATGtc	x||||||||x:x|xx|x|::xx	tGGAATGTAAGGAAGTGTGTgg	NCOA7	nuclear receptor coactivator 7 [Source:HGNC Symbol;Acc:HGNC:21081]	-	-	-	-	-	GO:0030374//nuclear receptor transcription coactivator activity;GO:0035257//nuclear hormone receptor binding	GO:0045944//positive regulation of transcription by RNA polymerase II;GO:1900408//negative regulation of cellular response to oxidative stress;GO:1902083//negative regulation of peptidyl-cysteine S-nitrosylation;GO:1903204//negative regulation of oxidative stress-induced neuron death
miR-206-y	ENSBGRT00000023820	338	359	-23.52	tCCTTACATTTTTTCGCGAAaa	x|||||||||::|||:|:x|xx	tGGAATGTAAGGAAGTGTGTgg	-	-	Cellular Processes;Organismal Systems;Organismal Systems	Cell growth and death;Endocrine system;Development	ko04114//Oocyte meiosis;ko04914//Progesterone-mediated oocyte maturation;ko04320//Dorso-ventral axis formation	K02602;K02602;K02602	GO:0005840//ribosome	GO:0003676//nucleic acid binding;GO:0003730//mRNA 3'-UTR binding;GO:0003735//structural constituent of ribosome;GO:0045182//translation regulator activity	GO:0006412//translation;GO:0006417//regulation of translation
miR-206-y	ENSBGRT00000023910	1703	1724	-10.12	tCCTTACAcggaaaggaaagct	x|||||||xxxxxxxxxxxxxx	tGGAATGTaaggaagtgtgtgg	-	-	-	-	-	-	-	-	-
miR-206-y	ENSBGRT00000023952	601	622	-11.17	aCCTTACAgaaaaaagggagga	x|||||||xxxxxxxxxxxxxx	tGGAATGTaaggaagtgtgtgg	METTL27	methyltransferase like 27 [Source:HGNC Symbol;Acc:HGNC:19068]	-	-	-	-	-	-	-
miR-206-y	ENSBGRT00000023957	1000	1021	-17	cCCTTACAGCCCccatcggggg	x|||||||xx||xxxxxxxxxx	tGGAATGTAAGGaagtgtgtgg	RFLNA	refilin A [Source:HGNC Symbol;Acc:HGNC:27051]	-	-	-	-	GO:0032432//actin filament bundle	GO:0031005//filamin binding	GO:0048705//skeletal system morphogenesis;GO:0061181//regulation of chondrocyte development;GO:0061182//negative regulation of chondrocyte development;GO:0061572//actin filament bundle organization;GO:1900158//negative regulation of bone mineralization involved in bone maturation
miR-206-y	ENSBGRT00000023964	338	359	-23.52	tCCTTACATTTTTTCGCGAAaa	x|||||||||::|||:|:x|xx	tGGAATGTAAGGAAGTGTGTgg	-	-	Cellular Processes;Organismal Systems;Organismal Systems	Cell growth and death;Endocrine system;Development	ko04114//Oocyte meiosis;ko04914//Progesterone-mediated oocyte maturation;ko04320//Dorso-ventral axis formation	K02602;K02602;K02602	GO:0005840//ribosome	GO:0003676//nucleic acid binding;GO:0003730//mRNA 3'-UTR binding;GO:0003735//structural constituent of ribosome;GO:0045182//translation regulator activity	GO:0006412//translation;GO:0006417//regulation of translation
miR-206-y	ENSBGRT00000024035	2504	2523	-14.18	tCCTTACA--CAGTCCCAgctt	x|||||||xx|xx||x||xxxx	tGGAATGTAAGGAAGTGTgtgg	-	-	-	-	-	-	GO:0016020//membrane	-	GO:0043588//skin development
miR-206-y	ENSBGRT00000024053	338	359	-23.52	tCCTTACATTTTTTCGCGAAaa	x|||||||||::|||:|:x|xx	tGGAATGTAAGGAAGTGTGTgg	-	-	Cellular Processes;Organismal Systems;Organismal Systems	Cell growth and death;Endocrine system;Development	ko04114//Oocyte meiosis;ko04914//Progesterone-mediated oocyte maturation;ko04320//Dorso-ventral axis formation	K02602;K02602;K02602	GO:0005840//ribosome	GO:0003676//nucleic acid binding;GO:0003730//mRNA 3'-UTR binding;GO:0003735//structural constituent of ribosome;GO:0045182//translation regulator activity	GO:0006412//translation;GO:0006417//regulation of translation
miR-206-y	ENSBGRT00000024131	2504	2523	-14.18	tCCTTACA--CAGTCCCAgctt	x|||||||xx|xx||x||xxxx	tGGAATGTAAGGAAGTGTgtgg	-	-	-	-	-	-	GO:0016020//membrane	-	GO:0043588//skin development
miR-206-y	ENSBGRT00000024183	599	622	-15.22	tCCTTACAGGTTTGGTAATGCtac	x|||||||xx||:xx|x|::|xxx	tGGAATGT--AAGGAAGTGTGtgg	UBE3C	ubiquitin protein ligase E3C [Source:HGNC Symbol;Acc:HGNC:16803]	Genetic Information Processing	Folding, sorting and degradation	ko04120//Ubiquitin mediated proteolysis	K10589	-	GO:0004842//ubiquitin-protein transferase activity;GO:0005515//protein binding;GO:0061630//ubiquitin protein ligase activity	GO:0000209//protein polyubiquitination
miR-206-y	ENSBGRT00000024361	293	317	-17.3	aCCTTACATAGTCTGTTTGTAGAtg	x||||||||xx||:x||:::|x|xx	tGGAATGTA--AGG-AAGTGTGTgg	NEDD9	neural precursor cell expressed, developmentally down-regulated 9 [Source:HGNC Symbol;Acc:HGNC:7733]	-	-	-	-	GO:0000922//spindle pole;GO:0005634//nucleus;GO:0005654//nucleoplasm;GO:0005829//cytosol;GO:0005886//plasma membrane	GO:0005515//protein binding;GO:1990782//protein tyrosine kinase binding	GO:0030335//positive regulation of cell migration;GO:0061098//positive regulation of protein tyrosine kinase activity;GO:0090630//activation of GTPase activity;GO:1900026//positive regulation of substrate adhesion-dependent cell spreading
miR-206-y	ENSBGRT00000024414	599	622	-15.22	tCCTTACAGGTTTGGTAATGCtac	x|||||||xx||:xx|x|::|xxx	tGGAATGT--AAGGAAGTGTGtgg	UBE3C	ubiquitin protein ligase E3C [Source:HGNC Symbol;Acc:HGNC:16803]	Genetic Information Processing	Folding, sorting and degradation	ko04120//Ubiquitin mediated proteolysis	K10589	-	GO:0004842//ubiquitin-protein transferase activity;GO:0005515//protein binding;GO:0061630//ubiquitin protein ligase activity	GO:0000209//protein polyubiquitination
miR-206-y	ENSBGRT00000024425	293	317	-17.3	aCCTTACATAGTCTGTTTGTAGAtg	x||||||||xx||:x||:::|x|xx	tGGAATGTA--AGG-AAGTGTGTgg	NEDD9	neural precursor cell expressed, developmentally down-regulated 9 [Source:HGNC Symbol;Acc:HGNC:7733]	-	-	-	-	GO:0000922//spindle pole;GO:0005634//nucleus;GO:0005654//nucleoplasm;GO:0005829//cytosol;GO:0005886//plasma membrane	GO:0005515//protein binding;GO:1990782//protein tyrosine kinase binding	GO:0030335//positive regulation of cell migration;GO:0061098//positive regulation of protein tyrosine kinase activity;GO:0090630//activation of GTPase activity;GO:1900026//positive regulation of substrate adhesion-dependent cell spreading
miR-206-y	ENSBGRT00000024431	989	1010	-13.74	aCCTTACAacgaaattgtactc	x|||||||xxxxxxxxxxxxxx	tGGAATGTaaggaagtgtgtgg	PPP2R2C	protein phosphatase 2 regulatory subunit Bgamma [Source:HGNC Symbol;Acc:HGNC:9306]	Environmental Information Processing;Human Diseases;Cellular Processes;Organismal Systems;Organismal Systems;Environmental Information Processing;Environmental Information Processing;Human Diseases;Human Diseases;Environmental Information Processing;Genetic Information Processing;Environmental Information Processing	Signal transduction;Infectious diseases;Cellular community - eukaryotes;Circulatory system;Nervous system;Signal transduction;Signal transduction;Infectious diseases;Infectious diseases;Signal transduction;Translation;Signal transduction	ko04151//PI3K-Akt signaling pathway;ko05165//Human papillomavirus infection;ko04530//Tight junction;ko04261//Adrenergic signaling in cardiomyocytes;ko04728//Dopaminergic synapse;ko04390//Hippo signaling pathway;ko04152//AMPK signaling pathway;ko05142//Chagas disease (American trypanosomiasis);ko05160//Hepatitis C;ko04071//Sphingolipid signaling pathway;ko03015//mRNA surveillance pathway;ko04391//…	K04354;K04354;K04354;K04354;K04354;K04354;K04354;K04354;K04354;K04354;K04354;K04354	GO:0000159//protein phosphatase type 2A complex	GO:0005515//protein binding;GO:0019888//protein phosphatase regulator activity	-
miR-206-y	ENSBGRT00000024529	293	317	-17.3	aCCTTACATAGTCTGTTTGTAGAtg	x||||||||xx||:x||:::|x|xx	tGGAATGTA--AGG-AAGTGTGTgg	NEDD9	neural precursor cell expressed, developmentally down-regulated 9 [Source:HGNC Symbol;Acc:HGNC:7733]	-	-	-	-	GO:0000922//spindle pole;GO:0005634//nucleus;GO:0005654//nucleoplasm;GO:0005829//cytosol;GO:0005886//plasma membrane	GO:0005515//protein binding;GO:1990782//protein tyrosine kinase binding	GO:0030335//positive regulation of cell migration;GO:0061098//positive regulation of protein tyrosine kinase activity;GO:0090630//activation of GTPase activity;GO:1900026//positive regulation of substrate adhesion-dependent cell spreading
miR-206-y	ENSBGRT00000024596	293	317	-17.3	aCCTTACATAGTCTGTTTGTAGAtg	x||||||||xx||:x||:::|x|xx	tGGAATGTA--AGG-AAGTGTGTgg	NEDD9	neural precursor cell expressed, developmentally down-regulated 9 [Source:HGNC Symbol;Acc:HGNC:7733]	-	-	-	-	GO:0000922//spindle pole;GO:0005634//nucleus;GO:0005654//nucleoplasm;GO:0005829//cytosol;GO:0005886//plasma membrane	GO:0005515//protein binding;GO:1990782//protein tyrosine kinase binding	GO:0030335//positive regulation of cell migration;GO:0061098//positive regulation of protein tyrosine kinase activity;GO:0090630//activation of GTPase activity;GO:1900026//positive regulation of substrate adhesion-dependent cell spreading
miR-206-y	ENSBGRT00000024597	599	622	-15.22	tCCTTACAGGTTTGGTAATGCtac	x|||||||xx||:xx|x|::|xxx	tGGAATGT--AAGGAAGTGTGtgg	UBE3C	ubiquitin protein ligase E3C [Source:HGNC Symbol;Acc:HGNC:16803]	Genetic Information Processing	Folding, sorting and degradation	ko04120//Ubiquitin mediated proteolysis	K10589	-	GO:0004842//ubiquitin-protein transferase activity;GO:0005515//protein binding;GO:0061630//ubiquitin protein ligase activity	GO:0000209//protein polyubiquitination
miR-206-y	ENSBGRT00000024648	98	121	-16.68	cCCTTACATAATCATTCGTGTtcc	x||||||||xx||x|||::::xxx	tGGAATGTA--AGGAAGTGTGtgg	TAGLN2	transgelin 2 [Source:HGNC Symbol;Acc:HGNC:11554]	-	-	-	-	-	GO:0005515//protein binding	GO:0030855//epithelial cell differentiation
miR-206-y	ENSBGRT00000024664	530	551	-13.39	aCCTTACACATGGTGCA-ATAgg	x|||||||xx|xx|x||x|:|xx	tGGAATGTA-AGGAAGTGTGTgg	RAI1	retinoic acid induced 1 [Source:HGNC Symbol;Acc:HGNC:9834]	-	-	-	-	GO:0005634//nucleus;GO:0005654//nucleoplasm	GO:0035326//enhancer binding	GO:0001501//skeletal system development;GO:0006357//regulation of transcription by RNA polymerase II;GO:0032922//circadian regulation of gene expression;GO:0040015//negative regulation of multicellular organism growth;GO:0045893//positive regulation of transcription, DNA-templated
miR-206-y	ENSBGRT00000024688	293	317	-17.3	aCCTTACATAGTCTGTTTGTAGAtg	x||||||||xx||:x||:::|x|xx	tGGAATGTA--AGG-AAGTGTGTgg	NEDD9	neural precursor cell expressed, developmentally down-regulated 9 [Source:HGNC Symbol;Acc:HGNC:7733]	-	-	-	-	GO:0000922//spindle pole;GO:0005634//nucleus;GO:0005654//nucleoplasm;GO:0005829//cytosol;GO:0005886//plasma membrane	GO:0005515//protein binding;GO:1990782//protein tyrosine kinase binding	GO:0030335//positive regulation of cell migration;GO:0061098//positive regulation of protein tyrosine kinase activity;GO:0090630//activation of GTPase activity;GO:1900026//positive regulation of substrate adhesion-dependent cell spreading
miR-206-y	ENSBGRT00000024713	368	389	-13.39	aCCTTACACATGGTGCA-ATAgg	x|||||||xx|xx|x||x|:|xx	tGGAATGTA-AGGAAGTGTGTgg	RAI1	retinoic acid induced 1 [Source:HGNC Symbol;Acc:HGNC:9834]	-	-	-	-	GO:0005634//nucleus;GO:0005654//nucleoplasm	GO:0035326//enhancer binding	GO:0001501//skeletal system development;GO:0006357//regulation of transcription by RNA polymerase II;GO:0032922//circadian regulation of gene expression;GO:0040015//negative regulation of multicellular organism growth;GO:0045893//positive regulation of transcription, DNA-templated
miR-206-y	ENSBGRT00000024747	293	317	-17.3	aCCTTACATAGTCTGTTTGTAGAtg	x||||||||xx||:x||:::|x|xx	tGGAATGTA--AGG-AAGTGTGTgg	NEDD9	neural precursor cell expressed, developmentally down-regulated 9 [Source:HGNC Symbol;Acc:HGNC:7733]	-	-	-	-	GO:0000922//spindle pole;GO:0005634//nucleus;GO:0005654//nucleoplasm;GO:0005829//cytosol;GO:0005886//plasma membrane	GO:0005515//protein binding;GO:1990782//protein tyrosine kinase binding	GO:0030335//positive regulation of cell migration;GO:0061098//positive regulation of protein tyrosine kinase activity;GO:0090630//activation of GTPase activity;GO:1900026//positive regulation of substrate adhesion-dependent cell spreading
miR-206-y	ENSBGRT00000024760	692	712	-17.33	aCCTTACAATT-TGCAGATAtg	x|||||||x|:x|x||x|:|xx	tGGAATGTAAGGAAGTGTGTgg	CALR3	calreticulin 3 [Source:HGNC Symbol;Acc:HGNC:20407]	-	-	-	-	GO:0005635//nuclear envelope;GO:0005783//endoplasmic reticulum;GO:0005788//endoplasmic reticulum lumen	GO:0005509//calcium ion binding;GO:0005515//protein binding;GO:0044183//protein binding involved in protein folding;GO:0051082//unfolded protein binding	GO:0006457//protein folding
miR-206-y	ENSBGRT00000024794	560	581	-20.01	tCCTTACATTTAACCACGTcgg	x|||||||||:xxx|||::xxx	tGGAATGTAAGGAAGTGTGtgg	-	-	-	-	-	-	-	GO:0008289//lipid binding	-
miR-206-y	ENSBGRT00000024830	692	712	-17.33	aCCTTACAATT-TGCAGATAtg	x|||||||x|:x|x||x|:|xx	tGGAATGTAAGGAAGTGTGTgg	CALR3	calreticulin 3 [Source:HGNC Symbol;Acc:HGNC:20407]	-	-	-	-	GO:0005635//nuclear envelope;GO:0005783//endoplasmic reticulum;GO:0005788//endoplasmic reticulum lumen	GO:0005509//calcium ion binding;GO:0005515//protein binding;GO:0044183//protein binding involved in protein folding;GO:0051082//unfolded protein binding	GO:0006457//protein folding
miR-206-y	ENSBGRT00000024866	313	334	-12.27	tCCTTACAgaaaccaagtccgg	x|||||||xxxxxxxxxxxxxx	tGGAATGTaaggaagtgtgtgg	BPIFC	BPI fold containing family C [Source:HGNC Symbol;Acc:HGNC:16503]	-	-	-	-	GO:0005615//extracellular space	GO:0008289//lipid binding	-
miR-206-y	ENSBGRT00000024961	599	622	-15.22	tCCTTACAGGTTTGGTAATGCtac	x|||||||xx||:xx|x|::|xxx	tGGAATGT--AAGGAAGTGTGtgg	UBE3C	ubiquitin protein ligase E3C [Source:HGNC Symbol;Acc:HGNC:16803]	Genetic Information Processing	Folding, sorting and degradation	ko04120//Ubiquitin mediated proteolysis	K10589	-	GO:0004842//ubiquitin-protein transferase activity;GO:0005515//protein binding;GO:0061630//ubiquitin protein ligase activity	GO:0000209//protein polyubiquitination
miR-206-y	ENSBGRT00000025065	215	237	-13.87	tCCTTACACGACCTACAgtttct	x|||||||xxx|||x||xxxxxx	tGGAATGTAA-GGAAGTgtgtgg	PIAS3	protein inhibitor of activated STAT 3 [Source:HGNC Symbol;Acc:HGNC:16861]	Genetic Information Processing;Environmental Information Processing	Folding, sorting and degradation;Signal transduction	ko04120//Ubiquitin mediated proteolysis;ko04630//Jak-STAT signaling pathway	K16064;K16064	GO:0005634//nucleus;GO:0005737//cytoplasm	GO:0008022//protein C-terminus binding;GO:0008270//zinc ion binding;GO:0019789//SUMO transferase activity;GO:0019899//enzyme binding	GO:0000122//negative regulation of transcription by RNA polymerase II;GO:0010629//negative regulation of gene expression;GO:0016925//protein sumoylation;GO:0033234//negative regulation of protein sumoylation;GO:0033235//positive regulation of protein sumoylation;GO:0045671//negative regulation of osteoclast differentiation;GO:0045892//negative regulation of transcription, DNA-templated;GO:0071847…
miR-206-y	ENSBGRT00000025105	599	622	-15.22	tCCTTACAGGTTTGGTAATGCtac	x|||||||xx||:xx|x|::|xxx	tGGAATGT--AAGGAAGTGTGtgg	UBE3C	ubiquitin protein ligase E3C [Source:HGNC Symbol;Acc:HGNC:16803]	Genetic Information Processing	Folding, sorting and degradation	ko04120//Ubiquitin mediated proteolysis	K10589	-	GO:0004842//ubiquitin-protein transferase activity;GO:0005515//protein binding;GO:0061630//ubiquitin protein ligase activity	GO:0000209//protein polyubiquitination
miR-206-y	ENSBGRT00000025133	237	258	-20.01	tCCTTACATTCTTTTGatctac	x||||||||||:||::xxxxxx	tGGAATGTAAGGAAGTgtgtgg	-	-	-	-	-	-	GO:0016021//integral component of membrane	GO:0016787//hydrolase activity;GO:0052689//carboxylic ester hydrolase activity	-
miR-206-y	ENSBGRT00000025187	237	258	-20.01	tCCTTACATTCTTTTGatctac	x||||||||||:||::xxxxxx	tGGAATGTAAGGAAGTgtgtgg	-	-	-	-	-	-	GO:0016021//integral component of membrane	GO:0016787//hydrolase activity;GO:0052689//carboxylic ester hydrolase activity	-
miR-206-y	ENSBGRT00000025210	47	69	-16.9	aCCTTACAGGTCTCTCttctttt	x|||||||xx:||x||xxxxxxx	tGGAATGTAAGGA-AGtgtgtgg	STC2	stanniocalcin 2 [Source:HGNC Symbol;Acc:HGNC:11374]	-	-	-	-	GO:0005576//extracellular region;GO:0005783//endoplasmic reticulum;GO:0048471//perinuclear region of cytoplasm	GO:0005179//hormone activity;GO:0019899//enzyme binding;GO:0020037//heme binding;GO:0042803//protein homodimerization activity	GO:0010629//negative regulation of gene expression;GO:0046885//regulation of hormone biosynthetic process
miR-206-y	ENSBGRT00000025238	215	237	-13.87	tCCTTACACGACCTACAgtttct	x|||||||xxx|||x||xxxxxx	tGGAATGTAA-GGAAGTgtgtgg	PIAS3	protein inhibitor of activated STAT 3 [Source:HGNC Symbol;Acc:HGNC:16861]	Genetic Information Processing;Environmental Information Processing	Folding, sorting and degradation;Signal transduction	ko04120//Ubiquitin mediated proteolysis;ko04630//Jak-STAT signaling pathway	K16064;K16064	GO:0005634//nucleus;GO:0005737//cytoplasm	GO:0008022//protein C-terminus binding;GO:0008270//zinc ion binding;GO:0019789//SUMO transferase activity;GO:0019899//enzyme binding	GO:0000122//negative regulation of transcription by RNA polymerase II;GO:0010629//negative regulation of gene expression;GO:0016925//protein sumoylation;GO:0033234//negative regulation of protein sumoylation;GO:0033235//positive regulation of protein sumoylation;GO:0045671//negative regulation of osteoclast differentiation;GO:0045892//negative regulation of transcription, DNA-templated;GO:0071847…
miR-206-y	ENSBGRT00000025240	577	595	-13.03	tCCTTACA---CTGCAGACGgg	x|||||||xxx||x||x||:xx	tGGAATGTAAGGAAGTGTGTgg	LRIG1	leucine rich repeats and immunoglobulin like domains 1 [Source:HGNC Symbol;Acc:HGNC:17360]	-	-	-	-	-	GO:0005515//protein binding	GO:0007605//sensory perception of sound;GO:0022405//hair cycle process;GO:0032474//otolith morphogenesis;GO:0060384//innervation
miR-206-y	ENSBGRT00000025266	782	803	-10.3	cCCTTACACTaataaatcgtcg	x|||||||x|xxxxxxxxxxxx	tGGAATGTAAggaagtgtgtgg	PRKD3	protein kinase D3 [Source:HGNC Symbol;Acc:HGNC:9408]	Environmental Information Processing;Organismal Systems	Signal transduction;Endocrine system	ko04015//Rap1 signaling pathway;ko04925//Aldosterone synthesis and secretion	K06070;K06070	GO:0005654//nucleoplasm;GO:0005829//cytosol	GO:0004672//protein kinase activity;GO:0004697//protein kinase C activity;GO:0005524//ATP binding;GO:0016301//kinase activity	GO:0006468//protein phosphorylation;GO:0035556//intracellular signal transduction
miR-206-y	ENSBGRT00000025279	122	143	-14.41	aCCTTACAATACATTttgtcaa	x|||||||x|x|x|:xxxxxxx	tGGAATGTAAGGAAGtgtgtgg	EZH2	enhancer of zeste 2 polycomb repressive complex 2 subunit [Source:HGNC Symbol;Acc:HGNC:3527]	Metabolism;Human Diseases;Metabolism	Global and overview maps;Cancers;Amino acid metabolism	ko01100//Metabolic pathways;ko05206//MicroRNAs in cancer;ko00310//Lysine degradation	K11430;K11430;K11430	GO:0000781//chromosome, telomeric region;GO:0000790//nuclear chromatin;GO:0005634//nucleus;GO:0035098//ESC/E(Z) complex;GO:0045120//pronucleus	GO:0000978//RNA polymerase II proximal promoter sequence-specific DNA binding;GO:0000979//RNA polymerase II core promoter sequence-specific DNA binding;GO:0003677//DNA binding;GO:0003682//chromatin binding;GO:0003714//transcription corepressor activity;GO:0003723//RNA binding;GO:0005515//protein binding;GO:0016279//protein-lysine N-methyltransferase activity;GO:0018024//histone-lysine N-methyltra…	GO:0000122//negative regulation of transcription by RNA polymerase II;GO:0001932//regulation of protein phosphorylation;GO:0006306//DNA methylation;GO:0006348//chromatin silencing at telomere;GO:0006357//regulation of transcription by RNA polymerase II;GO:0008284//positive regulation of cell proliferation;GO:0010468//regulation of gene expression;GO:0010718//positive regulation of epithelial to m…
miR-206-y	ENSBGRT00000025326	1	21	-16.51	aCCTTACAcccaccgagggat-	x|||||||xxxxxxxxxxxxxx	tGGAATGTaaggaagtgtgtgg	F2	coagulation factor II, thrombin [Source:HGNC Symbol;Acc:HGNC:3535]	Human Diseases;Environmental Information Processing;Cellular Processes;Human Diseases;Environmental Information Processing;Organismal Systems;Organismal Systems	Cancers;Signaling molecules and interaction;Cell motility;Infectious diseases;Signal transduction;Immune system;Immune system	ko05200//Pathways in cancer;ko04080//Neuroactive ligand-receptor interaction;ko04810//Regulation of actin cytoskeleton;ko05130//Pathogenic Escherichia coli infection;ko04072//Phospholipase D signaling pathway;ko04611//Platelet activation;ko04610//Complement and coagulation cascades	K01313;K01313;K01313;K01313;K01313;K01313;K01313	GO:0005576//extracellular region;GO:0005615//extracellular space;GO:0009897//external side of plasma membrane	GO:0001530//lipopolysaccharide binding;GO:0004252//serine-type endopeptidase activity;GO:0005102//signaling receptor binding;GO:0005509//calcium ion binding;GO:0008047//enzyme activator activity;GO:0008201//heparin binding;GO:0008233//peptidase activity;GO:0070053//thrombospondin receptor activity	GO:0001934//positive regulation of protein phosphorylation;GO:0006508//proteolysis;GO:0007166//cell surface receptor signaling pathway;GO:0007596//blood coagulation;GO:0008284//positive regulation of cell proliferation;GO:0008360//regulation of cell shape;GO:0009611//response to wounding;GO:0010468//regulation of gene expression;GO:0014068//positive regulation of phosphatidylinositol 3-kinase sig…
miR-206-y	ENSBGRT00000025392	577	595	-13.03	tCCTTACA---CTGCAGACGgg	x|||||||xxx||x||x||:xx	tGGAATGTAAGGAAGTGTGTgg	LRIG1	leucine rich repeats and immunoglobulin like domains 1 [Source:HGNC Symbol;Acc:HGNC:17360]	-	-	-	-	-	GO:0005515//protein binding	GO:0007605//sensory perception of sound;GO:0022405//hair cycle process;GO:0032474//otolith morphogenesis;GO:0060384//innervation
miR-206-y	ENSBGRT00000025452	1	21	-16.51	aCCTTACAcccaccgagggat-	x|||||||xxxxxxxxxxxxxx	tGGAATGTaaggaagtgtgtgg	F2	coagulation factor II, thrombin [Source:HGNC Symbol;Acc:HGNC:3535]	Human Diseases;Environmental Information Processing;Cellular Processes;Human Diseases;Environmental Information Processing;Organismal Systems;Organismal Systems	Cancers;Signaling molecules and interaction;Cell motility;Infectious diseases;Signal transduction;Immune system;Immune system	ko05200//Pathways in cancer;ko04080//Neuroactive ligand-receptor interaction;ko04810//Regulation of actin cytoskeleton;ko05130//Pathogenic Escherichia coli infection;ko04072//Phospholipase D signaling pathway;ko04611//Platelet activation;ko04610//Complement and coagulation cascades	K01313;K01313;K01313;K01313;K01313;K01313;K01313	GO:0005576//extracellular region;GO:0005615//extracellular space;GO:0009897//external side of plasma membrane	GO:0001530//lipopolysaccharide binding;GO:0004252//serine-type endopeptidase activity;GO:0005102//signaling receptor binding;GO:0005509//calcium ion binding;GO:0008047//enzyme activator activity;GO:0008201//heparin binding;GO:0008233//peptidase activity;GO:0070053//thrombospondin receptor activity	GO:0001934//positive regulation of protein phosphorylation;GO:0006508//proteolysis;GO:0007166//cell surface receptor signaling pathway;GO:0007596//blood coagulation;GO:0008284//positive regulation of cell proliferation;GO:0008360//regulation of cell shape;GO:0009611//response to wounding;GO:0010468//regulation of gene expression;GO:0014068//positive regulation of phosphatidylinositol 3-kinase sig…
miR-206-y	ENSBGRT00000025530	352	373	-14.89	aCCTTACAccgccggtgttagt	x|||||||xxxxxxxxxxxxxx	tGGAATGTaaggaagtgtgtgg	PLXDC1	plexin domain containing 1 [Source:HGNC Symbol;Acc:HGNC:20945]	-	-	-	-	GO:0005737//cytoplasm;GO:0005886//plasma membrane;GO:0043235//receptor complex	-	GO:0001525//angiogenesis
miR-206-y	ENSBGRT00000025591	577	595	-13.03	tCCTTACA---CTGCAGACGgg	x|||||||xxx||x||x||:xx	tGGAATGTAAGGAAGTGTGTgg	LRIG1	leucine rich repeats and immunoglobulin like domains 1 [Source:HGNC Symbol;Acc:HGNC:17360]	-	-	-	-	-	GO:0005515//protein binding	GO:0007605//sensory perception of sound;GO:0022405//hair cycle process;GO:0032474//otolith morphogenesis;GO:0060384//innervation
miR-206-y	ENSBGRT00000025765	577	595	-13.03	tCCTTACA---CTGCAGACGgg	x|||||||xxx||x||x||:xx	tGGAATGTAAGGAAGTGTGTgg	LRIG1	leucine rich repeats and immunoglobulin like domains 1 [Source:HGNC Symbol;Acc:HGNC:17360]	-	-	-	-	-	GO:0005515//protein binding	GO:0007605//sensory perception of sound;GO:0022405//hair cycle process;GO:0032474//otolith morphogenesis;GO:0060384//innervation
miR-206-y	ENSBGRT00000025837	1448	1469	-13.81	tCCTTACATTGTTggtatttcg	x|||||||||x:|xxxxxxxxx	tGGAATGTAAGGAagtgtgtgg	-	-	-	-	-	-	-	GO:0003677//DNA binding;GO:0046982//protein heterodimerization activity	GO:0000278//mitotic cell cycle;GO:0051382//kinetochore assembly
miR-206-y	ENSBGRT00000025913	577	595	-13.03	tCCTTACA---CTGCAGACGgg	x|||||||xxx||x||x||:xx	tGGAATGTAAGGAAGTGTGTgg	LRIG1	leucine rich repeats and immunoglobulin like domains 1 [Source:HGNC Symbol;Acc:HGNC:17360]	-	-	-	-	-	GO:0005515//protein binding	GO:0007605//sensory perception of sound;GO:0022405//hair cycle process;GO:0032474//otolith morphogenesis;GO:0060384//innervation
miR-206-y	ENSBGRT00000025938	1593	1614	-24.55	aCCTTACAAACCTACATACtcc	x|||||||xx|||x||:||xxx	tGGAATGTAAGGAAGTGTGtgg	LASP1	LIM and SH3 protein 1 [Source:HGNC Symbol;Acc:HGNC:6513]	-	-	-	-	GO:0005737//cytoplasm;GO:0005925//focal adhesion	GO:0005515//protein binding;GO:0051015//actin filament binding	-
miR-206-y	ENSBGRT00000026016	203	224	-12.48	cCCTTACACTCTggggatctgt	x|||||||x||:xxxxxxxxxx	tGGAATGTAAGGaagtgtgtgg	PRSS33	serine protease 33 [Source:HGNC Symbol;Acc:HGNC:30405]	-	-	-	-	GO:0005615//extracellular space;GO:0005737//cytoplasm	GO:0004252//serine-type endopeptidase activity;GO:0008236//serine-type peptidase activity	GO:0006508//proteolysis;GO:0070528//protein kinase C signaling
miR-206-y	ENSBGRT00000026021	362	383	-24.55	aCCTTACAAACCTACATACtcc	x|||||||xx|||x||:||xxx	tGGAATGTAAGGAAGTGTGtgg	LASP1	LIM and SH3 protein 1 [Source:HGNC Symbol;Acc:HGNC:6513]	-	-	-	-	GO:0005737//cytoplasm;GO:0005925//focal adhesion	GO:0005515//protein binding;GO:0051015//actin filament binding	-
miR-206-y	ENSBGRT00000026066	265	287	-18.04	tCCTTACAATGCCCTTACATttc	x|||||||x|x||x|:|||:xxx	tGGAATGTAA-GGAAGTGTGtgg	ITFG2	integrin alpha FG-GAP repeat containing 2 [Source:HGNC Symbol;Acc:HGNC:30879]	-	-	-	-	GO:0005654//nucleoplasm;GO:0005765//lysosomal membrane;GO:0005829//cytosol;GO:0140007//KICSTOR complex	GO:0005515//protein binding	GO:0002314//germinal center B cell differentiation;GO:0034198//cellular response to amino acid starvation;GO:0042149//cellular response to glucose starvation;GO:1904262//negative regulation of TORC1 signaling
miR-206-y	ENSBGRT00000026085	463	484	-12.48	cCCTTACACTCTggggatctgt	x|||||||x||:xxxxxxxxxx	tGGAATGTAAGGaagtgtgtgg	PRSS33	serine protease 33 [Source:HGNC Symbol;Acc:HGNC:30405]	-	-	-	-	GO:0005615//extracellular space;GO:0005737//cytoplasm	GO:0004252//serine-type endopeptidase activity;GO:0008236//serine-type peptidase activity	GO:0006508//proteolysis;GO:0070528//protein kinase C signaling
miR-206-y	ENSBGRT00000026132	203	224	-12.48	cCCTTACACTCTggggatctgt	x|||||||x||:xxxxxxxxxx	tGGAATGTAAGGaagtgtgtgg	PRSS33	serine protease 33 [Source:HGNC Symbol;Acc:HGNC:30405]	-	-	-	-	GO:0005615//extracellular space;GO:0005737//cytoplasm	GO:0004252//serine-type endopeptidase activity;GO:0008236//serine-type peptidase activity	GO:0006508//proteolysis;GO:0070528//protein kinase C signaling
miR-206-y	ENSBGRT00000026134	577	595	-13.03	tCCTTACA---CTGCAGACGgg	x|||||||xxx||x||x||:xx	tGGAATGTAAGGAAGTGTGTgg	LRIG1	leucine rich repeats and immunoglobulin like domains 1 [Source:HGNC Symbol;Acc:HGNC:17360]	-	-	-	-	-	GO:0005515//protein binding	GO:0007605//sensory perception of sound;GO:0022405//hair cycle process;GO:0032474//otolith morphogenesis;GO:0060384//innervation
miR-206-y	ENSBGRT00000026158	265	287	-18.04	tCCTTACAATGCCCTTACATttc	x|||||||x|x||x|:|||:xxx	tGGAATGTAA-GGAAGTGTGtgg	ITFG2	integrin alpha FG-GAP repeat containing 2 [Source:HGNC Symbol;Acc:HGNC:30879]	-	-	-	-	GO:0005654//nucleoplasm;GO:0005765//lysosomal membrane;GO:0005829//cytosol;GO:0140007//KICSTOR complex	GO:0005515//protein binding	GO:0002314//germinal center B cell differentiation;GO:0034198//cellular response to amino acid starvation;GO:0042149//cellular response to glucose starvation;GO:1904262//negative regulation of TORC1 signaling
miR-206-y	ENSBGRT00000026241	577	595	-13.03	tCCTTACA---CTGCAGACGgg	x|||||||xxx||x||x||:xx	tGGAATGTAAGGAAGTGTGTgg	LRIG1	leucine rich repeats and immunoglobulin like domains 1 [Source:HGNC Symbol;Acc:HGNC:17360]	-	-	-	-	-	GO:0005515//protein binding	GO:0007605//sensory perception of sound;GO:0022405//hair cycle process;GO:0032474//otolith morphogenesis;GO:0060384//innervation
miR-206-y	ENSBGRT00000026245	103	124	-21.87	tCCTTACAGCCCGTCAAAacca	x|||||||xx||x|||x|xxxx	tGGAATGTAAGGAAGTGTgtgg	PWP1	PWP1 homolog, endonuclein [Source:HGNC Symbol;Acc:HGNC:17015]	-	-	-	-	GO:0005634//nucleus;GO:0005730//nucleolus;GO:0005794//Golgi apparatus	GO:0005515//protein binding;GO:1990889//H4K20me3 modified histone binding	GO:0033140//negative regulation of peptidyl-serine phosphorylation of STAT protein;GO:0034773//histone H4-K20 trimethylation;GO:1901838//positive regulation of transcription of nucleolar large rRNA by RNA polymerase I;GO:2000738//positive regulation of stem cell differentiation
miR-206-y	ENSBGRT00000026250	265	287	-18.04	tCCTTACAATGCCCTTACATttc	x|||||||x|x||x|:|||:xxx	tGGAATGTAA-GGAAGTGTGtgg	ITFG2	integrin alpha FG-GAP repeat containing 2 [Source:HGNC Symbol;Acc:HGNC:30879]	-	-	-	-	GO:0005654//nucleoplasm;GO:0005765//lysosomal membrane;GO:0005829//cytosol;GO:0140007//KICSTOR complex	GO:0005515//protein binding	GO:0002314//germinal center B cell differentiation;GO:0034198//cellular response to amino acid starvation;GO:0042149//cellular response to glucose starvation;GO:1904262//negative regulation of TORC1 signaling
miR-206-y	ENSBGRT00000026263	93	116	-14.22	cCCTTACATCATACTGTAagtgtt	x||||||||xx|x||x:|xxxxxx	tGGAATGTA--AGGAAGTgtgtgg	MYDGF	myeloid derived growth factor [Source:HGNC Symbol;Acc:HGNC:16948]	-	-	-	-	GO:0005576//extracellular region;GO:0005615//extracellular space;GO:0005783//endoplasmic reticulum;GO:0005794//Golgi apparatus	-	GO:0001934//positive regulation of protein phosphorylation;GO:0001938//positive regulation of endothelial cell proliferation;GO:0014068//positive regulation of phosphatidylinositol 3-kinase signaling;GO:0043066//negative regulation of apoptotic process;GO:0043410//positive regulation of MAPK cascade;GO:0045766//positive regulation of angiogenesis;GO:0045944//positive regulation of transcription b…
miR-206-y	ENSBGRT00000026370	345	367	-17.81	tCCTTACATTTTAATTACcgtag	x|||||||||::xx|:||xxxxx	tGGAATGTAAGGA-AGTGtgtgg	-	-	-	-	-	-	-	-	-
miR-206-y	ENSBGRT00000026382	577	595	-13.03	tCCTTACA---CTGCAGACGgg	x|||||||xxx||x||x||:xx	tGGAATGTAAGGAAGTGTGTgg	LRIG1	leucine rich repeats and immunoglobulin like domains 1 [Source:HGNC Symbol;Acc:HGNC:17360]	-	-	-	-	-	GO:0005515//protein binding	GO:0007605//sensory perception of sound;GO:0022405//hair cycle process;GO:0032474//otolith morphogenesis;GO:0060384//innervation
miR-206-y	ENSBGRT00000026429	155	179	-20.66	tCCTTACATCCGGTCCTT-ACTCctc	x||||||||xxxx|||||x||x|xxx	tGGAATGTA----AGGAAGTGTGtgg	-	-	-	-	-	-	-	GO:0005509//calcium ion binding	-
miR-206-y	ENSBGRT00000026436	385	407	-17.81	tCCTTACATTTTAATTACcgtag	x|||||||||::xx|:||xxxxx	tGGAATGTAAGGA-AGTGtgtgg	-	-	-	-	-	-	-	-	-
miR-206-y	ENSBGRT00000026600	519	541	-17.35	gCCTTACAGGTCCATGTTGTAga	x|||||||xx|||x|xx:::|xx	tGGAATGTA-AGGAAGTGTGTgg	PPP4R4	protein phosphatase 4 regulatory subunit 4 [Source:HGNC Symbol;Acc:HGNC:23788]	-	-	-	-	GO:0005737//cytoplasm;GO:0005829//cytosol;GO:0008287//protein serine/threonine phosphatase complex	GO:0019888//protein phosphatase regulator activity	GO:0001835//blastocyst hatching;GO:0032515//negative regulation of phosphoprotein phosphatase activity;GO:0080163//regulation of protein serine/threonine phosphatase activity
miR-206-y	ENSBGRT00000026610	90	111	-13.21	aCCTTACAagagacctcctgag	x|||||||xxxxxxxxxxxxxx	tGGAATGTaaggaagtgtgtgg	NT5C3B	5'-nucleotidase, cytosolic IIIB [Source:HGNC Symbol;Acc:HGNC:28300]	Metabolism;Metabolism;Metabolism;Metabolism	Global and overview maps;Nucleotide metabolism;Nucleotide metabolism;Metabolism of cofactors and vitamins	ko01100//Metabolic pathways;ko00230//Purine metabolism;ko00240//Pyrimidine metabolism;ko00760//Nicotinate and nicotinamide metabolism	K01081;K01081;K01081;K01081	GO:0005737//cytoplasm	GO:0000287//magnesium ion binding;GO:0008253//5'-nucleotidase activity	-
miR-206-y	ENSBGRT00000026626	3145	3171	-27.94	aCCTTACAGACGGGTTCCTTC-CACccg	x|||||||xxxxxx|||||||x|||xxx	tGGAATGT------AAGGAAGTGTGtgg	DTNB	dystrobrevin beta [Source:HGNC Symbol;Acc:HGNC:3058]	-	-	-	-	-	GO:0008270//zinc ion binding	-
miR-206-y	ENSBGRT00000026679	90	111	-13.21	aCCTTACAagagacctcctgag	x|||||||xxxxxxxxxxxxxx	tGGAATGTaaggaagtgtgtgg	NT5C3B	5'-nucleotidase, cytosolic IIIB [Source:HGNC Symbol;Acc:HGNC:28300]	Metabolism;Metabolism;Metabolism;Metabolism	Global and overview maps;Nucleotide metabolism;Nucleotide metabolism;Metabolism of cofactors and vitamins	ko01100//Metabolic pathways;ko00230//Purine metabolism;ko00240//Pyrimidine metabolism;ko00760//Nicotinate and nicotinamide metabolism	K01081;K01081;K01081;K01081	GO:0005737//cytoplasm	GO:0000287//magnesium ion binding;GO:0008253//5'-nucleotidase activity	-
miR-206-y	ENSBGRT00000026773	3145	3171	-27.94	aCCTTACAGACGGGTTCCTTC-CACccg	x|||||||xxxxxx|||||||x|||xxx	tGGAATGT------AAGGAAGTGTGtgg	DTNB	dystrobrevin beta [Source:HGNC Symbol;Acc:HGNC:3058]	-	-	-	-	-	GO:0008270//zinc ion binding	-
miR-206-y	ENSBGRT00000026871	211	231	-19.61	tCCTTACAT-CTTTCCCGTcgt	x||||||||x|:|||x|::xxx	tGGAATGTAAGGAAGTGTGtgg	ZNF783	zinc finger family member 783 [Source:HGNC Symbol;Acc:HGNC:27222]	Human Diseases	Infectious diseases	ko05168//Herpes simplex infection	K09228	-	GO:0003676//nucleic acid binding	GO:0006355//regulation of transcription, DNA-templated
miR-206-y	ENSBGRT00000026910	3145	3171	-27.94	aCCTTACAGACGGGTTCCTTC-CACccg	x|||||||xxxxxx|||||||x|||xxx	tGGAATGT------AAGGAAGTGTGtgg	DTNB	dystrobrevin beta [Source:HGNC Symbol;Acc:HGNC:3058]	-	-	-	-	-	GO:0008270//zinc ion binding	-
miR-206-y	ENSBGRT00000026931	211	231	-19.61	tCCTTACAT-CTTTCCCGTcgt	x||||||||x|:|||x|::xxx	tGGAATGTAAGGAAGTGTGtgg	ZNF783	zinc finger family member 783 [Source:HGNC Symbol;Acc:HGNC:27222]	Human Diseases	Infectious diseases	ko05168//Herpes simplex infection	K09228	-	GO:0003676//nucleic acid binding	GO:0006355//regulation of transcription, DNA-templated
miR-206-y	ENSBGRT00000026997	2271	2291	-14.12	tCCTTACAATATTT-ACGagtc	x|||||||x|x:||x||:xxxx	tGGAATGTAAGGAAGTGTgtgg	TADA2A	transcriptional adaptor 2A [Source:HGNC Symbol;Acc:HGNC:11531]	-	-	-	-	GO:0005634//nucleus;GO:0005671//Ada2/Gcn5/Ada3 transcription activator complex;GO:0072686//mitotic spindle	GO:0003677//DNA binding;GO:0003713//transcription coactivator activity;GO:0005515//protein binding	GO:0000278//mitotic cell cycle;GO:0001932//regulation of protein phosphorylation;GO:0006357//regulation of transcription by RNA polymerase II;GO:0031063//regulation of histone deacetylation;GO:0031647//regulation of protein stability;GO:0035065//regulation of histone acetylation;GO:0090043//regulation of tubulin deacetylation
miR-206-y	ENSBGRT00000027007	386	407	-11.28	tCCTTACATTgatgaaaaagac	x|||||||||xxxxxxxxxxxx	tGGAATGTAAggaagtgtgtgg	-	-	Environmental Information Processing;Environmental Information Processing	Signal transduction;Signal transduction	ko04390//Hippo signaling pathway;ko04391//Hippo signaling pathway -fly	K16681;K16681	-	GO:0005509//calcium ion binding	-
miR-206-y	ENSBGRT00000027047	211	231	-19.61	tCCTTACAT-CTTTCCCGTcgt	x||||||||x|:|||x|::xxx	tGGAATGTAAGGAAGTGTGtgg	ZNF783	zinc finger family member 783 [Source:HGNC Symbol;Acc:HGNC:27222]	Human Diseases	Infectious diseases	ko05168//Herpes simplex infection	K09228	-	GO:0003676//nucleic acid binding	GO:0006355//regulation of transcription, DNA-templated
miR-206-y	ENSBGRT00000027075	386	407	-11.28	tCCTTACATTgatgaaaaagac	x|||||||||xxxxxxxxxxxx	tGGAATGTAAggaagtgtgtgg	-	-	Environmental Information Processing;Environmental Information Processing	Signal transduction;Signal transduction	ko04390//Hippo signaling pathway;ko04391//Hippo signaling pathway -fly	K16681;K16681	-	GO:0005509//calcium ion binding	-
miR-206-y	ENSBGRT00000027079	3145	3171	-27.94	aCCTTACAGACGGGTTCCTTC-CACccg	x|||||||xxxxxx|||||||x|||xxx	tGGAATGT------AAGGAAGTGTGtgg	DTNB	dystrobrevin beta [Source:HGNC Symbol;Acc:HGNC:3058]	-	-	-	-	-	GO:0008270//zinc ion binding	-
miR-206-y	ENSBGRT00000027230	3145	3171	-27.94	aCCTTACAGACGGGTTCCTTC-CACccg	x|||||||xxxxxx|||||||x|||xxx	tGGAATGT------AAGGAAGTGTGtgg	DTNB	dystrobrevin beta [Source:HGNC Symbol;Acc:HGNC:3058]	-	-	-	-	-	GO:0008270//zinc ion binding	-
miR-206-y	ENSBGRT00000027244	529	550	-18.74	gCCTTACAacacggacccgact	x|||||||xxxxxxxxxxxxxx	tGGAATGTaaggaagtgtgtgg	RNF44	ring finger protein 44 [Source:HGNC Symbol;Acc:HGNC:19180]	-	-	-	-	-	-	-
miR-206-y	ENSBGRT00000027336	529	550	-18.74	gCCTTACAacacggacccgact	x|||||||xxxxxxxxxxxxxx	tGGAATGTaaggaagtgtgtgg	RNF44	ring finger protein 44 [Source:HGNC Symbol;Acc:HGNC:19180]	-	-	-	-	-	-	-
miR-206-y	ENSBGRT00000027389	374	395	-19.52	cCCTTACACTCacgggcctccc	x|||||||x||xxxxxxxxxxx	tGGAATGTAAGgaagtgtgtgg	-	-	Human Diseases	Infectious diseases	ko05168//Herpes simplex infection	K09228	-	GO:0003676//nucleic acid binding	GO:0006355//regulation of transcription, DNA-templated
miR-206-y	ENSBGRT00000027392	1850	1872	-17.28	aCCTTACAAAAACTTTATCCtta	x|||||||xxxx|||:|:x|xxx	tGGAATGTAAG-GAAGTGTGtgg	ATP7B	ATPase copper transporting beta [Source:HGNC Symbol;Acc:HGNC:870]	Human Diseases	Drug resistance	ko01524//Platinum drug resistance	K17686	GO:0005770//late endosome;GO:0005794//Golgi apparatus;GO:0005802//trans-Golgi network;GO:0016020//membrane;GO:0016021//integral component of membrane;GO:0016323//basolateral plasma membrane;GO:0031410//cytoplasmic vesicle;GO:0032588//trans-Golgi network membrane;GO:0048471//perinuclear region of cytoplasm	GO:0000166//nucleotide binding;GO:0005375//copper ion transmembrane transporter activity;GO:0005507//copper ion binding;GO:0005524//ATP binding;GO:0019829//cation-transporting ATPase activity;GO:0043682//copper-transporting ATPase activity;GO:0046872//metal ion binding	GO:0006812//cation transport;GO:0006825//copper ion transport;GO:0006878//cellular copper ion homeostasis;GO:0006882//cellular zinc ion homeostasis;GO:0007595//lactation;GO:0015677//copper ion import;GO:0015680//protein maturation by copper ion transfer;GO:0030001//metal ion transport;GO:0046688//response to copper ion;GO:0051208//sequestering of calcium ion
miR-206-y	ENSBGRT00000027424	3145	3171	-27.94	aCCTTACAGACGGGTTCCTTC-CACccg	x|||||||xxxxxx|||||||x|||xxx	tGGAATGT------AAGGAAGTGTGtgg	DTNB	dystrobrevin beta [Source:HGNC Symbol;Acc:HGNC:3058]	-	-	-	-	-	GO:0008270//zinc ion binding	-
miR-206-y	ENSBGRT00000027515	286	307	-10.91	tCCTTACAcaaggaaggaatga	x|||||||xxxxxxxxxxxxxx	tGGAATGTaaggaagtgtgtgg	-	-	-	-	-	-	-	GO:0004867//serine-type endopeptidase inhibitor activity	-
miR-206-y	ENSBGRT00000027531	206	228	-20.26	aCCTTACATGTATGCGATACctt	x||||||||x:x|x|x|:||xxx	tGGAATGTAAGGAAG-TGTGtgg	-	-	-	-	-	-	-	-	-
miR-206-y	ENSBGRT00000027545	33	58	-11.69	tCCTTACACTGATAGTGTCAAATAta	x|||||||x|xx|xxxx|||x|:|xx	tGGAATGTAAGGA----AGTGTGTgg	ADGRA3	adhesion G protein-coupled receptor A3 [Source:HGNC Symbol;Acc:HGNC:13839]	-	-	-	-	GO:0009897//external side of plasma membrane;GO:0016020//membrane;GO:0016021//integral component of membrane	GO:0004888//transmembrane signaling receptor activity;GO:0004930//G protein-coupled receptor activity;GO:0005515//protein binding	GO:0007166//cell surface receptor signaling pathway;GO:0007186//G protein-coupled receptor signaling pathway
miR-206-y	ENSBGRT00000027574	553	573	-14.4	gCCTTACAATGAGTCG-ATAtt	x|||||||x|xxx||:x|:|xx	tGGAATGTAAGGAAGTGTGTgg	GATB	glutamyl-tRNA amidotransferase subunit B [Source:HGNC Symbol;Acc:HGNC:8849]	Metabolism;Genetic Information Processing	Global and overview maps;Translation	ko01100//Metabolic pathways;ko00970//Aminoacyl-tRNA biosynthesis	K02434;K02434	GO:0005739//mitochondrion;GO:0030956//glutamyl-tRNA(Gln) amidotransferase complex	GO:0003824//catalytic activity;GO:0016874//ligase activity;GO:0016884//carbon-nitrogen ligase activity, with glutamine as amido-N-donor;GO:0050567//glutaminyl-tRNA synthase (glutamine-hydrolyzing) activity	GO:0032543//mitochondrial translation;GO:0070681//glutaminyl-tRNAGln biosynthesis via transamidation
miR-206-y	ENSBGRT00000027678	177	197	-14.84	gCCTTACACGACT-CAagtcgt	x|||||||xxx||x||xxxxxx	tGGAATGTAAGGAAGTgtgtgg	DUSP1	dual specificity phosphatase 1 [Source:HGNC Symbol;Acc:HGNC:3064]	Environmental Information Processing;Human Diseases;Organismal Systems	Signal transduction;Cardiovascular diseases;Nervous system	ko04010//MAPK signaling pathway;ko05418//Fluid shear stress and atherosclerosis;ko04726//Serotonergic synapse	K21278;K21278;K21278	GO:0005634//nucleus;GO:0005737//cytoplasm	GO:0004722//protein serine/threonine phosphatase activity;GO:0004725//protein tyrosine phosphatase activity;GO:0008138//protein tyrosine/serine/threonine phosphatase activity;GO:0016791//phosphatase activity;GO:0017017//MAP kinase tyrosine/serine/threonine phosphatase activity;GO:0051019//mitogen-activated protein kinase binding	GO:0006470//protein dephosphorylation;GO:0007162//negative regulation of cell adhesion;GO:0008285//negative regulation of cell proliferation;GO:0016311//dephosphorylation;GO:0035335//peptidyl-tyrosine dephosphorylation;GO:0035970//peptidyl-threonine dephosphorylation;GO:0043407//negative regulation of MAP kinase activity;GO:0043409//negative regulation of MAPK cascade;GO:0070262//peptidyl-serine …
miR-206-y	ENSBGRT00000027708	286	307	-10.91	tCCTTACAcaaggaaggaatga	x|||||||xxxxxxxxxxxxxx	tGGAATGTaaggaagtgtgtgg	-	-	-	-	-	-	-	GO:0004867//serine-type endopeptidase inhibitor activity	-
miR-206-y	ENSBGRT00000027724	553	573	-14.4	gCCTTACAATGAGTCG-ATAtt	x|||||||x|xxx||:x|:|xx	tGGAATGTAAGGAAGTGTGTgg	GATB	glutamyl-tRNA amidotransferase subunit B [Source:HGNC Symbol;Acc:HGNC:8849]	Metabolism;Genetic Information Processing	Global and overview maps;Translation	ko01100//Metabolic pathways;ko00970//Aminoacyl-tRNA biosynthesis	K02434;K02434	GO:0005739//mitochondrion;GO:0030956//glutamyl-tRNA(Gln) amidotransferase complex	GO:0003824//catalytic activity;GO:0016874//ligase activity;GO:0016884//carbon-nitrogen ligase activity, with glutamine as amido-N-donor;GO:0050567//glutaminyl-tRNA synthase (glutamine-hydrolyzing) activity	GO:0032543//mitochondrial translation;GO:0070681//glutaminyl-tRNAGln biosynthesis via transamidation
miR-206-y	ENSBGRT00000027870	146	165	-14.33	cCCTTACAT--CTACAatcctc	x||||||||xx||x||xxxxxx	tGGAATGTAAGGAAGTgtgtgg	SRSF1	serine and arginine rich splicing factor 1 [Source:HGNC Symbol;Acc:HGNC:10780]	Human Diseases;Genetic Information Processing;Organismal Systems	Infectious diseases;Transcription;Immune system	ko05168//Herpes simplex infection;ko03040//Spliceosome;ko04657//IL-17 signaling pathway	K12890;K12890;K12890	GO:0005634//nucleus;GO:0005654//nucleoplasm;GO:0005737//cytoplasm;GO:0016607//nuclear speck;GO:0035145//exon-exon junction complex;GO:0071013//catalytic step 2 spliceosome	GO:0003676//nucleic acid binding;GO:0003723//RNA binding;GO:0003729//mRNA binding;GO:0044547//DNA topoisomerase binding;GO:0050733//RS domain binding	GO:0000380//alternative mRNA splicing, via spliceosome;GO:0000395//mRNA 5'-splice site recognition;GO:0001701//in utero embryonic development;GO:0008380//RNA splicing;GO:0060048//cardiac muscle contraction
miR-206-y	ENSBGRT00000027954	553	573	-14.4	gCCTTACAATGAGTCG-ATAtt	x|||||||x|xxx||:x|:|xx	tGGAATGTAAGGAAGTGTGTgg	GATB	glutamyl-tRNA amidotransferase subunit B [Source:HGNC Symbol;Acc:HGNC:8849]	Metabolism;Genetic Information Processing	Global and overview maps;Translation	ko01100//Metabolic pathways;ko00970//Aminoacyl-tRNA biosynthesis	K02434;K02434	GO:0005739//mitochondrion;GO:0030956//glutamyl-tRNA(Gln) amidotransferase complex	GO:0003824//catalytic activity;GO:0016874//ligase activity;GO:0016884//carbon-nitrogen ligase activity, with glutamine as amido-N-donor;GO:0050567//glutaminyl-tRNA synthase (glutamine-hydrolyzing) activity	GO:0032543//mitochondrial translation;GO:0070681//glutaminyl-tRNAGln biosynthesis via transamidation
miR-206-y	ENSBGRT00000027991	146	165	-14.33	cCCTTACAT--CTACAatcctc	x||||||||xx||x||xxxxxx	tGGAATGTAAGGAAGTgtgtgg	SRSF1	serine and arginine rich splicing factor 1 [Source:HGNC Symbol;Acc:HGNC:10780]	Human Diseases;Genetic Information Processing;Organismal Systems	Infectious diseases;Transcription;Immune system	ko05168//Herpes simplex infection;ko03040//Spliceosome;ko04657//IL-17 signaling pathway	K12890;K12890;K12890	GO:0005634//nucleus;GO:0005654//nucleoplasm;GO:0005737//cytoplasm;GO:0016607//nuclear speck;GO:0035145//exon-exon junction complex;GO:0071013//catalytic step 2 spliceosome	GO:0003676//nucleic acid binding;GO:0003723//RNA binding;GO:0003729//mRNA binding;GO:0044547//DNA topoisomerase binding;GO:0050733//RS domain binding	GO:0000380//alternative mRNA splicing, via spliceosome;GO:0000395//mRNA 5'-splice site recognition;GO:0001701//in utero embryonic development;GO:0008380//RNA splicing;GO:0060048//cardiac muscle contraction
miR-206-y	ENSBGRT00000028001	365	389	-19.5	aCCTTACACCAATACTTCTCCTAcc	x|||||||xxxx|x||||x|x:|xx	tGGAATGTA---AGGAAGTGTGTgg	TRIM77	tripartite motif containing 77 [Source:HGNC Symbol;Acc:HGNC:34228]	-	-	-	-	-	GO:0005515//protein binding;GO:0008270//zinc ion binding	-
miR-206-y	ENSBGRT00000028003	286	307	-10.91	tCCTTACAcaaggaaggaatga	x|||||||xxxxxxxxxxxxxx	tGGAATGTaaggaagtgtgtgg	-	-	-	-	-	-	-	GO:0004867//serine-type endopeptidase inhibitor activity	-
miR-206-y	ENSBGRT00000028073	553	573	-14.4	gCCTTACAATGAGTCG-ATAtt	x|||||||x|xxx||:x|:|xx	tGGAATGTAAGGAAGTGTGTgg	GATB	glutamyl-tRNA amidotransferase subunit B [Source:HGNC Symbol;Acc:HGNC:8849]	Metabolism;Genetic Information Processing	Global and overview maps;Translation	ko01100//Metabolic pathways;ko00970//Aminoacyl-tRNA biosynthesis	K02434;K02434	GO:0005739//mitochondrion;GO:0030956//glutamyl-tRNA(Gln) amidotransferase complex	GO:0003824//catalytic activity;GO:0016874//ligase activity;GO:0016884//carbon-nitrogen ligase activity, with glutamine as amido-N-donor;GO:0050567//glutaminyl-tRNA synthase (glutamine-hydrolyzing) activity	GO:0032543//mitochondrial translation;GO:0070681//glutaminyl-tRNAGln biosynthesis via transamidation
miR-206-y	ENSBGRT00000028140	248	269	-13.75	gCCTTACAccacggtcaagtta	x|||||||xxxxxxxxxxxxxx	tGGAATGTaaggaagtgtgtgg	KLK14	kallikrein related peptidase 14 [Source:HGNC Symbol;Acc:HGNC:6362]	-	-	-	-	GO:0005615//extracellular space	GO:0004252//serine-type endopeptidase activity	GO:0006508//proteolysis;GO:0009566//fertilization;GO:0045744//negative regulation of G protein-coupled receptor signaling pathway;GO:0045745//positive regulation of G protein-coupled receptor signaling pathway;GO:0048730//epidermis morphogenesis;GO:0070684//seminal clot liquefaction
miR-206-y	ENSBGRT00000028146	365	389	-19.5	aCCTTACACCAATACTTCTCCTAcc	x|||||||xxxx|x||||x|x:|xx	tGGAATGTA---AGGAAGTGTGTgg	TRIM77	tripartite motif containing 77 [Source:HGNC Symbol;Acc:HGNC:34228]	-	-	-	-	-	GO:0005515//protein binding;GO:0008270//zinc ion binding	-
miR-206-y	ENSBGRT00000028171	135	157	-20.67	tCCTTACAACCCCTTCCCGTAcg	x|||||||xx||x|||x|::|xx	tGGAATGTAAGG-AAGTGTGTgg	CYP2F1	cytochrome P450 family 2 subfamily F member 1 [Source:HGNC Symbol;Acc:HGNC:2632]	Metabolism	Xenobiotics biodegradation and metabolism	ko00980//Metabolism of xenobiotics by cytochrome P450	K07416	GO:0043231//intracellular membrane-bounded organelle	GO:0004497//monooxygenase activity;GO:0005506//iron ion binding;GO:0016705//oxidoreductase activity, acting on paired donors, with incorporation or reduction of molecular oxygen;GO:0016712//oxidoreductase activity, acting on paired donors, with incorporation or reduction of molecular oxygen, reduced flavin or flavoprotein as one donor, and incorporation of one atom of oxygen;GO:0019825//oxygen bi…	GO:0009636//response to toxic substance;GO:0018931//naphthalene metabolic process;GO:0055114//oxidation-reduction process
miR-206-y	ENSBGRT00000028173	938	959	-20.49	tCCTTACATGACTTCTTACttc	x||||||||xx||||x:||xxx	tGGAATGTAAGGAAGTGTGtgg	CRISPLD2	cysteine rich secretory protein LCCL domain containing 2 [Source:HGNC Symbol;Acc:HGNC:25248]	-	-	-	-	GO:0005576//extracellular region;GO:0030133//transport vesicle;GO:0031012//extracellular matrix	GO:0005539//glycosaminoglycan binding;GO:0008201//heparin binding	GO:0030198//extracellular matrix organization;GO:0060325//face morphogenesis
miR-206-y	ENSBGRT00000028208	286	307	-10.91	tCCTTACAcaaggaaggaatga	x|||||||xxxxxxxxxxxxxx	tGGAATGTaaggaagtgtgtgg	-	-	-	-	-	-	-	GO:0004867//serine-type endopeptidase inhibitor activity	-
miR-206-y	ENSBGRT00000028226	961	982	-10.97	tCCTTACAgatgtggtgagcta	x|||||||xxxxxxxxxxxxxx	tGGAATGTaaggaagtgtgtgg	PPM1H	protein phosphatase, Mg2+/Mn2+ dependent 1H [Source:HGNC Symbol;Acc:HGNC:18583]	-	-	-	-	GO:0005634//nucleus;GO:0005654//nucleoplasm;GO:0005737//cytoplasm;GO:0045202//synapse;GO:0098978//glutamatergic synapse	GO:0003824//catalytic activity;GO:0004721//phosphoprotein phosphatase activity;GO:0004722//protein serine/threonine phosphatase activity	GO:0006470//protein dephosphorylation
miR-206-y	ENSBGRT00000028317	938	959	-20.49	tCCTTACATGACTTCTTACttc	x||||||||xx||||x:||xxx	tGGAATGTAAGGAAGTGTGtgg	CRISPLD2	cysteine rich secretory protein LCCL domain containing 2 [Source:HGNC Symbol;Acc:HGNC:25248]	-	-	-	-	GO:0005576//extracellular region;GO:0030133//transport vesicle;GO:0031012//extracellular matrix	GO:0005539//glycosaminoglycan binding;GO:0008201//heparin binding	GO:0030198//extracellular matrix organization;GO:0060325//face morphogenesis
miR-206-y	ENSBGRT00000028332	11	32	-16.77	aCCTTACATGAGTTCctcgggt	x||||||||xxx|||xxxxxxx	tGGAATGTAAGGAAGtgtgtgg	MPDU1	mannose-P-dolichol utilization defect 1 [Source:HGNC Symbol;Acc:HGNC:7207]	-	-	-	-	-	-	GO:0009312//oligosaccharide biosynthetic process
miR-206-y	ENSBGRT00000028350	921	942	-18.25	aCCTTACATATTATAACTCAct	x||||||||x::x|x||x||xx	tGGAATGTAAGGAAGTGTGTgg	-	-	-	-	-	-	-	-	GO:0045454//cell redox homeostasis
miR-206-y	ENSBGRT00000028384	286	307	-10.91	tCCTTACAcaaggaaggaatga	x|||||||xxxxxxxxxxxxxx	tGGAATGTaaggaagtgtgtgg	-	-	-	-	-	-	-	GO:0004867//serine-type endopeptidase inhibitor activity	-
miR-206-y	ENSBGRT00000028477	433	454	-15.85	tCCTTACACACATATGTGTAtg	x|||||||xx|x|x:::::|xx	tGGAATGTAAGGAAGTGTGTgg	-	-	-	-	-	-	-	GO:0003700//DNA-binding transcription factor activity	GO:0006355//regulation of transcription, DNA-templated
miR-206-y	ENSBGRT00000028591	772	793	-16.07	aCCTTACAcccaggactttcct	x|||||||xxxxxxxxxxxxxx	tGGAATGTaaggaagtgtgtgg	-	-	-	-	-	-	GO:0005634//nucleus;GO:0005641//nuclear envelope lumen;GO:0016020//membrane;GO:0030027//lamellipodium	GO:0005515//protein binding	GO:0007165//signal transduction
miR-206-y	ENSBGRT00000028592	286	307	-10.91	tCCTTACAcaaggaaggaatga	x|||||||xxxxxxxxxxxxxx	tGGAATGTaaggaagtgtgtgg	-	-	-	-	-	-	-	GO:0004867//serine-type endopeptidase inhibitor activity	-
miR-206-y	ENSBGRT00000028602	333	352	-17.67	cCCTTACATTC--TCATAAAac	x||||||||||xx|||:|x|xx	tGGAATGTAAGGAAGTGTGTgg	LMAN1	lectin, mannose binding 1 [Source:HGNC Symbol;Acc:HGNC:6631]	Genetic Information Processing	Folding, sorting and degradation	ko04141//Protein processing in endoplasmic reticulum	K10080	GO:0005793//endoplasmic reticulum-Golgi intermediate compartment;GO:0005794//Golgi apparatus;GO:0016020//membrane;GO:0030017//sarcomere;GO:0030134//COPII-coated ER to Golgi transport vesicle;GO:0044220//host cell perinuclear region of cytoplasm	GO:0005537//mannose binding	GO:0006888//ER to Golgi vesicle-mediated transport;GO:0007029//endoplasmic reticulum organization;GO:0007030//Golgi organization;GO:0010638//positive regulation of organelle organization
miR-206-y	ENSBGRT00000028606	2151	2170	-13.92	tCCTTACA--CCTgggtggaca	x|||||||xx|||xxxxxxxxx	tGGAATGTAAGGAagtgtgtgg	OTOP3	otopetrin 3 [Source:HGNC Symbol;Acc:HGNC:19658]	-	-	-	-	-	-	-
miR-206-y	ENSBGRT00000028611	68	88	-20.12	aCCTTACAT-CCTTGATttctt	x||||||||x||||x|:xxxxx	tGGAATGTAAGGAAGTGtgtgg	-	-	-	-	-	-	GO:0005576//extracellular region	-	GO:0045087//innate immune response
miR-206-y	ENSBGRT00000028652	772	793	-16.07	aCCTTACAcccaggactttcct	x|||||||xxxxxxxxxxxxxx	tGGAATGTaaggaagtgtgtgg	-	-	-	-	-	-	GO:0005634//nucleus;GO:0005641//nuclear envelope lumen;GO:0016020//membrane;GO:0030027//lamellipodium	GO:0005515//protein binding	GO:0007165//signal transduction
miR-206-y	ENSBGRT00000028656	677	698	-14.35	aCCTTACAgacagaggtcgaca	x|||||||xxxxxxxxxxxxxx	tGGAATGTaaggaagtgtgtgg	PAX8	paired box 8 [Source:HGNC Symbol;Acc:HGNC:8622]	Human Diseases;Human Diseases;Organismal Systems;Human Diseases	Cancers;Cancers;Endocrine system;Cancers	ko05200//Pathways in cancer;ko05202//Transcriptional misregulation in cancers;ko04918//Thyroid hormone synthesis;ko05216//Thyroid cancer	K09293;K09293;K09293;K09293	GO:0005634//nucleus;GO:0005654//nucleoplasm	GO:0000978//RNA polymerase II proximal promoter sequence-specific DNA binding;GO:0003677//DNA binding;GO:0003700//DNA-binding transcription factor activity;GO:0044212//transcription regulatory region DNA binding	GO:0001658//branching involved in ureteric bud morphogenesis;GO:0001822//kidney development;GO:0003337//mesenchymal to epithelial transition involved in metanephros morphogenesis;GO:0006351//transcription, DNA-templated;GO:0006355//regulation of transcription, DNA-templated;GO:0007417//central nervous system development;GO:0030878//thyroid gland development;GO:0045893//positive regulation of tran…
miR-206-y	ENSBGRT00000028669	2880	2901	-19.81	gCCTTACAAATGTACATACAtt	x|||||||xx:x|x||:|||xx	tGGAATGTAAGGAAGTGTGTgg	-	-	-	-	-	-	-	-	GO:0045454//cell redox homeostasis
miR-206-y	ENSBGRT00000028698	2151	2170	-13.92	tCCTTACA--CCTgggtggaca	x|||||||xx|||xxxxxxxxx	tGGAATGTAAGGAagtgtgtgg	OTOP3	otopetrin 3 [Source:HGNC Symbol;Acc:HGNC:19658]	-	-	-	-	-	-	-
miR-206-y	ENSBGRT00000028769	677	698	-14.35	aCCTTACAgacagaggtcgaca	x|||||||xxxxxxxxxxxxxx	tGGAATGTaaggaagtgtgtgg	PAX8	paired box 8 [Source:HGNC Symbol;Acc:HGNC:8622]	Human Diseases;Human Diseases;Organismal Systems;Human Diseases	Cancers;Cancers;Endocrine system;Cancers	ko05200//Pathways in cancer;ko05202//Transcriptional misregulation in cancers;ko04918//Thyroid hormone synthesis;ko05216//Thyroid cancer	K09293;K09293;K09293;K09293	GO:0005634//nucleus;GO:0005654//nucleoplasm	GO:0000978//RNA polymerase II proximal promoter sequence-specific DNA binding;GO:0003677//DNA binding;GO:0003700//DNA-binding transcription factor activity;GO:0044212//transcription regulatory region DNA binding	GO:0001658//branching involved in ureteric bud morphogenesis;GO:0001822//kidney development;GO:0003337//mesenchymal to epithelial transition involved in metanephros morphogenesis;GO:0006351//transcription, DNA-templated;GO:0006355//regulation of transcription, DNA-templated;GO:0007417//central nervous system development;GO:0030878//thyroid gland development;GO:0045893//positive regulation of tran…
miR-206-y	ENSBGRT00000028776	511	533	-16.56	cCCTTACAGACACGTCCCACGtc	x|||||||xx|x|x||x|||:xx	tGGAATGTAAG-GAAGTGTGTgg	SLC6A12	solute carrier family 6 member 12 [Source:HGNC Symbol;Acc:HGNC:11045]	Organismal Systems;Organismal Systems	Nervous system;Nervous system	ko04727//GABAergic synapse;ko04721//Synaptic vesicle cycle	K05045;K05045	GO:0005887//integral component of plasma membrane;GO:0016020//membrane;GO:0016021//integral component of membrane	GO:0005328//neurotransmitter:sodium symporter activity;GO:0005332//gamma-aminobutyric acid:sodium symporter activity	GO:0006836//neurotransmitter transport
miR-206-y	ENSBGRT00000028859	162	183	-12.95	cCCTTACATcggacggtacgag	x||||||||xxxxxxxxxxxxx	tGGAATGTAaggaagtgtgtgg	-	-	-	-	-	-	-	-	-
miR-206-y	ENSBGRT00000028898	286	307	-10.91	tCCTTACAcaaggaaggaatga	x|||||||xxxxxxxxxxxxxx	tGGAATGTaaggaagtgtgtgg	-	-	-	-	-	-	-	GO:0004867//serine-type endopeptidase inhibitor activity	-
miR-206-y	ENSBGRT00000028959	2199	2220	-14.35	aCCTTACAgacagaggtcgaca	x|||||||xxxxxxxxxxxxxx	tGGAATGTaaggaagtgtgtgg	PAX8	paired box 8 [Source:HGNC Symbol;Acc:HGNC:8622]	Human Diseases;Human Diseases;Organismal Systems;Human Diseases	Cancers;Cancers;Endocrine system;Cancers	ko05200//Pathways in cancer;ko05202//Transcriptional misregulation in cancers;ko04918//Thyroid hormone synthesis;ko05216//Thyroid cancer	K09293;K09293;K09293;K09293	GO:0005634//nucleus;GO:0005654//nucleoplasm	GO:0000978//RNA polymerase II proximal promoter sequence-specific DNA binding;GO:0003677//DNA binding;GO:0003700//DNA-binding transcription factor activity;GO:0044212//transcription regulatory region DNA binding	GO:0001658//branching involved in ureteric bud morphogenesis;GO:0001822//kidney development;GO:0003337//mesenchymal to epithelial transition involved in metanephros morphogenesis;GO:0006351//transcription, DNA-templated;GO:0006355//regulation of transcription, DNA-templated;GO:0007417//central nervous system development;GO:0030878//thyroid gland development;GO:0045893//positive regulation of tran…
miR-206-y	ENSBGRT00000028996	234	255	-17.29	aCCTTACACTCCacgtttctga	x|||||||x|||xxxxxxxxxx	tGGAATGTAAGGaagtgtgtgg	FMNL2	formin like 2 [Source:HGNC Symbol;Acc:HGNC:18267]	-	-	-	-	-	GO:0003779//actin binding;GO:0017048//Rho GTPase binding	GO:0007010//cytoskeleton organization;GO:0016043//cellular component organization;GO:0022604//regulation of cell morphogenesis;GO:0030036//actin cytoskeleton organization;GO:0030866//cortical actin cytoskeleton organization
miR-206-y	ENSBGRT00000029013	1957	1978	-14.35	aCCTTACAgacagaggtcgaca	x|||||||xxxxxxxxxxxxxx	tGGAATGTaaggaagtgtgtgg	PAX8	paired box 8 [Source:HGNC Symbol;Acc:HGNC:8622]	Human Diseases;Human Diseases;Organismal Systems;Human Diseases	Cancers;Cancers;Endocrine system;Cancers	ko05200//Pathways in cancer;ko05202//Transcriptional misregulation in cancers;ko04918//Thyroid hormone synthesis;ko05216//Thyroid cancer	K09293;K09293;K09293;K09293	GO:0005634//nucleus;GO:0005654//nucleoplasm	GO:0000978//RNA polymerase II proximal promoter sequence-specific DNA binding;GO:0003677//DNA binding;GO:0003700//DNA-binding transcription factor activity;GO:0044212//transcription regulatory region DNA binding	GO:0001658//branching involved in ureteric bud morphogenesis;GO:0001822//kidney development;GO:0003337//mesenchymal to epithelial transition involved in metanephros morphogenesis;GO:0006351//transcription, DNA-templated;GO:0006355//regulation of transcription, DNA-templated;GO:0007417//central nervous system development;GO:0030878//thyroid gland development;GO:0045893//positive regulation of tran…
miR-206-y	ENSBGRT00000029037	1208	1229	-11.16	aCCTTACAATTGAGAAAATAat	x|||||||x|:xxxx|x|:|xx	tGGAATGTAAGGAAGTGTGTgg	-	-	-	-	-	-	-	GO:0008233//peptidase activity	-
miR-206-y	ENSBGRT00000029125	341	360	-15.22	cCCTTACA--CCGGCAgcgtct	x|||||||xx||xx||xxxxxx	tGGAATGTAAGGAAGTgtgtgg	XPNPEP1	X-prolyl aminopeptidase 1 [Source:HGNC Symbol;Acc:HGNC:12822]	-	-	-	-	GO:0005829//cytosol	GO:0004177//aminopeptidase activity;GO:0016787//hydrolase activity;GO:0030145//manganese ion binding;GO:0042803//protein homodimerization activity;GO:0070006//metalloaminopeptidase activity	GO:0006508//proteolysis;GO:0010815//bradykinin catabolic process
miR-206-y	ENSBGRT00000029219	139	160	-17.46	aCCTTACAGTgacgcaggatcc	x|||||||x|xxxxxxxxxxxx	tGGAATGTAAggaagtgtgtgg	TIMM22	translocase of inner mitochondrial membrane 22 [Source:HGNC Symbol;Acc:HGNC:17317]	-	-	-	-	GO:0042721//TIM22 mitochondrial import inner membrane insertion complex	-	GO:0045039//protein import into mitochondrial inner membrane
miR-206-y	ENSBGRT00000029304	1083	1104	-20.38	aCCTTACATCCACCCAGACAaa	x||||||||x|xxx||x|||xx	tGGAATGTAAGGAAGTGTGTgg	ZSCAN12	zinc finger and SCAN domain containing 12 [Source:HGNC Symbol;Acc:HGNC:13172]	-	-	-	-	-	GO:0003676//nucleic acid binding;GO:0003700//DNA-binding transcription factor activity	GO:0006355//regulation of transcription, DNA-templated
miR-206-y	ENSBGRT00000029331	341	360	-15.22	cCCTTACA--CCGGCAgcgtct	x|||||||xx||xx||xxxxxx	tGGAATGTAAGGAAGTgtgtgg	XPNPEP1	X-prolyl aminopeptidase 1 [Source:HGNC Symbol;Acc:HGNC:12822]	-	-	-	-	GO:0005829//cytosol	GO:0004177//aminopeptidase activity;GO:0016787//hydrolase activity;GO:0030145//manganese ion binding;GO:0042803//protein homodimerization activity;GO:0070006//metalloaminopeptidase activity	GO:0006508//proteolysis;GO:0010815//bradykinin catabolic process
miR-206-y	ENSBGRT00000029363	1083	1104	-20.38	aCCTTACATCCACCCAGACAaa	x||||||||x|xxx||x|||xx	tGGAATGTAAGGAAGTGTGTgg	ZSCAN12	zinc finger and SCAN domain containing 12 [Source:HGNC Symbol;Acc:HGNC:13172]	-	-	-	-	-	GO:0003676//nucleic acid binding;GO:0003700//DNA-binding transcription factor activity	GO:0006355//regulation of transcription, DNA-templated
miR-206-y	ENSBGRT00000029430	90	110	-17.06	tCCTTACAGGACT-CACTCAaa	x|||||||xxx||x|||x||xx	tGGAATGTAAGGAAGTGTGTgg	-	-	-	-	-	-	GO:0016021//integral component of membrane	GO:0004888//transmembrane signaling receptor activity;GO:0004930//G protein-coupled receptor activity	GO:0007166//cell surface receptor signaling pathway;GO:0007186//G protein-coupled receptor signaling pathway
miR-206-y	ENSBGRT00000029435	341	360	-15.22	cCCTTACA--CCGGCAgcgtct	x|||||||xx||xx||xxxxxx	tGGAATGTAAGGAAGTgtgtgg	XPNPEP1	X-prolyl aminopeptidase 1 [Source:HGNC Symbol;Acc:HGNC:12822]	-	-	-	-	GO:0005829//cytosol	GO:0004177//aminopeptidase activity;GO:0016787//hydrolase activity;GO:0030145//manganese ion binding;GO:0042803//protein homodimerization activity;GO:0070006//metalloaminopeptidase activity	GO:0006508//proteolysis;GO:0010815//bradykinin catabolic process
miR-206-y	ENSBGRT00000029469	909	931	-18.38	aCCTTACATAGACTTCcggagat	x||||||||xxx||||xxxxxxx	tGGAATGTAAG-GAAGtgtgtgg	CBL	Cbl proto-oncogene [Source:HGNC Symbol;Acc:HGNC:1541]	Human Diseases;Cellular Processes;Human Diseases;Genetic Information Processing;Organismal Systems;Environmental Information Processing;Human Diseases;Human Diseases	Cancers;Transport and catabolism;Cancers;Folding, sorting and degradation;Endocrine system;Signal transduction;Infectious diseases;Cancers	ko05200//Pathways in cancer;ko04144//Endocytosis;ko05205//Proteoglycans in cancer;ko04120//Ubiquitin mediated proteolysis;ko04910//Insulin signaling pathway;ko04012//ErbB signaling pathway;ko05100//Bacterial invasion of epithelial cells;ko05220//Chronic myeloid leukemia	K04707;K04707;K04707;K04707;K04707;K04707;K04707;K04707	GO:0005794//Golgi apparatus;GO:0005829//cytosol;GO:0005886//plasma membrane;GO:0005929//cilium;GO:0016600//flotillin complex	GO:0001784//phosphotyrosine residue binding;GO:0004842//ubiquitin-protein transferase activity;GO:0005509//calcium ion binding;GO:0005515//protein binding;GO:0017124//SH3 domain binding;GO:0046875//ephrin receptor binding	GO:0006511//ubiquitin-dependent protein catabolic process;GO:0007166//cell surface receptor signaling pathway;GO:0014068//positive regulation of phosphatidylinositol 3-kinase signaling;GO:0023051//regulation of signaling;GO:0032487//regulation of Rap protein signal transduction;GO:0042059//negative regulation of epidermal growth factor receptor signaling pathway;GO:0043066//negative regulation of…
miR-206-y	ENSBGRT00000029493	458	479	-11.95	gCCTTACAgacgagggagaaac	x|||||||xxxxxxxxxxxxxx	tGGAATGTaaggaagtgtgtgg	ACE	angiotensin I converting enzyme [Source:HGNC Symbol;Acc:HGNC:2707]	Human Diseases;Human Diseases;Organismal Systems;Organismal Systems	Infectious diseases;Cardiovascular diseases;Endocrine system;Endocrine system	ko05142//Chagas disease (American trypanosomiasis);ko05410//Hypertrophic cardiomyopathy (HCM);ko04924//Renin secretion;ko04614//Renin-angiotensin system	K01283;K01283;K01283;K01283	GO:0005615//extracellular space;GO:0005737//cytoplasm;GO:0005764//lysosome;GO:0005768//endosome;GO:0005886//plasma membrane;GO:0009897//external side of plasma membrane;GO:0016020//membrane;GO:0070062//extracellular exosome	GO:0004175//endopeptidase activity;GO:0008144//drug binding;GO:0008233//peptidase activity;GO:0008237//metallopeptidase activity;GO:0008238//exopeptidase activity;GO:0008240//tripeptidyl-peptidase activity;GO:0008241//peptidyl-dipeptidase activity;GO:0008270//zinc ion binding;GO:0031404//chloride ion binding;GO:0031434//mitogen-activated protein kinase kinase binding;GO:0031711//bradykinin recept…	GO:0001822//kidney development;GO:0002446//neutrophil mediated immunity;GO:0003081//regulation of systemic arterial blood pressure by renin-angiotensin;GO:0003084//positive regulation of systemic arterial blood pressure;GO:0006508//proteolysis;GO:0007283//spermatogenesis;GO:0008217//regulation of blood pressure;GO:0010608//posttranscriptional regulation of gene expression;GO:0010629//negative reg…
miR-206-y	ENSBGRT00000029559	341	360	-15.22	cCCTTACA--CCGGCAgcgtct	x|||||||xx||xx||xxxxxx	tGGAATGTAAGGAAGTgtgtgg	XPNPEP1	X-prolyl aminopeptidase 1 [Source:HGNC Symbol;Acc:HGNC:12822]	-	-	-	-	GO:0005829//cytosol	GO:0004177//aminopeptidase activity;GO:0016787//hydrolase activity;GO:0030145//manganese ion binding;GO:0042803//protein homodimerization activity;GO:0070006//metalloaminopeptidase activity	GO:0006508//proteolysis;GO:0010815//bradykinin catabolic process
miR-206-y	ENSBGRT00000029626	909	931	-18.38	aCCTTACATAGACTTCcggagat	x||||||||xxx||||xxxxxxx	tGGAATGTAAG-GAAGtgtgtgg	CBL	Cbl proto-oncogene [Source:HGNC Symbol;Acc:HGNC:1541]	Human Diseases;Cellular Processes;Human Diseases;Genetic Information Processing;Organismal Systems;Environmental Information Processing;Human Diseases;Human Diseases	Cancers;Transport and catabolism;Cancers;Folding, sorting and degradation;Endocrine system;Signal transduction;Infectious diseases;Cancers	ko05200//Pathways in cancer;ko04144//Endocytosis;ko05205//Proteoglycans in cancer;ko04120//Ubiquitin mediated proteolysis;ko04910//Insulin signaling pathway;ko04012//ErbB signaling pathway;ko05100//Bacterial invasion of epithelial cells;ko05220//Chronic myeloid leukemia	K04707;K04707;K04707;K04707;K04707;K04707;K04707;K04707	GO:0005794//Golgi apparatus;GO:0005829//cytosol;GO:0005886//plasma membrane;GO:0005929//cilium;GO:0016600//flotillin complex	GO:0001784//phosphotyrosine residue binding;GO:0004842//ubiquitin-protein transferase activity;GO:0005509//calcium ion binding;GO:0005515//protein binding;GO:0017124//SH3 domain binding;GO:0046875//ephrin receptor binding	GO:0006511//ubiquitin-dependent protein catabolic process;GO:0007166//cell surface receptor signaling pathway;GO:0014068//positive regulation of phosphatidylinositol 3-kinase signaling;GO:0023051//regulation of signaling;GO:0032487//regulation of Rap protein signal transduction;GO:0042059//negative regulation of epidermal growth factor receptor signaling pathway;GO:0043066//negative regulation of…
miR-206-y	ENSBGRT00000029683	534	553	-14.68	tCCTTACACCCC--CACGagac	x|||||||xx||xx|||:xxxx	tGGAATGTAAGGAAGTGTgtgg	-	-	-	-	-	-	-	GO:0005515//protein binding	GO:0051260//protein homooligomerization
miR-206-y	ENSBGRT00000029728	534	553	-14.68	tCCTTACACCCC--CACGagac	x|||||||xx||xx|||:xxxx	tGGAATGTAAGGAAGTGTgtgg	-	-	-	-	-	-	-	GO:0005515//protein binding	GO:0051260//protein homooligomerization
miR-206-y	ENSBGRT00000029735	458	479	-11.95	gCCTTACAgacgagggagaaac	x|||||||xxxxxxxxxxxxxx	tGGAATGTaaggaagtgtgtgg	ACE	angiotensin I converting enzyme [Source:HGNC Symbol;Acc:HGNC:2707]	Human Diseases;Human Diseases;Organismal Systems;Organismal Systems	Infectious diseases;Cardiovascular diseases;Endocrine system;Endocrine system	ko05142//Chagas disease (American trypanosomiasis);ko05410//Hypertrophic cardiomyopathy (HCM);ko04924//Renin secretion;ko04614//Renin-angiotensin system	K01283;K01283;K01283;K01283	GO:0005615//extracellular space;GO:0005737//cytoplasm;GO:0005764//lysosome;GO:0005768//endosome;GO:0005886//plasma membrane;GO:0009897//external side of plasma membrane;GO:0016020//membrane;GO:0070062//extracellular exosome	GO:0004175//endopeptidase activity;GO:0008144//drug binding;GO:0008233//peptidase activity;GO:0008237//metallopeptidase activity;GO:0008238//exopeptidase activity;GO:0008240//tripeptidyl-peptidase activity;GO:0008241//peptidyl-dipeptidase activity;GO:0008270//zinc ion binding;GO:0031404//chloride ion binding;GO:0031434//mitogen-activated protein kinase kinase binding;GO:0031711//bradykinin recept…	GO:0001822//kidney development;GO:0002446//neutrophil mediated immunity;GO:0003081//regulation of systemic arterial blood pressure by renin-angiotensin;GO:0003084//positive regulation of systemic arterial blood pressure;GO:0006508//proteolysis;GO:0007283//spermatogenesis;GO:0008217//regulation of blood pressure;GO:0010608//posttranscriptional regulation of gene expression;GO:0010629//negative reg…
miR-206-y	ENSBGRT00000029758	341	360	-15.22	cCCTTACA--CCGGCAgcgtct	x|||||||xx||xx||xxxxxx	tGGAATGTAAGGAAGTgtgtgg	XPNPEP1	X-prolyl aminopeptidase 1 [Source:HGNC Symbol;Acc:HGNC:12822]	-	-	-	-	GO:0005829//cytosol	GO:0004177//aminopeptidase activity;GO:0016787//hydrolase activity;GO:0030145//manganese ion binding;GO:0042803//protein homodimerization activity;GO:0070006//metalloaminopeptidase activity	GO:0006508//proteolysis;GO:0010815//bradykinin catabolic process
miR-206-y	ENSBGRT00000029765	458	479	-11.95	gCCTTACAgacgagggagaaac	x|||||||xxxxxxxxxxxxxx	tGGAATGTaaggaagtgtgtgg	ACE	angiotensin I converting enzyme [Source:HGNC Symbol;Acc:HGNC:2707]	Human Diseases;Human Diseases;Organismal Systems;Organismal Systems	Infectious diseases;Cardiovascular diseases;Endocrine system;Endocrine system	ko05142//Chagas disease (American trypanosomiasis);ko05410//Hypertrophic cardiomyopathy (HCM);ko04924//Renin secretion;ko04614//Renin-angiotensin system	K01283;K01283;K01283;K01283	GO:0005615//extracellular space;GO:0005737//cytoplasm;GO:0005764//lysosome;GO:0005768//endosome;GO:0005886//plasma membrane;GO:0009897//external side of plasma membrane;GO:0016020//membrane;GO:0070062//extracellular exosome	GO:0004175//endopeptidase activity;GO:0008144//drug binding;GO:0008233//peptidase activity;GO:0008237//metallopeptidase activity;GO:0008238//exopeptidase activity;GO:0008240//tripeptidyl-peptidase activity;GO:0008241//peptidyl-dipeptidase activity;GO:0008270//zinc ion binding;GO:0031404//chloride ion binding;GO:0031434//mitogen-activated protein kinase kinase binding;GO:0031711//bradykinin recept…	GO:0001822//kidney development;GO:0002446//neutrophil mediated immunity;GO:0003081//regulation of systemic arterial blood pressure by renin-angiotensin;GO:0003084//positive regulation of systemic arterial blood pressure;GO:0006508//proteolysis;GO:0007283//spermatogenesis;GO:0008217//regulation of blood pressure;GO:0010608//posttranscriptional regulation of gene expression;GO:0010629//negative reg…
miR-206-y	ENSBGRT00000029780	208	227	-18.18	aCCTTACAT--CGTGACATAgc	x||||||||xx|x|x|||:|xx	tGGAATGTAAGGAAGTGTGTgg	GFRA1	GDNF family receptor alpha 1 [Source:HGNC Symbol;Acc:HGNC:4243]	-	-	-	-	-	GO:0038023//signaling receptor activity	GO:0007399//nervous system development
miR-206-y	ENSBGRT00000029795	490	512	-16.68	aCCTTACACGACCTCCTCTCAgt	x|||||||xxx|||x|x|x||xx	tGGAATGTAA-GGAAGTGTGTgg	-	-	-	-	-	-	-	GO:0003676//nucleic acid binding	GO:0035264//multicellular organism growth
miR-206-y	ENSBGRT00000029863	208	227	-18.18	aCCTTACAT--CGTGACATAgc	x||||||||xx|x|x|||:|xx	tGGAATGTAAGGAAGTGTGTgg	GFRA1	GDNF family receptor alpha 1 [Source:HGNC Symbol;Acc:HGNC:4243]	-	-	-	-	-	GO:0038023//signaling receptor activity	GO:0007399//nervous system development
miR-206-y	ENSBGRT00000029880	341	360	-15.22	cCCTTACA--CCGGCAgcgtct	x|||||||xx||xx||xxxxxx	tGGAATGTAAGGAAGTgtgtgg	XPNPEP1	X-prolyl aminopeptidase 1 [Source:HGNC Symbol;Acc:HGNC:12822]	-	-	-	-	GO:0005829//cytosol	GO:0004177//aminopeptidase activity;GO:0016787//hydrolase activity;GO:0030145//manganese ion binding;GO:0042803//protein homodimerization activity;GO:0070006//metalloaminopeptidase activity	GO:0006508//proteolysis;GO:0010815//bradykinin catabolic process
miR-206-y	ENSBGRT00000029916	208	227	-18.18	aCCTTACAT--CGTGACATAgc	x||||||||xx|x|x|||:|xx	tGGAATGTAAGGAAGTGTGTgg	GFRA1	GDNF family receptor alpha 1 [Source:HGNC Symbol;Acc:HGNC:4243]	-	-	-	-	-	GO:0038023//signaling receptor activity	GO:0007399//nervous system development
miR-206-y	ENSBGRT00000030107	17	38	-11.71	tCCTTACAagaacgtctgtccg	x|||||||xxxxxxxxxxxxxx	tGGAATGTaaggaagtgtgtgg	WFDC1	WAP four-disulfide core domain 1 [Source:HGNC Symbol;Acc:HGNC:15466]	-	-	-	-	GO:0005576//extracellular region	GO:0030414//peptidase inhibitor activity	GO:0050728//negative regulation of inflammatory response;GO:0061045//negative regulation of wound healing
miR-206-y	ENSBGRT00000030145	123	144	-14.81	tCCTTACATACATTCcgttatc	x||||||||x|x|||xxxxxxx	tGGAATGTAAGGAAGtgtgtgg	-	-	-	-	-	-	-	GO:0003779//actin binding;GO:0005515//protein binding	GO:0031032//actomyosin structure organization
miR-206-y	ENSBGRT00000030200	123	144	-14.81	tCCTTACATACATTCcgttatc	x||||||||x|x|||xxxxxxx	tGGAATGTAAGGAAGtgtgtgg	-	-	-	-	-	-	-	GO:0003779//actin binding;GO:0005515//protein binding	GO:0031032//actomyosin structure organization
miR-206-y	ENSBGRT00000030391	304	326	-16.63	cCCTTACATCCACCTCCTCCAat	x||||||||x|x|x||x:x||xx	tGGAATGTAAG-GAAGTGTGTgg	GBX2	gastrulation brain homeobox 2 [Source:HGNC Symbol;Acc:HGNC:4186]	-	-	-	-	GO:0005634//nucleus	GO:0000977//RNA polymerase II regulatory region sequence-specific DNA binding;GO:0000979//RNA polymerase II core promoter sequence-specific DNA binding;GO:0001085//RNA polymerase II transcription factor binding;GO:0001228//DNA-binding transcription activator activity, RNA polymerase II-specific;GO:0003677//DNA binding;GO:0043565//sequence-specific DNA binding	GO:0001569//branching involved in blood vessel morphogenesis;GO:0001755//neural crest cell migration;GO:0006355//regulation of transcription, DNA-templated;GO:0007411//axon guidance;GO:0021549//cerebellum development;GO:0021555//midbrain-hindbrain boundary morphogenesis;GO:0021568//rhombomere 2 development;GO:0021794//thalamus development;GO:0021884//forebrain neuron development;GO:0021930//cereb…
miR-206-y	ENSBGRT00000030775	1561	1582	-11.91	aCCTTACACTgaaaggtgtgac	x|||||||x|xxxxxxxxxxxx	tGGAATGTAAggaagtgtgtgg	HSDL1	hydroxysteroid dehydrogenase like 1 [Source:HGNC Symbol;Acc:HGNC:16475]	-	-	-	-	GO:0005739//mitochondrion;GO:0043231//intracellular membrane-bounded organelle;GO:0045111//intermediate filament cytoskeleton	-	-
miR-206-y	ENSBGRT00000030788	685	704	-15.09	tCCTTACA--CGGTCGGGCAgg	x|||||||xx|xx||:x:||xx	tGGAATGTAAGGAAGTGTGTgg	DENND11	DENN domain containing 11 [Source:HGNC Symbol;Acc:HGNC:29472]	-	-	-	-	-	-	-
miR-206-y	ENSBGRT00000030895	1965	1986	-15.65	aCCTTACAaaacaagaccttgt	x|||||||xxxxxxxxxxxxxx	tGGAATGTaaggaagtgtgtgg	DPY19L3	dpy-19 like C-mannosyltransferase 3 [Source:HGNC Symbol;Acc:HGNC:27120]	-	-	-	-	GO:0016021//integral component of membrane	-	-
miR-206-y	ENSBGRT00000031122	434	455	-13.46	cCCTTACACCCTCTCCCttttt	x|||||||xx|:x||x|xxxxx	tGGAATGTAAGGAAGTGtgtgg	DERL1	derlin 1 [Source:HGNC Symbol;Acc:HGNC:28454]	Genetic Information Processing;Human Diseases	Folding, sorting and degradation;Neurodegenerative diseases	ko04141//Protein processing in endoplasmic reticulum;ko05014//Amyotrophic lateral sclerosis (ALS)	K11519;K11519	GO:0005769//early endosome;GO:0005770//late endosome;GO:0005783//endoplasmic reticulum;GO:0005785//signal recognition particle receptor complex;GO:0016021//integral component of membrane;GO:0030176//integral component of endoplasmic reticulum membrane;GO:0036502//Derlin-1-VIMP complex;GO:0036513//Derlin-1 retrotranslocation complex;GO:0048500//signal recognition particle	GO:0002020//protease binding;GO:0031625//ubiquitin protein ligase binding;GO:0042288//MHC class I protein binding;GO:0042802//identical protein binding;GO:0051117//ATPase binding;GO:1990381//ubiquitin-specific protease binding	GO:0006986//response to unfolded protein;GO:0030433//ubiquitin-dependent ERAD pathway;GO:0030968//endoplasmic reticulum unfolded protein response;GO:0030970//retrograde protein transport, ER to cytosol;GO:0031398//positive regulation of protein ubiquitination;GO:0031648//protein destabilization;GO:0032092//positive regulation of protein binding;GO:0034620//cellular response to unfolded protein;GO…
miR-206-y	ENSBGRT00000031126	1965	1986	-15.65	aCCTTACAaaacaagaccttgt	x|||||||xxxxxxxxxxxxxx	tGGAATGTaaggaagtgtgtgg	DPY19L3	dpy-19 like C-mannosyltransferase 3 [Source:HGNC Symbol;Acc:HGNC:27120]	-	-	-	-	GO:0016021//integral component of membrane	-	-
miR-206-y	ENSBGRT00000031157	117	138	-16.94	aCCTTACAATCggaaggaccaa	x|||||||x||xxxxxxxxxxx	tGGAATGTAAGgaagtgtgtgg	-	-	Metabolism;Metabolism;Metabolism	Global and overview maps;Carbohydrate metabolism;Metabolism of cofactors and vitamins	ko01100//Metabolic pathways;ko00650//Butanoate metabolism;ko00785//Lipoic acid metabolism	K23756;K23756;K23756	-	GO:0003824//catalytic activity	-
miR-206-y	ENSBGRT00000031200	434	455	-13.46	cCCTTACACCCTCTCCCttttt	x|||||||xx|:x||x|xxxxx	tGGAATGTAAGGAAGTGtgtgg	DERL1	derlin 1 [Source:HGNC Symbol;Acc:HGNC:28454]	Genetic Information Processing;Human Diseases	Folding, sorting and degradation;Neurodegenerative diseases	ko04141//Protein processing in endoplasmic reticulum;ko05014//Amyotrophic lateral sclerosis (ALS)	K11519;K11519	GO:0005769//early endosome;GO:0005770//late endosome;GO:0005783//endoplasmic reticulum;GO:0005785//signal recognition particle receptor complex;GO:0016021//integral component of membrane;GO:0030176//integral component of endoplasmic reticulum membrane;GO:0036502//Derlin-1-VIMP complex;GO:0036513//Derlin-1 retrotranslocation complex;GO:0048500//signal recognition particle	GO:0002020//protease binding;GO:0031625//ubiquitin protein ligase binding;GO:0042288//MHC class I protein binding;GO:0042802//identical protein binding;GO:0051117//ATPase binding;GO:1990381//ubiquitin-specific protease binding	GO:0006986//response to unfolded protein;GO:0030433//ubiquitin-dependent ERAD pathway;GO:0030968//endoplasmic reticulum unfolded protein response;GO:0030970//retrograde protein transport, ER to cytosol;GO:0031398//positive regulation of protein ubiquitination;GO:0031648//protein destabilization;GO:0032092//positive regulation of protein binding;GO:0034620//cellular response to unfolded protein;GO…
miR-206-y	ENSBGRT00000031211	87	108	-16.78	cCCTTACAGGCTTACCGACctc	x|||||||xx|:|x|xx||xxx	tGGAATGTAAGGAAGTGTGtgg	HOXD9	homeobox D9 [Source:HGNC Symbol;Acc:HGNC:5140]	-	-	-	-	GO:0005634//nucleus;GO:0005654//nucleoplasm;GO:0005730//nucleolus	GO:0000977//RNA polymerase II regulatory region sequence-specific DNA binding;GO:0001227//DNA-binding transcription repressor activity, RNA polymerase II-specific;GO:0003677//DNA binding;GO:0003700//DNA-binding transcription factor activity;GO:0043565//sequence-specific DNA binding	GO:0000122//negative regulation of transcription by RNA polymerase II;GO:0006351//transcription, DNA-templated;GO:0006355//regulation of transcription, DNA-templated;GO:0007338//single fertilization;GO:0007519//skeletal muscle tissue development;GO:0008344//adult locomotory behavior;GO:0009952//anterior/posterior pattern specification;GO:0009954//proximal/distal pattern formation;GO:0010468//regu…
miR-206-y	ENSBGRT00000031273	128	150	-13.76	tCCTTACACTTATTATATGTAtg	x|||||||x|:x||x:|:::|xx	tGGAATGTAAGGAA-GTGTGTgg	HDGFL3	HDGF like 3 [Source:HGNC Symbol;Acc:HGNC:24937]	-	-	-	-	GO:0005634//nucleus;GO:0005654//nucleoplasm;GO:0005737//cytoplasm;GO:0005829//cytosol	GO:0008017//microtubule binding;GO:0015631//tubulin binding	GO:0007026//negative regulation of microtubule depolymerization;GO:0031175//neuron projection development;GO:0046785//microtubule polymerization
miR-206-y	ENSBGRT00000031308	434	455	-13.46	cCCTTACACCCTCTCCCttttt	x|||||||xx|:x||x|xxxxx	tGGAATGTAAGGAAGTGtgtgg	DERL1	derlin 1 [Source:HGNC Symbol;Acc:HGNC:28454]	Genetic Information Processing;Human Diseases	Folding, sorting and degradation;Neurodegenerative diseases	ko04141//Protein processing in endoplasmic reticulum;ko05014//Amyotrophic lateral sclerosis (ALS)	K11519;K11519	GO:0005769//early endosome;GO:0005770//late endosome;GO:0005783//endoplasmic reticulum;GO:0005785//signal recognition particle receptor complex;GO:0016021//integral component of membrane;GO:0030176//integral component of endoplasmic reticulum membrane;GO:0036502//Derlin-1-VIMP complex;GO:0036513//Derlin-1 retrotranslocation complex;GO:0048500//signal recognition particle	GO:0002020//protease binding;GO:0031625//ubiquitin protein ligase binding;GO:0042288//MHC class I protein binding;GO:0042802//identical protein binding;GO:0051117//ATPase binding;GO:1990381//ubiquitin-specific protease binding	GO:0006986//response to unfolded protein;GO:0030433//ubiquitin-dependent ERAD pathway;GO:0030968//endoplasmic reticulum unfolded protein response;GO:0030970//retrograde protein transport, ER to cytosol;GO:0031398//positive regulation of protein ubiquitination;GO:0031648//protein destabilization;GO:0032092//positive regulation of protein binding;GO:0034620//cellular response to unfolded protein;GO…
miR-206-y	ENSBGRT00000031421	117	138	-16.94	aCCTTACAATCggaaggaccaa	x|||||||x||xxxxxxxxxxx	tGGAATGTAAGgaagtgtgtgg	-	-	Metabolism;Metabolism;Metabolism	Global and overview maps;Carbohydrate metabolism;Metabolism of cofactors and vitamins	ko01100//Metabolic pathways;ko00650//Butanoate metabolism;ko00785//Lipoic acid metabolism	K23756;K23756;K23756	-	GO:0003824//catalytic activity	-
miR-206-y	ENSBGRT00000031517	2711	2732	-17.26	aCCTTACAAGTCGTCCTCCGta	x|||||||xx:|x||x:x|:xx	tGGAATGTAAGGAAGTGTGTgg	PGS1	phosphatidylglycerophosphate synthase 1 [Source:HGNC Symbol;Acc:HGNC:30029]	Metabolism;Metabolism	Global and overview maps;Lipid metabolism	ko01100//Metabolic pathways;ko00564//Glycerophospholipid metabolism	K00995;K00995	GO:0005783//endoplasmic reticulum	GO:0003824//catalytic activity;GO:0008444//CDP-diacylglycerol-glycerol-3-phosphate 3-phosphatidyltransferase activity	GO:0032049//cardiolipin biosynthetic process
miR-206-y	ENSBGRT00000031629	117	138	-16.94	aCCTTACAATCggaaggaccaa	x|||||||x||xxxxxxxxxxx	tGGAATGTAAGgaagtgtgtgg	-	-	Metabolism;Metabolism;Metabolism	Global and overview maps;Carbohydrate metabolism;Metabolism of cofactors and vitamins	ko01100//Metabolic pathways;ko00650//Butanoate metabolism;ko00785//Lipoic acid metabolism	K23756;K23756;K23756	-	GO:0003824//catalytic activity	-
miR-206-y	ENSBGRT00000031631	2711	2732	-17.26	aCCTTACAAGTCGTCCTCCGta	x|||||||xx:|x||x:x|:xx	tGGAATGTAAGGAAGTGTGTgg	PGS1	phosphatidylglycerophosphate synthase 1 [Source:HGNC Symbol;Acc:HGNC:30029]	Metabolism;Metabolism	Global and overview maps;Lipid metabolism	ko01100//Metabolic pathways;ko00564//Glycerophospholipid metabolism	K00995;K00995	GO:0005783//endoplasmic reticulum	GO:0003824//catalytic activity;GO:0008444//CDP-diacylglycerol-glycerol-3-phosphate 3-phosphatidyltransferase activity	GO:0032049//cardiolipin biosynthetic process
miR-206-y	ENSBGRT00000031716	2711	2732	-17.26	aCCTTACAAGTCGTCCTCCGta	x|||||||xx:|x||x:x|:xx	tGGAATGTAAGGAAGTGTGTgg	PGS1	phosphatidylglycerophosphate synthase 1 [Source:HGNC Symbol;Acc:HGNC:30029]	Metabolism;Metabolism	Global and overview maps;Lipid metabolism	ko01100//Metabolic pathways;ko00564//Glycerophospholipid metabolism	K00995;K00995	GO:0005783//endoplasmic reticulum	GO:0003824//catalytic activity;GO:0008444//CDP-diacylglycerol-glycerol-3-phosphate 3-phosphatidyltransferase activity	GO:0032049//cardiolipin biosynthetic process
miR-206-y	ENSBGRT00000031748	481	502	-14.97	aCCTTACAaaggattgactccc	x|||||||xxxxxxxxxxxxxx	tGGAATGTaaggaagtgtgtgg	SETBP1	SET binding protein 1 [Source:HGNC Symbol;Acc:HGNC:15573]	-	-	-	-	GO:0005654//nucleoplasm;GO:0005829//cytosol;GO:0016604//nuclear body	GO:0003677//DNA binding	-
miR-206-y	ENSBGRT00000031841	117	138	-16.94	aCCTTACAATCggaaggaccaa	x|||||||x||xxxxxxxxxxx	tGGAATGTAAGgaagtgtgtgg	-	-	Metabolism;Metabolism;Metabolism	Global and overview maps;Carbohydrate metabolism;Metabolism of cofactors and vitamins	ko01100//Metabolic pathways;ko00650//Butanoate metabolism;ko00785//Lipoic acid metabolism	K23756;K23756;K23756	-	GO:0003824//catalytic activity	-
miR-206-y	ENSBGRT00000032023	117	138	-16.94	aCCTTACAATCggaaggaccaa	x|||||||x||xxxxxxxxxxx	tGGAATGTAAGgaagtgtgtgg	-	-	Metabolism;Metabolism;Metabolism	Global and overview maps;Carbohydrate metabolism;Metabolism of cofactors and vitamins	ko01100//Metabolic pathways;ko00650//Butanoate metabolism;ko00785//Lipoic acid metabolism	K23756;K23756;K23756	-	GO:0003824//catalytic activity	-
miR-206-y	ENSBGRT00000032314	218	239	-15.12	aCCTTACAagacactgaaagac	x|||||||xxxxxxxxxxxxxx	tGGAATGTaaggaagtgtgtgg	DGKE	diacylglycerol kinase epsilon [Source:HGNC Symbol;Acc:HGNC:2852]	Metabolism;Environmental Information Processing;Human Diseases;Environmental Information Processing;Organismal Systems;Metabolism;Metabolism	Global and overview maps;Signal transduction;Cancers;Signal transduction;Development and regeneration;Lipid metabolism;Lipid metabolism	ko01100//Metabolic pathways;ko04072//Phospholipase D signaling pathway;ko05231//Choline metabolism in cancer;ko04070//Phosphatidylinositol signaling system;ko04361//Axon regeneration;ko00564//Glycerophospholipid metabolism;ko00561//Glycerolipid metabolism	K00901;K00901;K00901;K00901;K00901;K00901;K00901	GO:0005654//nucleoplasm;GO:0005737//cytoplasm;GO:0005829//cytosol;GO:0016020//membrane;GO:0098978//glutamatergic synapse	GO:0003951//NAD+ kinase activity;GO:0004143//diacylglycerol kinase activity;GO:0016301//kinase activity	GO:0007165//signal transduction;GO:0007205//protein kinase C-activating G protein-coupled receptor signaling pathway;GO:0035556//intracellular signal transduction;GO:0046834//lipid phosphorylation;GO:0050804//modulation of chemical synaptic transmission
miR-206-y	ENSBGRT00000032415	218	239	-15.12	aCCTTACAagacactgaaagac	x|||||||xxxxxxxxxxxxxx	tGGAATGTaaggaagtgtgtgg	DGKE	diacylglycerol kinase epsilon [Source:HGNC Symbol;Acc:HGNC:2852]	Metabolism;Environmental Information Processing;Human Diseases;Environmental Information Processing;Organismal Systems;Metabolism;Metabolism	Global and overview maps;Signal transduction;Cancers;Signal transduction;Development and regeneration;Lipid metabolism;Lipid metabolism	ko01100//Metabolic pathways;ko04072//Phospholipase D signaling pathway;ko05231//Choline metabolism in cancer;ko04070//Phosphatidylinositol signaling system;ko04361//Axon regeneration;ko00564//Glycerophospholipid metabolism;ko00561//Glycerolipid metabolism	K00901;K00901;K00901;K00901;K00901;K00901;K00901	GO:0005654//nucleoplasm;GO:0005737//cytoplasm;GO:0005829//cytosol;GO:0016020//membrane;GO:0098978//glutamatergic synapse	GO:0003951//NAD+ kinase activity;GO:0004143//diacylglycerol kinase activity;GO:0016301//kinase activity	GO:0007165//signal transduction;GO:0007205//protein kinase C-activating G protein-coupled receptor signaling pathway;GO:0035556//intracellular signal transduction;GO:0046834//lipid phosphorylation;GO:0050804//modulation of chemical synaptic transmission
miR-206-y	ENSBGRT00000032572	743	764	-11.32	cCCTTACATTaggagtttaatc	x|||||||||xxxxxxxxxxxx	tGGAATGTAAggaagtgtgtgg	RADX	RPA1 related single stranded DNA binding protein, X-linked [Source:HGNC Symbol;Acc:HGNC:25486]	-	-	-	-	GO:0005657//replication fork	GO:0003697//single-stranded DNA binding	GO:2000042//negative regulation of double-strand break repair via homologous recombination
miR-206-y	ENSBGRT00000032679	743	764	-11.32	cCCTTACATTaggagtttaatc	x|||||||||xxxxxxxxxxxx	tGGAATGTAAggaagtgtgtgg	RADX	RPA1 related single stranded DNA binding protein, X-linked [Source:HGNC Symbol;Acc:HGNC:25486]	-	-	-	-	GO:0005657//replication fork	GO:0003697//single-stranded DNA binding	GO:2000042//negative regulation of double-strand break repair via homologous recombination
miR-206-y	ENSBGRT00000032845	681	704	-20.36	tCCTTACACACACCCAACCGCAct	x|||||||xx|xxx||xx|:||xx	tGGAATGTAAGGAAGT--GTGTgg	-	-	-	-	-	-	-	-	-
miR-206-y	ENSBGRT00000033393	261	282	-14.09	aCCTTACAATTCgactgtgggt	x|||||||x|:|xxxxxxxxxx	tGGAATGTAAGGaagtgtgtgg	-	-	-	-	-	-	GO:0000785//chromatin;GO:0005634//nucleus	GO:0031492//nucleosomal DNA binding	-
miR-206-y	ENSBGRT00000033429	195	216	-14.38	tCCTTACATgatatattttcct	x||||||||xxxxxxxxxxxxx	tGGAATGTAaggaagtgtgtgg	-	-	-	-	-	-	-	GO:0008081//phosphoric diester hydrolase activity	GO:0006629//lipid metabolic process
miR-206-y	ENSBGRT00000033439	339	360	-11.92	aCCTTACAcgtgtgagatggac	x|||||||xxxxxxxxxxxxxx	tGGAATGTaaggaagtgtgtgg	PORCN	porcupine O-acyltransferase [Source:HGNC Symbol;Acc:HGNC:17652]	Environmental Information Processing	Signal transduction	ko04310//Wnt signaling pathway	K00181	GO:0005783//endoplasmic reticulum;GO:0030176//integral component of endoplasmic reticulum membrane;GO:0032281//AMPA glutamate receptor complex;GO:0098978//glutamatergic synapse	GO:0017147//Wnt-protein binding;GO:1990698//palmitoleoyltransferase activity	GO:0006497//protein lipidation;GO:0009100//glycoprotein metabolic process;GO:0016055//Wnt signaling pathway;GO:0045234//protein palmitoleylation;GO:0060070//canonical Wnt signaling pathway;GO:0099072//regulation of postsynaptic membrane neurotransmitter receptor levels
miR-206-y	ENSBGRT00000033576	339	360	-11.92	aCCTTACAcgtgtgagatggac	x|||||||xxxxxxxxxxxxxx	tGGAATGTaaggaagtgtgtgg	PORCN	porcupine O-acyltransferase [Source:HGNC Symbol;Acc:HGNC:17652]	Environmental Information Processing	Signal transduction	ko04310//Wnt signaling pathway	K00181	GO:0005783//endoplasmic reticulum;GO:0030176//integral component of endoplasmic reticulum membrane;GO:0032281//AMPA glutamate receptor complex;GO:0098978//glutamatergic synapse	GO:0017147//Wnt-protein binding;GO:1990698//palmitoleoyltransferase activity	GO:0006497//protein lipidation;GO:0009100//glycoprotein metabolic process;GO:0016055//Wnt signaling pathway;GO:0045234//protein palmitoleylation;GO:0060070//canonical Wnt signaling pathway;GO:0099072//regulation of postsynaptic membrane neurotransmitter receptor levels
miR-206-y	ENSBGRT00000033647	339	360	-11.92	aCCTTACAcgtgtgagatggac	x|||||||xxxxxxxxxxxxxx	tGGAATGTaaggaagtgtgtgg	PORCN	porcupine O-acyltransferase [Source:HGNC Symbol;Acc:HGNC:17652]	Environmental Information Processing	Signal transduction	ko04310//Wnt signaling pathway	K00181	GO:0005783//endoplasmic reticulum;GO:0030176//integral component of endoplasmic reticulum membrane;GO:0032281//AMPA glutamate receptor complex;GO:0098978//glutamatergic synapse	GO:0017147//Wnt-protein binding;GO:1990698//palmitoleoyltransferase activity	GO:0006497//protein lipidation;GO:0009100//glycoprotein metabolic process;GO:0016055//Wnt signaling pathway;GO:0045234//protein palmitoleylation;GO:0060070//canonical Wnt signaling pathway;GO:0099072//regulation of postsynaptic membrane neurotransmitter receptor levels
miR-206-y	ENSBGRT00000033682	495	516	-21.55	aCCTTACAGGCTCTCGCGgggg	x|||||||xx|:x||:|:xxxx	tGGAATGTAAGGAAGTGTgtgg	B3GALT4	beta-1,3-galactosyltransferase 4 [Source:HGNC Symbol;Acc:HGNC:919]	Metabolism;Metabolism	Global and overview maps;Glycan biosynthesis and metabolism	ko01100//Metabolic pathways;ko00604//Glycosphingolipid biosynthesis - ganglio series	K00715;K00715	GO:0005840//ribosome;GO:0016020//membrane	GO:0003676//nucleic acid binding;GO:0003723//RNA binding;GO:0003735//structural constituent of ribosome;GO:0008378//galactosyltransferase activity;GO:0008499//UDP-galactose:beta-N-acetylglucosamine beta-1,3-galactosyltransferase activity	GO:0001574//ganglioside biosynthetic process;GO:0006412//translation;GO:0006486//protein glycosylation
miR-206-y	ENSBGRT00000033734	495	516	-21.55	aCCTTACAGGCTCTCGCGgggg	x|||||||xx|:x||:|:xxxx	tGGAATGTAAGGAAGTGTgtgg	B3GALT4	beta-1,3-galactosyltransferase 4 [Source:HGNC Symbol;Acc:HGNC:919]	Metabolism;Metabolism	Global and overview maps;Glycan biosynthesis and metabolism	ko01100//Metabolic pathways;ko00604//Glycosphingolipid biosynthesis - ganglio series	K00715;K00715	GO:0005840//ribosome;GO:0016020//membrane	GO:0003676//nucleic acid binding;GO:0003723//RNA binding;GO:0003735//structural constituent of ribosome;GO:0008378//galactosyltransferase activity;GO:0008499//UDP-galactose:beta-N-acetylglucosamine beta-1,3-galactosyltransferase activity	GO:0001574//ganglioside biosynthetic process;GO:0006412//translation;GO:0006486//protein glycosylation
miR-206-y	ENSBGRT00000033973	41	64	-15	tCCTTACAGTATTAGTTAGATAtg	x|||||||x|x:|xx|:|x|:|xx	tGGAATGTAAGGA--AGTGTGTgg	WDR61	WD repeat domain 61 [Source:HGNC Symbol;Acc:HGNC:30300]	Genetic Information Processing	Folding, sorting and degradation	ko03018//RNA degradation	K12602	GO:0005634//nucleus;GO:0005654//nucleoplasm;GO:0005737//cytoplasm;GO:0005829//cytosol;GO:0016593//Cdc73/Paf1 complex;GO:0035327//transcriptionally active chromatin;GO:0055087//Ski complex	GO:0005515//protein binding	GO:0032968//positive regulation of transcription elongation from RNA polymerase II promoter;GO:0045638//negative regulation of myeloid cell differentiation;GO:0045944//positive regulation of transcription by RNA polymerase II;GO:0051571//positive regulation of histone H3-K4 methylation;GO:0080182//histone H3-K4 trimethylation;GO:2001162//positive regulation of histone H3-K79 methylation
miR-206-y	ENSBGRT00000034030	1042	1063	-10.77	aCCTTACAcgaaaataagattt	x|||||||xxxxxxxxxxxxxx	tGGAATGTaaggaagtgtgtgg	PPP4R3B	protein phosphatase 4 regulatory subunit 3B [Source:HGNC Symbol;Acc:HGNC:29267]	Organismal Systems;Organismal Systems	Endocrine system;Aging	ko04922//Glucagon signaling pathway;ko04212//Longevity regulating pathway - worm	K17491;K17491	GO:0005634//nucleus;GO:0005654//nucleoplasm;GO:0005737//cytoplasm;GO:0005813//centrosome;GO:0016607//nuclear speck;GO:0030289//protein phosphatase 4 complex	-	GO:0006470//protein dephosphorylation;GO:0045722//positive regulation of gluconeogenesis
miR-206-y	ENSBGRT00000034094	41	64	-15	tCCTTACAGTATTAGTTAGATAtg	x|||||||x|x:|xx|:|x|:|xx	tGGAATGTAAGGA--AGTGTGTgg	WDR61	WD repeat domain 61 [Source:HGNC Symbol;Acc:HGNC:30300]	Genetic Information Processing	Folding, sorting and degradation	ko03018//RNA degradation	K12602	GO:0005634//nucleus;GO:0005654//nucleoplasm;GO:0005737//cytoplasm;GO:0005829//cytosol;GO:0016593//Cdc73/Paf1 complex;GO:0035327//transcriptionally active chromatin;GO:0055087//Ski complex	GO:0005515//protein binding	GO:0032968//positive regulation of transcription elongation from RNA polymerase II promoter;GO:0045638//negative regulation of myeloid cell differentiation;GO:0045944//positive regulation of transcription by RNA polymerase II;GO:0051571//positive regulation of histone H3-K4 methylation;GO:0080182//histone H3-K4 trimethylation;GO:2001162//positive regulation of histone H3-K79 methylation
miR-206-y	ENSBGRT00000034192	1042	1063	-10.77	aCCTTACAcgaaaataagattt	x|||||||xxxxxxxxxxxxxx	tGGAATGTaaggaagtgtgtgg	PPP4R3B	protein phosphatase 4 regulatory subunit 3B [Source:HGNC Symbol;Acc:HGNC:29267]	Organismal Systems;Organismal Systems	Endocrine system;Aging	ko04922//Glucagon signaling pathway;ko04212//Longevity regulating pathway - worm	K17491;K17491	GO:0005634//nucleus;GO:0005654//nucleoplasm;GO:0005737//cytoplasm;GO:0005813//centrosome;GO:0016607//nuclear speck;GO:0030289//protein phosphatase 4 complex	-	GO:0006470//protein dephosphorylation;GO:0045722//positive regulation of gluconeogenesis
miR-206-y	ENSBGRT00000034196	41	64	-15	tCCTTACAGTATTAGTTAGATAtg	x|||||||x|x:|xx|:|x|:|xx	tGGAATGTAAGGA--AGTGTGTgg	WDR61	WD repeat domain 61 [Source:HGNC Symbol;Acc:HGNC:30300]	Genetic Information Processing	Folding, sorting and degradation	ko03018//RNA degradation	K12602	GO:0005634//nucleus;GO:0005654//nucleoplasm;GO:0005737//cytoplasm;GO:0005829//cytosol;GO:0016593//Cdc73/Paf1 complex;GO:0035327//transcriptionally active chromatin;GO:0055087//Ski complex	GO:0005515//protein binding	GO:0032968//positive regulation of transcription elongation from RNA polymerase II promoter;GO:0045638//negative regulation of myeloid cell differentiation;GO:0045944//positive regulation of transcription by RNA polymerase II;GO:0051571//positive regulation of histone H3-K4 methylation;GO:0080182//histone H3-K4 trimethylation;GO:2001162//positive regulation of histone H3-K79 methylation
miR-206-y	ENSBGRT00000034302	1042	1063	-10.77	aCCTTACAcgaaaataagattt	x|||||||xxxxxxxxxxxxxx	tGGAATGTaaggaagtgtgtgg	PPP4R3B	protein phosphatase 4 regulatory subunit 3B [Source:HGNC Symbol;Acc:HGNC:29267]	Organismal Systems;Organismal Systems	Endocrine system;Aging	ko04922//Glucagon signaling pathway;ko04212//Longevity regulating pathway - worm	K17491;K17491	GO:0005634//nucleus;GO:0005654//nucleoplasm;GO:0005737//cytoplasm;GO:0005813//centrosome;GO:0016607//nuclear speck;GO:0030289//protein phosphatase 4 complex	-	GO:0006470//protein dephosphorylation;GO:0045722//positive regulation of gluconeogenesis
miR-206-y	ENSBGRT00000034361	344	363	-11.81	cCCTTACA--CCATTGTCCtct	x|||||||xx||x|:::x|xxx	tGGAATGTAAGGAAGTGTGtgg	TINF2	TERF1 interacting nuclear factor 2 [Source:HGNC Symbol;Acc:HGNC:11824]	-	-	-	-	GO:0000781//chromosome, telomeric region;GO:0000783//nuclear telomere cap complex;GO:0000784//nuclear chromosome, telomeric region;GO:0005654//nucleoplasm;GO:0010370//perinucleolar chromocenter;GO:0016604//nuclear body;GO:0070187//shelterin complex	GO:0042162//telomeric DNA binding	GO:0010836//negative regulation of protein ADP-ribosylation;GO:0016233//telomere capping;GO:0032202//telomere assembly;GO:0032211//negative regulation of telomere maintenance via telomerase;GO:0050680//negative regulation of epithelial cell proliferation;GO:0070198//protein localization to chromosome, telomeric region;GO:1904356//regulation of telomere maintenance via telomere lengthening
miR-206-y	ENSBGRT00000034384	286	307	-17.92	aCCTTACACCCCgcccgtccta	x|||||||xx||xxxxxxxxxx	tGGAATGTAAGGaagtgtgtgg	HAUS7	HAUS augmin like complex subunit 7 [Source:HGNC Symbol;Acc:HGNC:32979]	-	-	-	-	GO:0005813//centrosome;GO:0070652//HAUS complex	GO:0031996//thioesterase binding	GO:0007098//centrosome cycle;GO:0051225//spindle assembly
miR-206-y	ENSBGRT00000034547	738	759	-17.29	aCCTTACAAACTCCCAACCAgt	x|||||||xx|:xx||xx||xx	tGGAATGTAAGGAAGTGTGTgg	GRK6	G protein-coupled receptor kinase 6 [Source:HGNC Symbol;Acc:HGNC:4545]	Cellular Processes;Organismal Systems;Human Diseases;Environmental Information Processing	Transport and catabolism;Immune system;Substance dependence;Signal transduction	ko04144//Endocytosis;ko04062//Chemokine signaling pathway;ko05032//Morphine addiction;ko04341//Hedgehog signaling pathway - fly	K08291;K08291;K08291;K08291	-	GO:0004672//protein kinase activity;GO:0004674//protein serine/threonine kinase activity;GO:0004703//G protein-coupled receptor kinase activity;GO:0005524//ATP binding;GO:0047696//beta-adrenergic receptor kinase activity	GO:0006468//protein phosphorylation;GO:0007165//signal transduction
miR-206-y	ENSBGRT00000034562	286	307	-17.92	aCCTTACACCCCgcccgtccta	x|||||||xx||xxxxxxxxxx	tGGAATGTAAGGaagtgtgtgg	HAUS7	HAUS augmin like complex subunit 7 [Source:HGNC Symbol;Acc:HGNC:32979]	-	-	-	-	GO:0005813//centrosome;GO:0070652//HAUS complex	GO:0031996//thioesterase binding	GO:0007098//centrosome cycle;GO:0051225//spindle assembly
miR-206-y	ENSBGRT00000034622	286	307	-17.92	aCCTTACACCCCgcccgtccta	x|||||||xx||xxxxxxxxxx	tGGAATGTAAGGaagtgtgtgg	HAUS7	HAUS augmin like complex subunit 7 [Source:HGNC Symbol;Acc:HGNC:32979]	-	-	-	-	GO:0005813//centrosome;GO:0070652//HAUS complex	GO:0031996//thioesterase binding	GO:0007098//centrosome cycle;GO:0051225//spindle assembly
miR-206-y	ENSBGRT00000034675	738	759	-17.29	aCCTTACAAACTCCCAACCAgt	x|||||||xx|:xx||xx||xx	tGGAATGTAAGGAAGTGTGTgg	GRK6	G protein-coupled receptor kinase 6 [Source:HGNC Symbol;Acc:HGNC:4545]	Cellular Processes;Organismal Systems;Human Diseases;Environmental Information Processing	Transport and catabolism;Immune system;Substance dependence;Signal transduction	ko04144//Endocytosis;ko04062//Chemokine signaling pathway;ko05032//Morphine addiction;ko04341//Hedgehog signaling pathway - fly	K08291;K08291;K08291;K08291	-	GO:0004672//protein kinase activity;GO:0004674//protein serine/threonine kinase activity;GO:0004703//G protein-coupled receptor kinase activity;GO:0005524//ATP binding;GO:0047696//beta-adrenergic receptor kinase activity	GO:0006468//protein phosphorylation;GO:0007165//signal transduction
miR-206-y	ENSBGRT00000034989	98	119	-19.78	aCCTTACATGTTTGCCTCCAgc	x||||||||x::|x|x:x||xx	tGGAATGTAAGGAAGTGTGTgg	NBEA	neurobeachin [Source:HGNC Symbol;Acc:HGNC:7648]	-	-	-	-	GO:0005634//nucleus;GO:0005802//trans-Golgi network;GO:0005829//cytosol;GO:0005886//plasma membrane;GO:0012505//endomembrane system	GO:0005515//protein binding;GO:0019901//protein kinase binding	GO:0008104//protein localization
miR-206-y	ENSBGRT00000035038	574	595	-18.98	aCCTTACACTCCAGTATCCGta	x|||||||x|||xx:|:x|:xx	tGGAATGTAAGGAAGTGTGTgg	CAB39L	calcium binding protein 39 like [Source:HGNC Symbol;Acc:HGNC:20290]	Environmental Information Processing;Environmental Information Processing	Signal transduction;Signal transduction	ko04150//mTOR signaling pathway;ko04152//AMPK signaling pathway	K08272;K08272	-	-	-
miR-206-y	ENSBGRT00000035085	408	429	-19.1	aCCTTACACACAAATACATcca	x|||||||xx|xxx:|||:xxx	tGGAATGTAAGGAAGTGTGtgg	TGFB1I1	transforming growth factor beta 1 induced transcript 1 [Source:HGNC Symbol;Acc:HGNC:11767]	-	-	-	-	GO:0005925//focal adhesion	GO:0003713//transcription coactivator activity;GO:0048495//Roundabout binding;GO:0050681//androgen receptor binding;GO:0070411//I-SMAD binding	GO:0010718//positive regulation of epithelial to mesenchymal transition;GO:0016331//morphogenesis of embryonic epithelium;GO:0030511//positive regulation of transforming growth factor beta receptor signaling pathway;GO:0030512//negative regulation of transforming growth factor beta receptor signaling pathway;GO:0030579//ubiquitin-dependent SMAD protein catabolic process;GO:0030855//epithelial cel…
miR-206-y	ENSBGRT00000035114	75	96	-16.29	tCCTTACAATCTTAAACtgact	x|||||||x||:|xx||xxxxx	tGGAATGTAAGGAAGTGtgtgg	-	-	-	-	-	-	-	GO:0005085//guanyl-nucleotide exchange factor activity;GO:0005089//Rho guanyl-nucleotide exchange factor activity;GO:0005515//protein binding	GO:0007411//axon guidance;GO:0007417//central nervous system development
miR-206-y	ENSBGRT00000035118	824	845	-19.62	aCCTTACACTTTTGTCCTCAct	x|||||||x|::|x:x|x||xx	tGGAATGTAAGGAAGTGTGTgg	RPS9	ribosomal protein S9 [Source:HGNC Symbol;Acc:HGNC:10442]	Genetic Information Processing	Translation	ko03010//Ribosome	K02997	GO:0005730//nucleolus;GO:0005737//cytoplasm;GO:0015935//small ribosomal subunit;GO:0022627//cytosolic small ribosomal subunit;GO:0045202//synapse;GO:1990904//ribonucleoprotein complex	GO:0003723//RNA binding;GO:0003735//structural constituent of ribosome;GO:0019843//rRNA binding;GO:0045182//translation regulator activity	GO:0006412//translation;GO:0008284//positive regulation of cell proliferation
miR-206-y	ENSBGRT00000035125	574	595	-18.98	aCCTTACACTCCAGTATCCGta	x|||||||x|||xx:|:x|:xx	tGGAATGTAAGGAAGTGTGTgg	CAB39L	calcium binding protein 39 like [Source:HGNC Symbol;Acc:HGNC:20290]	Environmental Information Processing;Environmental Information Processing	Signal transduction;Signal transduction	ko04150//mTOR signaling pathway;ko04152//AMPK signaling pathway	K08272;K08272	-	-	-
miR-206-y	ENSBGRT00000035127	961	982	-15.52	cCCTTACAcccagcgaccccac	x|||||||xxxxxxxxxxxxxx	tGGAATGTaaggaagtgtgtgg	TBKBP1	TBK1 binding protein 1 [Source:HGNC Symbol;Acc:HGNC:30140]	Organismal Systems	Immune system	ko04622//RIG-I-like receptor signaling pathway	K12652	-	-	-
miR-206-y	ENSBGRT00000035160	187	210	-23.81	tCCTTACACTTCCCCTGGCACccg	x|||||||x||||xx|x:|||xxx	tGGAATGT-AAGGA-AGTGTGtgg	LTBP4	latent transforming growth factor beta binding protein 4 [Source:HGNC Symbol;Acc:HGNC:6717]	-	-	-	-	GO:0031012//extracellular matrix;GO:0062023//collagen-containing extracellular matrix	GO:0005509//calcium ion binding;GO:0050431//transforming growth factor beta binding	GO:0007179//transforming growth factor beta receptor signaling pathway;GO:0030162//regulation of proteolysis;GO:0046879//hormone secretion
miR-206-y	ENSBGRT00000035161	790	811	-13.08	aCCTTACAGTatgaagtaacaa	x|||||||x|xxxxxxxxxxxx	tGGAATGTAAggaagtgtgtgg	MYO7A	myosin VIIA [Source:HGNC Symbol;Acc:HGNC:7606]	-	-	-	-	GO:0001750//photoreceptor outer segment;GO:0001917//photoreceptor inner segment;GO:0005737//cytoplasm;GO:0005765//lysosomal membrane;GO:0005829//cytosol;GO:0005856//cytoskeleton;GO:0016459//myosin complex;GO:0045202//synapse	GO:0000146//microfilament motor activity;GO:0003774//motor activity;GO:0005515//protein binding;GO:0005516//calmodulin binding;GO:0005524//ATP binding;GO:0030507//spectrin binding;GO:0051015//actin filament binding	GO:0007040//lysosome organization;GO:0007601//visual perception;GO:0007605//sensory perception of sound;GO:0030048//actin filament-based movement;GO:0050953//sensory perception of light stimulus;GO:0050957//equilibrioception
miR-206-y	ENSBGRT00000035196	408	429	-19.1	aCCTTACACACAAATACATcca	x|||||||xx|xxx:|||:xxx	tGGAATGTAAGGAAGTGTGtgg	TGFB1I1	transforming growth factor beta 1 induced transcript 1 [Source:HGNC Symbol;Acc:HGNC:11767]	-	-	-	-	GO:0005925//focal adhesion	GO:0003713//transcription coactivator activity;GO:0048495//Roundabout binding;GO:0050681//androgen receptor binding;GO:0070411//I-SMAD binding	GO:0010718//positive regulation of epithelial to mesenchymal transition;GO:0016331//morphogenesis of embryonic epithelium;GO:0030511//positive regulation of transforming growth factor beta receptor signaling pathway;GO:0030512//negative regulation of transforming growth factor beta receptor signaling pathway;GO:0030579//ubiquitin-dependent SMAD protein catabolic process;GO:0030855//epithelial cel…
miR-206-y	ENSBGRT00000035313	187	210	-23.81	tCCTTACACTTCCCCTGGCACccg	x|||||||x||||xx|x:|||xxx	tGGAATGT-AAGGA-AGTGTGtgg	LTBP4	latent transforming growth factor beta binding protein 4 [Source:HGNC Symbol;Acc:HGNC:6717]	-	-	-	-	GO:0031012//extracellular matrix;GO:0062023//collagen-containing extracellular matrix	GO:0005509//calcium ion binding;GO:0050431//transforming growth factor beta binding	GO:0007179//transforming growth factor beta receptor signaling pathway;GO:0030162//regulation of proteolysis;GO:0046879//hormone secretion
[truncated: 195,501 more rows]
