# Supplementary material for: Comprehensive Analysis of miRNA and mRNA Expression Profiles during Muscle Development of the Longissimus Dorsi Muscle in Gannan Yaks and Jeryaks
Source: Genes (Basel). 2023 Dec 15;14(12):2220. doi: 10.3390/genes14122220 (PMC10742600; doi:10.3390/genes14122220)
Supplement: Supplementary file 1 [file genes-14-02220-s001.zip › Table S4ú║GO enrichment analysis of differentially expressed miRNA target genes.xlsx]

## Sheet: Table S4
class	ID	Descrption	Pvalue
Molecular Function	GO:0005488	binding	5.72e-22
Cellular Component	GO:0005623	cell	3.43e-17
Cellular Component	GO:0044464	cell part	3.66e-17
Biological Process	GO:0048522	positive regulation of cellular process	7.66e-15
Biological Process	GO:0048518	positive regulation of biological process	1.97e-14
Biological Process	GO:0009653	anatomical structure morphogenesis	1.15e-13
Molecular Function	GO:0043167	ion binding	2.94e-13
Biological Process	GO:0048523	negative regulation of cellular process	5.04e-13
Biological Process	GO:0065008	regulation of biological quality	8.24e-13
Molecular Function	GO:0019901	protein kinase binding	1.85e-12
Biological Process	GO:0051179	localization	2.67e-12
Cellular Component	GO:0043227	membrane-bounded organelle	3.28e-12
Molecular Function	GO:0003824	catalytic activity	5.08e-12
Biological Process	GO:0048519	negative regulation of biological process	7.93e-12
Molecular Function	GO:0019899	enzyme binding	2.6e-11
Biological Process	GO:0010628	positive regulation of gene expression	2.71e-11
Biological Process	GO:0007275	multicellular organism development	5.03e-11
Biological Process	GO:0051254	positive regulation of RNA metabolic process	5.33e-11
Biological Process	GO:0002040	sprouting angiogenesis	7.25e-11
Cellular Component	GO:0044421	extracellular region part	8.7e-11
Molecular Function	GO:0019900	kinase binding	9.97e-11
Molecular Function	GO:0015175	neutral amino acid transmembrane transporter activity	1.35e-10
Biological Process	GO:0045893	positive regulation of transcription, DNA-templated	1.5e-10
Biological Process	GO:0048731	system development	2.49e-10
Biological Process	GO:1902680	positive regulation of RNA biosynthetic process	2.67e-10
Biological Process	GO:1903508	positive regulation of nucleic acid-templated transcription	2.67e-10
Biological Process	GO:0010557	positive regulation of macromolecule biosynthetic process	3.23e-10
Biological Process	GO:0045935	positive regulation of nucleobase-containing compound metabolic process	3.45e-10
Biological Process	GO:0031328	positive regulation of cellular biosynthetic process	3.93e-10
Biological Process	GO:0010468	regulation of gene expression	4.27e-10
Biological Process	GO:0009891	positive regulation of biosynthetic process	4.43e-10
Biological Process	GO:0044238	primary metabolic process	4.56e-10
Molecular Function	GO:0005342	organic acid transmembrane transporter activity	4.8e-10
Biological Process	GO:0048856	anatomical structure development	5.14e-10
Biological Process	GO:0032502	developmental process	5.31e-10
Biological Process	GO:0051171	regulation of nitrogen compound metabolic process	5.48e-10
Cellular Component	GO:0005654	nucleoplasm	6.26e-10
Biological Process	GO:0010629	negative regulation of gene expression	6.42e-10
Biological Process	GO:0045934	negative regulation of nucleobase-containing compound metabolic process	6.79e-10
Biological Process	GO:0010604	positive regulation of macromolecule metabolic process	7.66e-10
Biological Process	GO:0007166	cell surface receptor signaling pathway	8.23e-10
Biological Process	GO:0032501	multicellular organismal process	9.84e-10
Biological Process	GO:0051173	positive regulation of nitrogen compound metabolic process	1.08e-09
Biological Process	GO:0031325	positive regulation of cellular metabolic process	1.09e-09
Biological Process	GO:0060255	regulation of macromolecule metabolic process	1.15e-09
Molecular Function	GO:0043168	anion binding	1.53e-09
Cellular Component	GO:0005737	cytoplasm	1.64e-09
Biological Process	GO:0009892	negative regulation of metabolic process	1.74e-09
Biological Process	GO:0015804	neutral amino acid transport	1.99e-09
Biological Process	GO:0051172	negative regulation of nitrogen compound metabolic process	2.18e-09
Biological Process	GO:0006807	nitrogen compound metabolic process	2.23e-09
Biological Process	GO:0051253	negative regulation of RNA metabolic process	2.45e-09
Biological Process	GO:0031175	neuron projection development	2.59e-09
Biological Process	GO:0071704	organic substance metabolic process	2.89e-09
Cellular Component	GO:0031981	nuclear lumen	3.15e-09
Molecular Function	GO:0015171	amino acid transmembrane transporter activity	3.7e-09
Cellular Component	GO:0005576	extracellular region	4.15e-09
Biological Process	GO:0080090	regulation of primary metabolic process	4.3e-09
Molecular Function	GO:0046943	carboxylic acid transmembrane transporter activity	4.31e-09
Biological Process	GO:0010605	negative regulation of macromolecule metabolic process	4.52e-09
Biological Process	GO:0009893	positive regulation of metabolic process	4.76e-09
Molecular Function	GO:0008238	exopeptidase activity	5.21e-09
Biological Process	GO:0048583	regulation of response to stimulus	5.83e-09
Biological Process	GO:0036314	response to sterol	6.24e-09
Biological Process	GO:0045944	positive regulation of transcription by RNA polymerase II	6.84e-09
Molecular Function	GO:0031625	ubiquitin protein ligase binding	8.21e-09
Biological Process	GO:0006357	regulation of transcription by RNA polymerase II	8.79e-09
Molecular Function	GO:0015179	L-amino acid transmembrane transporter activity	8.87e-09
Molecular Function	GO:0015238	drug transmembrane transporter activity	1.04e-08
Cellular Component	GO:0043231	intracellular membrane-bounded organelle	1.04e-08
Cellular Component	GO:0005622	intracellular	1.12e-08
Cellular Component	GO:0044424	intracellular part	1.12e-08
Cellular Component	GO:0097546	ciliary base	1.18e-08
Biological Process	GO:0031324	negative regulation of cellular metabolic process	1.32e-08
Biological Process	GO:0051128	regulation of cellular component organization	2.04e-08
Cellular Component	GO:0044428	nuclear part	2.19e-08
Biological Process	GO:0033993	response to lipid	2.29e-08
Biological Process	GO:1901700	response to oxygen-containing compound	2.36e-08
Biological Process	GO:0120036	plasma membrane bounded cell projection organization	2.41e-08
Cellular Component	GO:0031974	membrane-enclosed lumen	2.73e-08
Cellular Component	GO:0043233	organelle lumen	2.73e-08
Cellular Component	GO:0070013	intracellular organelle lumen	2.73e-08
Molecular Function	GO:0005515	protein binding	2.95e-08
Cellular Component	GO:0005615	extracellular space	2.96e-08
Biological Process	GO:0045892	negative regulation of transcription, DNA-templated	3.6e-08
Biological Process	GO:0030030	cell projection organization	3.63e-08
Biological Process	GO:1902679	negative regulation of RNA biosynthetic process	3.86e-08
Biological Process	GO:1903507	negative regulation of nucleic acid-templated transcription	3.86e-08
Biological Process	GO:0019222	regulation of metabolic process	3.93e-08
Molecular Function	GO:0140096	catalytic activity, acting on a protein	3.99e-08
Molecular Function	GO:0140110	transcription regulator activity	4.13e-08
Biological Process	GO:0036315	cellular response to sterol	4.52e-08
Molecular Function	GO:0004114	3',5'-cyclic-nucleotide phosphodiesterase activity	4.77e-08
Biological Process	GO:0048584	positive regulation of response to stimulus	5.12e-08
Biological Process	GO:0031323	regulation of cellular metabolic process	5.18e-08
Molecular Function	GO:0019888	protein phosphatase regulator activity	5.7e-08
Biological Process	GO:0006793	phosphorus metabolic process	7.19e-08
Molecular Function	GO:0005080	protein kinase C binding	8.29e-08
Molecular Function	GO:0004112	cyclic-nucleotide phosphodiesterase activity	9.82e-08
Biological Process	GO:0071702	organic substance transport	1.03e-07
Molecular Function	GO:0008134	transcription factor binding	1.06e-07
Biological Process	GO:0008152	metabolic process	1.06e-07
Biological Process	GO:0043009	chordate embryonic development	1.1e-07
Biological Process	GO:0044237	cellular metabolic process	1.18e-07
Biological Process	GO:0001504	neurotransmitter uptake	1.2e-07
Molecular Function	GO:0044389	ubiquitin-like protein ligase binding	1.32e-07
Biological Process	GO:0006366	transcription by RNA polymerase II	1.36e-07
Molecular Function	GO:0097110	scaffold protein binding	1.52e-07
Biological Process	GO:0023056	positive regulation of signaling	1.52e-07
Cellular Component	GO:0005634	nucleus	1.53e-07
Biological Process	GO:0006796	phosphate-containing compound metabolic process	1.57e-07
Biological Process	GO:0030182	neuron differentiation	1.58e-07
Biological Process	GO:0017144	drug metabolic process	1.59e-07
Biological Process	GO:0043412	macromolecule modification	1.65e-07
Biological Process	GO:0090090	negative regulation of canonical Wnt signaling pathway	1.83e-07
Biological Process	GO:1990778	protein localization to cell periphery	1.89e-07
Biological Process	GO:0009790	embryo development	1.89e-07
Biological Process	GO:0001568	blood vessel development	1.99e-07
Biological Process	GO:1905114	cell surface receptor signaling pathway involved in cell-cell signaling	2.12e-07
Molecular Function	GO:0008235	metalloexopeptidase activity	2.14e-07
Biological Process	GO:0048468	cell development	2.16e-07
Molecular Function	GO:0004709	MAP kinase kinase kinase activity	2.45e-07
Biological Process	GO:0048666	neuron development	2.48e-07
Biological Process	GO:0016310	phosphorylation	2.6e-07
Cellular Component	GO:1990909	Wnt signalosome	2.69e-07
Biological Process	GO:0009792	embryo development ending in birth or egg hatching	2.73e-07
Biological Process	GO:0071705	nitrogen compound transport	3.07e-07
Biological Process	GO:0006468	protein phosphorylation	3.58e-07
Biological Process	GO:0030111	regulation of Wnt signaling pathway	4.47e-07
Molecular Function	GO:0046872	metal ion binding	4.69e-07
Biological Process	GO:0032496	response to lipopolysaccharide	4.85e-07
Biological Process	GO:0007267	cell-cell signaling	4.94e-07
Biological Process	GO:0070723	response to cholesterol	4.98e-07
Biological Process	GO:0048514	blood vessel morphogenesis	5.17e-07
Biological Process	GO:0007423	sensory organ development	5.39e-07
Biological Process	GO:0010647	positive regulation of cell communication	5.66e-07
Molecular Function	GO:0008270	zinc ion binding	6.41e-07
Biological Process	GO:0198738	cell-cell signaling by wnt	6.49e-07
Cellular Component	GO:0033391	chromatoid body	6.51e-07
Biological Process	GO:0000122	negative regulation of transcription by RNA polymerase II	6.6e-07
Biological Process	GO:0006355	regulation of transcription, DNA-templated	6.61e-07
Biological Process	GO:0009887	animal organ morphogenesis	6.66e-07
Biological Process	GO:0030178	negative regulation of Wnt signaling pathway	6.91e-07
Biological Process	GO:0042221	response to chemical	6.96e-07
Biological Process	GO:0010941	regulation of cell death	7.13e-07
Cellular Component	GO:0032588	trans-Golgi network membrane	7.21e-07
Biological Process	GO:0016055	Wnt signaling pathway	7.36e-07
Biological Process	GO:0042981	regulation of apoptotic process	7.83e-07
Biological Process	GO:0008219	cell death	7.98e-07
Biological Process	GO:0002042	cell migration involved in sprouting angiogenesis	8.19e-07
Cellular Component	GO:0016607	nuclear speck	8.57e-07
Molecular Function	GO:0043169	cation binding	8.61e-07
Biological Process	GO:2000112	regulation of cellular macromolecule biosynthetic process	8.75e-07
Molecular Function	GO:0004672	protein kinase activity	9.32e-07
Biological Process	GO:2001141	regulation of RNA biosynthetic process	9.47e-07
Biological Process	GO:1903578	regulation of ATP metabolic process	9.58e-07
Biological Process	GO:0006464	cellular protein modification process	9.59e-07
Biological Process	GO:0036211	protein modification process	9.59e-07
Biological Process	GO:0043900	regulation of multi-organism process	9.64e-07
Biological Process	GO:0023051	regulation of signaling	9.93e-07
Biological Process	GO:0000902	cell morphogenesis	9.94e-07
Biological Process	GO:0001944	vasculature development	1.02e-06
Cellular Component	GO:0099073	mitochondrion-derived vesicle	1.05e-06
Biological Process	GO:0016043	cellular component organization	1.05e-06
Biological Process	GO:0051252	regulation of RNA metabolic process	1.08e-06
Biological Process	GO:1901564	organonitrogen compound metabolic process	1.08e-06
Biological Process	GO:0035295	tube development	1.1e-06
Biological Process	GO:0006915	apoptotic process	1.17e-06
Biological Process	GO:0002237	response to molecule of bacterial origin	1.18e-06
Biological Process	GO:1903506	regulation of nucleic acid-templated transcription	1.19e-06
Biological Process	GO:2000113	negative regulation of cellular macromolecule biosynthetic process	1.26e-06
Biological Process	GO:0010632	regulation of epithelial cell migration	1.28e-06
Cellular Component	GO:0097542	ciliary tip	1.28e-06
Biological Process	GO:2000050	regulation of non-canonical Wnt signaling pathway	1.3e-06
Cellular Component	GO:0044444	cytoplasmic part	1.33e-06
Biological Process	GO:0010646	regulation of cell communication	1.35e-06
Molecular Function	GO:0005416	amino acid:cation symporter activity	1.36e-06
Biological Process	GO:0009056	catabolic process	1.39e-06
Molecular Function	GO:0070011	peptidase activity, acting on L-amino acid peptides	1.41e-06
Biological Process	GO:0032990	cell part morphogenesis	1.42e-06
Biological Process	GO:0072358	cardiovascular system development	1.44e-06
Biological Process	GO:0042592	homeostatic process	1.47e-06
Molecular Function	GO:0042802	identical protein binding	1.56e-06
Biological Process	GO:0060828	regulation of canonical Wnt signaling pathway	1.57e-06
Molecular Function	GO:0043565	sequence-specific DNA binding	1.63e-06
Biological Process	GO:0019219	regulation of nucleobase-containing compound metabolic process	1.67e-06
Biological Process	GO:0072330	monocarboxylic acid biosynthetic process	1.78e-06
Molecular Function	GO:1990381	ubiquitin-specific protease binding	1.83e-06
Molecular Function	GO:0016301	kinase activity	1.89e-06
Biological Process	GO:0043931	ossification involved in bone maturation	1.97e-06
Biological Process	GO:0060070	canonical Wnt signaling pathway	2.09e-06
Biological Process	GO:0035556	intracellular signal transduction	2.11e-06
Biological Process	GO:0090049	regulation of cell migration involved in sprouting angiogenesis	2.14e-06
Biological Process	GO:0043067	regulation of programmed cell death	2.3e-06
Molecular Function	GO:0031432	titin binding	2.37e-06
Cellular Component	GO:0031091	platelet alpha granule	2.38e-06
Biological Process	GO:0031326	regulation of cellular biosynthetic process	2.51e-06
Biological Process	GO:0016241	regulation of macroautophagy	2.69e-06
Biological Process	GO:0060478	acrosomal vesicle exocytosis	2.74e-06
Biological Process	GO:0048699	generation of neurons	2.8e-06
Biological Process	GO:0006351	transcription, DNA-templated	2.94e-06
Biological Process	GO:0072659	protein localization to plasma membrane	3.13e-06
Biological Process	GO:0003333	amino acid transmembrane transport	3.28e-06
Biological Process	GO:0030855	epithelial cell differentiation	3.29e-06
Molecular Function	GO:0008028	monocarboxylic acid transmembrane transporter activity	3.35e-06
Biological Process	GO:0080134	regulation of response to stress	3.37e-06
Cellular Component	GO:0005794	Golgi apparatus	3.49e-06
Molecular Function	GO:0016772	transferase activity, transferring phosphorus-containing groups	3.56e-06
Biological Process	GO:0048513	animal organ development	3.63e-06
Molecular Function	GO:0019208	phosphatase regulator activity	3.7e-06
Biological Process	GO:0032879	regulation of localization	3.77e-06
Molecular Function	GO:0036094	small molecule binding	3.82e-06
Cellular Component	GO:0009986	cell surface	3.85e-06
Biological Process	GO:0071397	cellular response to cholesterol	3.86e-06
Biological Process	GO:0098877	neurotransmitter receptor transport to plasma membrane	3.86e-06
Biological Process	GO:0098969	neurotransmitter receptor transport to postsynaptic membrane	3.86e-06
Biological Process	GO:1903540	establishment of protein localization to postsynaptic membrane	3.86e-06
Biological Process	GO:0012501	programmed cell death	4e-06
Biological Process	GO:0009966	regulation of signal transduction	4.01e-06
Cellular Component	GO:0016604	nuclear body	4.05e-06
Biological Process	GO:0043393	regulation of protein binding	4.33e-06
Biological Process	GO:0048858	cell projection morphogenesis	4.35e-06
Biological Process	GO:0060560	developmental growth involved in morphogenesis	4.41e-06
Biological Process	GO:0071840	cellular component organization or biogenesis	4.43e-06
Biological Process	GO:0043170	macromolecule metabolic process	4.45e-06
Biological Process	GO:0009889	regulation of biosynthetic process	4.46e-06
Biological Process	GO:1900542	regulation of purine nucleotide metabolic process	4.57e-06
Molecular Function	GO:0005343	organic acid:sodium symporter activity	4.59e-06
Biological Process	GO:0120035	regulation of plasma membrane bounded cell projection organization	4.6e-06
Biological Process	GO:0048568	embryonic organ development	4.95e-06
Biological Process	GO:0097659	nucleic acid-templated transcription	5.04e-06
Biological Process	GO:0048869	cellular developmental process	5.14e-06
Biological Process	GO:0045834	positive regulation of lipid metabolic process	5.18e-06
Biological Process	GO:0032774	RNA biosynthetic process	5.2e-06
Molecular Function	GO:0030234	enzyme regulator activity	5.29e-06
Biological Process	GO:0010942	positive regulation of cell death	5.38e-06
Cellular Component	GO:0043186	P granule	5.59e-06
Cellular Component	GO:0045495	pole plasm	5.59e-06
Cellular Component	GO:0060293	germ plasm	5.59e-06
Biological Process	GO:0010506	regulation of autophagy	5.62e-06
Biological Process	GO:0006810	transport	5.73e-06
Biological Process	GO:0070977	bone maturation	5.85e-06
Biological Process	GO:1904683	regulation of metalloendopeptidase activity	5.91e-06
Cellular Component	GO:1990907	beta-catenin-TCF complex	5.92e-06
Biological Process	GO:1901701	cellular response to oxygen-containing compound	5.94e-06
Cellular Component	GO:0016600	flotillin complex	5.97e-06
Molecular Function	GO:0015293	symporter activity	6.01e-06
Biological Process	GO:0003159	morphogenesis of an endothelium	6.04e-06
Biological Process	GO:0061154	endothelial tube morphogenesis	6.04e-06
Biological Process	GO:1905049	negative regulation of metallopeptidase activity	6.04e-06
Biological Process	GO:0016049	cell growth	6.05e-06
Biological Process	GO:0072359	circulatory system development	6.14e-06
Biological Process	GO:0120039	plasma membrane bounded cell projection morphogenesis	6.31e-06
Biological Process	GO:0010556	regulation of macromolecule biosynthetic process	6.31e-06
Molecular Function	GO:0016773	phosphotransferase activity, alcohol group as acceptor	6.5e-06
Molecular Function	GO:0008233	peptidase activity	6.56e-06
Biological Process	GO:0001525	angiogenesis	6.67e-06
Biological Process	GO:0010033	response to organic substance	6.75e-06
Biological Process	GO:0031344	regulation of cell projection organization	6.82e-06
Molecular Function	GO:0071813	lipoprotein particle binding	7.27e-06
Molecular Function	GO:0071814	protein-lipid complex binding	7.27e-06
Biological Process	GO:0018130	heterocycle biosynthetic process	7.32e-06
Molecular Function	GO:0008509	anion transmembrane transporter activity	7.43e-06
Biological Process	GO:0035239	tube morphogenesis	7.48e-06
Biological Process	GO:0008104	protein localization	7.62e-06
Biological Process	GO:0051239	regulation of multicellular organismal process	7.78e-06
Biological Process	GO:0045786	negative regulation of cell cycle	8.03e-06
Biological Process	GO:0046471	phosphatidylglycerol metabolic process	8.38e-06
Molecular Function	GO:0016787	hydrolase activity	8.74e-06
Biological Process	GO:0009617	response to bacterium	8.78e-06
Biological Process	GO:0048812	neuron projection morphogenesis	9.36e-06
Biological Process	GO:0045117	azole transport	9.39e-06
Biological Process	GO:0030154	cell differentiation	9.56e-06
Biological Process	GO:0045766	positive regulation of angiogenesis	9.66e-06
Biological Process	GO:0051098	regulation of binding	9.84e-06
Biological Process	GO:0006633	fatty acid biosynthetic process	1.01e-05
Cellular Component	GO:0048471	perinuclear region of cytoplasm	1.02e-05
Biological Process	GO:0010035	response to inorganic substance	1.03e-05
Biological Process	GO:0006265	DNA topological change	1.07e-05
Biological Process	GO:0043631	RNA polyadenylation	1.1e-05
Biological Process	GO:0099632	protein transport within plasma membrane	1.12e-05
Biological Process	GO:0099637	neurotransmitter receptor transport	1.12e-05
Biological Process	GO:0032989	cellular component morphogenesis	1.15e-05
Biological Process	GO:1903670	regulation of sprouting angiogenesis	1.17e-05
Molecular Function	GO:0019199	transmembrane receptor protein kinase activity	1.19e-05
Molecular Function	GO:0003700	DNA-binding transcription factor activity	1.2e-05
Molecular Function	GO:0004674	protein serine/threonine kinase activity	1.2e-05
Biological Process	GO:0043062	extracellular structure organization	1.23e-05
Biological Process	GO:0060433	bronchus development	1.26e-05
Biological Process	GO:0030202	heparin metabolic process	1.27e-05
Biological Process	GO:0032268	regulation of cellular protein metabolic process	1.28e-05
Biological Process	GO:0003084	positive regulation of systemic arterial blood pressure	1.38e-05
Biological Process	GO:0006562	proline catabolic process	1.38e-05
Biological Process	GO:0006868	glutamine transport	1.38e-05
Biological Process	GO:0034654	nucleobase-containing compound biosynthetic process	1.39e-05
Cellular Component	GO:0031092	platelet alpha granule membrane	1.39e-05
Cellular Component	GO:0044302	dentate gyrus mossy fiber	1.39e-05
Biological Process	GO:0019220	regulation of phosphate metabolic process	1.39e-05
Biological Process	GO:0051174	regulation of phosphorus metabolic process	1.39e-05
Biological Process	GO:0008283	cell proliferation	1.44e-05
Biological Process	GO:1905168	positive regulation of double-strand break repair via homologous recombination	1.46e-05
Molecular Function	GO:0005496	steroid binding	1.51e-05
Biological Process	GO:0051234	establishment of localization	1.58e-05
Biological Process	GO:0016053	organic acid biosynthetic process	1.59e-05
Molecular Function	GO:0050145	nucleoside monophosphate kinase activity	1.68e-05
Biological Process	GO:0032787	monocarboxylic acid metabolic process	1.68e-05
Biological Process	GO:0010558	negative regulation of macromolecule biosynthetic process	1.74e-05
Biological Process	GO:0007399	nervous system development	1.74e-05
Biological Process	GO:0033036	macromolecule localization	1.76e-05
Molecular Function	GO:0004181	metallocarboxypeptidase activity	1.87e-05
Biological Process	GO:0006140	regulation of nucleotide metabolic process	1.96e-05
Biological Process	GO:0016070	RNA metabolic process	1.98e-05
Biological Process	GO:0040007	growth	1.99e-05
Biological Process	GO:0006378	mRNA polyadenylation	2.05e-05
Molecular Function	GO:0003916	DNA topoisomerase activity	2.06e-05
Molecular Function	GO:0004713	protein tyrosine kinase activity	2.1e-05
Biological Process	GO:0031327	negative regulation of cellular biosynthetic process	2.16e-05
Biological Process	GO:0031124	mRNA 3'-end processing	2.25e-05
Molecular Function	GO:0050660	flavin adenine dinucleotide binding	2.35e-05
Biological Process	GO:0046394	carboxylic acid biosynthetic process	2.37e-05
Biological Process	GO:0060481	lobar bronchus epithelium development	2.38e-05
Biological Process	GO:0060482	lobar bronchus development	2.38e-05
Biological Process	GO:0099638	endosome to plasma membrane protein transport	2.38e-05
Biological Process	GO:1902475	L-alpha-amino acid transmembrane transport	2.38e-05
Biological Process	GO:0043046	DNA methylation involved in gamete generation	2.39e-05
Biological Process	GO:1903725	regulation of phospholipid metabolic process	2.44e-05
Biological Process	GO:0010594	regulation of endothelial cell migration	2.47e-05
Cellular Component	GO:0044232	organelle membrane contact site	2.51e-05
Biological Process	GO:0010718	positive regulation of epithelial to mesenchymal transition	2.51e-05
Biological Process	GO:0043436	oxoacid metabolic process	2.6e-05
Biological Process	GO:0007620	copulation	2.72e-05
Biological Process	GO:0021535	cell migration in hindbrain	2.72e-05
Biological Process	GO:0030334	regulation of cell migration	2.73e-05
Biological Process	GO:2000145	regulation of cell motility	2.74e-05
Cellular Component	GO:0097418	neurofibrillary tangle	2.74e-05
Biological Process	GO:0006584	catecholamine metabolic process	2.78e-05
Biological Process	GO:0009712	catechol-containing compound metabolic process	2.78e-05
Biological Process	GO:0031399	regulation of protein modification process	2.79e-05
Biological Process	GO:0044092	negative regulation of molecular function	2.82e-05
Biological Process	GO:0070887	cellular response to chemical stimulus	2.83e-05
Biological Process	GO:0046903	secretion	2.84e-05
Biological Process	GO:0010634	positive regulation of epithelial cell migration	2.88e-05
Molecular Function	GO:0004127	cytidylate kinase activity	2.9e-05
Molecular Function	GO:0070053	thrombospondin receptor activity	2.9e-05
Biological Process	GO:0007638	mechanosensory behavior	2.91e-05
Molecular Function	GO:0008514	organic anion transmembrane transporter activity	2.97e-05
Molecular Function	GO:0032934	sterol binding	3.1e-05
Biological Process	GO:0022008	neurogenesis	3.23e-05
Biological Process	GO:0044248	cellular catabolic process	3.24e-05
Biological Process	GO:0060028	convergent extension involved in axis elongation	3.26e-05
Biological Process	GO:0090210	regulation of establishment of blood-brain barrier	3.26e-05
Molecular Function	GO:0003682	chromatin binding	3.28e-05
Molecular Function	GO:0008289	lipid binding	3.3e-05
Molecular Function	GO:0016740	transferase activity	3.43e-05
Biological Process	GO:0000904	cell morphogenesis involved in differentiation	3.49e-05
Molecular Function	GO:0000166	nucleotide binding	3.53e-05
Molecular Function	GO:1901265	nucleoside phosphate binding	3.53e-05
Biological Process	GO:0040012	regulation of locomotion	3.54e-05
Biological Process	GO:1901362	organic cyclic compound biosynthetic process	3.71e-05
Molecular Function	GO:0000981	DNA-binding transcription factor activity, RNA polymerase II-specific	3.87e-05
Biological Process	GO:0042127	regulation of cell proliferation	3.89e-05
Molecular Function	GO:0005543	phospholipid binding	3.94e-05
Biological Process	GO:0022603	regulation of anatomical structure morphogenesis	3.97e-05
Biological Process	GO:2000765	regulation of cytoplasmic translation	3.97e-05
Biological Process	GO:0006629	lipid metabolic process	4e-05
Biological Process	GO:0032880	regulation of protein localization	4.03e-05
Biological Process	GO:0043065	positive regulation of apoptotic process	4.07e-05
Molecular Function	GO:0001228	DNA-binding transcription activator activity, RNA polymerase II-specific	4.47e-05
Biological Process	GO:0060249	anatomical structure homeostasis	4.52e-05
Biological Process	GO:0009154	purine ribonucleotide catabolic process	4.52e-05
Biological Process	GO:0010635	regulation of mitochondrial fusion	4.52e-05
Molecular Function	GO:0016409	palmitoyltransferase activity	4.57e-05
Biological Process	GO:0043901	negative regulation of multi-organism process	4.57e-05
Molecular Function	GO:0035257	nuclear hormone receptor binding	4.62e-05
Molecular Function	GO:0015186	L-glutamine transmembrane transporter activity	4.64e-05
Biological Process	GO:0019438	aromatic compound biosynthetic process	4.65e-05
Biological Process	GO:0050793	regulation of developmental process	4.7e-05
Biological Process	GO:0072348	sulfur compound transport	4.72e-05
Biological Process	GO:1901184	regulation of ERBB signaling pathway	4.72e-05
Biological Process	GO:0006082	organic acid metabolic process	4.84e-05
Cellular Component	GO:0000159	protein phosphatase type 2A complex	4.93e-05
Cellular Component	GO:0005913	cell-cell adherens junction	4.93e-05
Biological Process	GO:0051270	regulation of cellular component movement	5e-05
Molecular Function	GO:0015187	glycine transmembrane transporter activity	5e-05
Biological Process	GO:0009967	positive regulation of signal transduction	5.22e-05
Biological Process	GO:0044260	cellular macromolecule metabolic process	5.24e-05
Biological Process	GO:0031047	gene silencing by RNA	5.25e-05
Biological Process	GO:0098887	neurotransmitter receptor transport, endosome to postsynaptic membrane	5.29e-05
Biological Process	GO:0099639	neurotransmitter receptor transport, endosome to plasma membrane	5.29e-05
Biological Process	GO:0042417	dopamine metabolic process	5.32e-05
Biological Process	GO:0006560	proline metabolic process	5.35e-05
Biological Process	GO:0098814	spontaneous synaptic transmission	5.35e-05
Molecular Function	GO:0097367	carbohydrate derivative binding	5.61e-05
Biological Process	GO:0002791	regulation of peptide secretion	5.72e-05
Biological Process	GO:0000101	sulfur amino acid transport	5.78e-05
Biological Process	GO:0009448	gamma-aminobutyric acid metabolic process	5.78e-05
Biological Process	GO:0030307	positive regulation of cell growth	5.82e-05
Cellular Component	GO:0000445	THO complex part of transcription export complex	5.83e-05
Molecular Function	GO:0097027	ubiquitin-protein transferase activator activity	5.92e-05
Cellular Component	GO:0031982	vesicle	5.92e-05
Biological Process	GO:0003254	regulation of membrane depolarization	5.96e-05
Biological Process	GO:0036475	neuron death in response to oxidative stress	5.99e-05
Biological Process	GO:1903203	regulation of oxidative stress-induced neuron death	5.99e-05
Biological Process	GO:0002682	regulation of immune system process	6.03e-05
Biological Process	GO:0045980	negative regulation of nucleotide metabolic process	6.04e-05
Biological Process	GO:0048799	animal organ maturation	6.04e-05
Biological Process	GO:1900543	negative regulation of purine nucleotide metabolic process	6.04e-05
Biological Process	GO:0006139	nucleobase-containing compound metabolic process	6.06e-05
Molecular Function	GO:0005283	amino acid:sodium symporter activity	6.13e-05
Biological Process	GO:0050878	regulation of body fluid levels	6.26e-05
Biological Process	GO:0009890	negative regulation of biosynthetic process	6.39e-05
Biological Process	GO:0043068	positive regulation of programmed cell death	6.45e-05
Biological Process	GO:0032092	positive regulation of protein binding	6.69e-05
Biological Process	GO:0030198	extracellular matrix organization	6.7e-05
Biological Process	GO:1904018	positive regulation of vasculature development	6.79e-05
Molecular Function	GO:0016769	transferase activity, transferring nitrogenous groups	6.85e-05
Biological Process	GO:0001961	positive regulation of cytokine-mediated signaling pathway	6.88e-05
Molecular Function	GO:0003918	DNA topoisomerase type II (ATP-hydrolyzing) activity	6.92e-05
Molecular Function	GO:0061505	DNA topoisomerase II activity	6.92e-05
Molecular Function	GO:0071987	WD40-repeat domain binding	6.92e-05
Biological Process	GO:0046483	heterocycle metabolic process	7.11e-05
Biological Process	GO:0015807	L-amino acid transport	7.15e-05
Molecular Function	GO:0004180	carboxypeptidase activity	7.29e-05
Biological Process	GO:0070206	protein trimerization	7.41e-05
Molecular Function	GO:0097159	organic cyclic compound binding	7.55e-05
Biological Process	GO:0019368	fatty acid elongation, unsaturated fatty acid	7.72e-05
Biological Process	GO:0035494	SNARE complex disassembly	7.72e-05
Biological Process	GO:0045870	positive regulation of single stranded viral RNA replication via double stranded DNA intermediate	7.72e-05
Biological Process	GO:0048014	Tie signaling pathway	7.72e-05
Biological Process	GO:0097021	lymphocyte migration into lymphoid organs	7.72e-05
Biological Process	GO:0099074	mitochondrion to lysosome transport	7.72e-05
Biological Process	GO:0099075	mitochondrion-derived vesicle mediated transport	7.72e-05
Biological Process	GO:1902564	negative regulation of neutrophil activation	7.72e-05
Cellular Component	GO:0019035	viral integration complex	7.76e-05
Cellular Component	GO:0097457	hippocampal mossy fiber	7.76e-05
Cellular Component	GO:1990026	hippocampal mossy fiber expansion	7.76e-05
Biological Process	GO:0043550	regulation of lipid kinase activity	7.92e-05
Biological Process	GO:0001503	ossification	7.93e-05
Molecular Function	GO:0017137	Rab GTPase binding	7.95e-05
Biological Process	GO:0050708	regulation of protein secretion	7.98e-05
Biological Process	GO:0051246	regulation of protein metabolic process	7.99e-05
Molecular Function	GO:0017016	Ras GTPase binding	8.15e-05
Biological Process	GO:2001169	regulation of ATP biosynthetic process	8.15e-05
Biological Process	GO:0051641	cellular localization	8.16e-05
Biological Process	GO:0060548	negative regulation of cell death	8.23e-05
Biological Process	GO:0002687	positive regulation of leukocyte migration	8.31e-05
Biological Process	GO:0010595	positive regulation of endothelial cell migration	8.31e-05
Biological Process	GO:0002691	regulation of cellular extravasation	8.62e-05
Biological Process	GO:0006910	phagocytosis, recognition	8.62e-05
Biological Process	GO:1903204	negative regulation of oxidative stress-induced neuron death	8.62e-05
Biological Process	GO:0072657	protein localization to membrane	8.67e-05
Biological Process	GO:0010528	regulation of transposition	8.99e-05
Biological Process	GO:0010529	negative regulation of transposition	8.99e-05
Biological Process	GO:0031223	auditory behavior	8.99e-05
Biological Process	GO:0009058	biosynthetic process	9.06e-05
Biological Process	GO:0035264	multicellular organism growth	9.07e-05
Biological Process	GO:0006725	cellular aromatic compound metabolic process	9.2e-05
Molecular Function	GO:0015485	cholesterol binding	9.51e-05
Biological Process	GO:1903825	organic acid transmembrane transport	9.7e-05
Biological Process	GO:1905039	carboxylic acid transmembrane transport	9.7e-05
Biological Process	GO:1902531	regulation of intracellular signal transduction	9.96e-05
Biological Process	GO:0043066	negative regulation of apoptotic process	9.98e-05
Molecular Function	GO:0046914	transition metal ion binding	0.000100302
Cellular Component	GO:0005773	vacuole	0.000100523
Biological Process	GO:0090304	nucleic acid metabolic process	0.000101213
Biological Process	GO:0016188	synaptic vesicle maturation	0.000101254
Biological Process	GO:0090050	positive regulation of cell migration involved in sprouting angiogenesis	0.000101254
Cellular Component	GO:0030673	axolemma	0.000102156
Molecular Function	GO:0008237	metallopeptidase activity	0.000102327
Biological Process	GO:0045765	regulation of angiogenesis	0.000102407
Biological Process	GO:0042886	amide transport	0.000103019
Biological Process	GO:0051099	positive regulation of binding	0.000104384
Cellular Component	GO:0005801	cis-Golgi network	0.000105239
Cellular Component	GO:0008287	protein serine/threonine phosphatase complex	0.000105239
Cellular Component	GO:1903293	phosphatase complex	0.000105239
Biological Process	GO:1903579	negative regulation of ATP metabolic process	0.000105633
Biological Process	GO:1905048	regulation of metallopeptidase activity	0.000105633
Molecular Function	GO:0005034	osmosensor activity	0.000106823
Biological Process	GO:0006890	retrograde vesicle-mediated transport, Golgi to ER	0.000108144
Biological Process	GO:0002685	regulation of leukocyte migration	0.000109186
Biological Process	GO:0032328	alanine transport	0.000109211
Cellular Component	GO:0036513	Derlin-1 retrotranslocation complex	0.000110032
Molecular Function	GO:0008483	transaminase activity	0.000113474
Biological Process	GO:0065007	biological regulation	0.000114147
Biological Process	GO:0001834	trophectodermal cell proliferation	0.000117244
Biological Process	GO:0044806	G-quadruplex DNA unwinding	0.000117244
Biological Process	GO:0061589	calcium activated phosphatidylserine scrambling	0.000117244
Biological Process	GO:0099011	neuronal dense core vesicle exocytosis	0.000117244
Biological Process	GO:0099525	presynaptic dense core vesicle exocytosis	0.000117244
Biological Process	GO:0019752	carboxylic acid metabolic process	0.000117508
Biological Process	GO:0001558	regulation of cell growth	0.000119398
Biological Process	GO:0016192	vesicle-mediated transport	0.000124299
Molecular Function	GO:0015294	solute:cation symporter activity	0.000128454
Biological Process	GO:0060284	regulation of cell development	0.00012886
Molecular Function	GO:0004879	nuclear receptor activity	0.00013002
Molecular Function	GO:0098531	transcription factor activity, direct ligand regulated sequence-specific DNA binding	0.00013002
Biological Process	GO:0044403	symbiont process	0.000130244
Biological Process	GO:0044255	cellular lipid metabolic process	0.000132283
Molecular Function	GO:0120013	intermembrane lipid transfer activity	0.000136316
Biological Process	GO:0043069	negative regulation of programmed cell death	0.000136382
Biological Process	GO:0051046	regulation of secretion	0.000136831
Cellular Component	GO:0035102	PRC1 complex	0.000138361
Biological Process	GO:0051180	vitamin transport	0.000138836
Biological Process	GO:0055088	lipid homeostasis	0.000138913
Biological Process	GO:0042325	regulation of phosphorylation	0.000139157
Biological Process	GO:1901575	organic substance catabolic process	0.000140295
Molecular Function	GO:0072341	modified amino acid binding	0.000140668
Molecular Function	GO:0019838	growth factor binding	0.000143901
Biological Process	GO:0051193	regulation of cofactor metabolic process	0.000144198
Biological Process	GO:0001701	in utero embryonic development	0.000145577
Biological Process	GO:2000144	positive regulation of DNA-templated transcription, initiation	0.000146724
Cellular Component	GO:0044233	Mitochondria-associated ER Membrane	0.000148311
Biological Process	GO:0019538	protein metabolic process	0.00015885
Biological Process	GO:0035567	non-canonical Wnt signaling pathway	0.000160148
Molecular Function	GO:0004857	enzyme inhibitor activity	0.000161024
Molecular Function	GO:1990837	sequence-specific double-stranded DNA binding	0.000161802
Molecular Function	GO:0051427	hormone receptor binding	0.000162721
Molecular Function	GO:0031404	chloride ion binding	0.00016539
Molecular Function	GO:0047704	bile-salt sulfotransferase activity	0.00016539
Molecular Function	GO:0071936	coreceptor activity involved in Wnt signaling pathway	0.00016539
Biological Process	GO:0032940	secretion by cell	0.000166618
Biological Process	GO:2000209	regulation of anoikis	0.000168398
Cellular Component	GO:0000781	chromosome, telomeric region	0.000169
Biological Process	GO:0001837	epithelial to mesenchymal transition	0.000171021
Biological Process	GO:0044249	cellular biosynthetic process	0.000173644
Biological Process	GO:0065009	regulation of molecular function	0.000174104
Biological Process	GO:0001932	regulation of protein phosphorylation	0.0001747
Biological Process	GO:0043619	regulation of transcription from RNA polymerase II promoter in response to oxidative stress	0.000177118
Biological Process	GO:0006195	purine nucleotide catabolic process	0.000177279
Biological Process	GO:0021932	hindbrain radial glia guided cell migration	0.000177279
Biological Process	GO:0034097	response to cytokine	0.000177471
Biological Process	GO:0016574	histone ubiquitination	0.000180107
Biological Process	GO:0001501	skeletal system development	0.000181695
Cellular Component	GO:0036477	somatodendritic compartment	0.000182335
Biological Process	GO:0007538	primary sex determination	0.000182539
Biological Process	GO:0007542	primary sex determination, germ-line	0.000182539
Biological Process	GO:0010636	positive regulation of mitochondrial fusion	0.000182539
Biological Process	GO:0018992	germ-line sex determination	0.000182539
Biological Process	GO:0019100	male germ-line sex determination	0.000182539
Biological Process	GO:0021943	formation of radial glial scaffolds	0.000182539
Biological Process	GO:0036324	vascular endothelial growth factor receptor-2 signaling pathway	0.000182539
Biological Process	GO:0044336	canonical Wnt signaling pathway involved in negative regulation of apoptotic process	0.000182539
Biological Process	GO:1904562	phosphatidylinositol 5-phosphate metabolic process	0.000182539
Cellular Component	GO:0000152	nuclear ubiquitin ligase complex	0.000182886
Biological Process	GO:1901360	organic cyclic compound metabolic process	0.000187664
Molecular Function	GO:0030374	nuclear receptor transcription coactivator activity	0.000188423
Biological Process	GO:0032196	transposition	0.000190094
Biological Process	GO:0036480	neuron intrinsic apoptotic signaling pathway in response to oxidative stress	0.000190094
Biological Process	GO:1903376	regulation of oxidative stress-induced neuron intrinsic apoptotic signaling pathway	0.000190094
Biological Process	GO:1903201	regulation of oxidative stress-induced cell death	0.000191237
Molecular Function	GO:0001013	RNA polymerase I regulatory region DNA binding	0.000192638
Molecular Function	GO:0001163	RNA polymerase I regulatory region sequence-specific DNA binding	0.000192638
Molecular Function	GO:0001164	RNA polymerase I CORE element sequence-specific DNA binding	0.000192638
Molecular Function	GO:0008429	phosphatidylethanolamine binding	0.000192638
Molecular Function	GO:0052629	phosphatidylinositol-3,5-bisphosphate 3-phosphatase activity	0.000192638
Molecular Function	GO:1900750	oligopeptide binding	0.000192638
Biological Process	GO:0055076	transition metal ion homeostasis	0.000192944
Molecular Function	GO:0003707	steroid hormone receptor activity	0.00019347
Biological Process	GO:0040017	positive regulation of locomotion	0.00019578
Biological Process	GO:0042733	embryonic digit morphogenesis	0.000196946
Biological Process	GO:0000422	autophagy of mitochondrion	0.000199594
Biological Process	GO:0061726	mitochondrion disassembly	0.000199594
Biological Process	GO:0050921	positive regulation of chemotaxis	0.000200415
Biological Process	GO:0031123	RNA 3'-end processing	0.000200565
Biological Process	GO:0031346	positive regulation of cell projection organization	0.000201692
Biological Process	GO:0030811	regulation of nucleotide catabolic process	0.000202644
Cellular Component	GO:0000784	nuclear chromosome, telomeric region	0.000203302
Molecular Function	GO:0042277	peptide binding	0.000204693
Biological Process	GO:0051346	negative regulation of hydrolase activity	0.000206267
Molecular Function	GO:0030695	GTPase regulator activity	0.000214329
Molecular Function	GO:0032555	purine ribonucleotide binding	0.000216071
Biological Process	GO:0051090	regulation of DNA-binding transcription factor activity	0.000220051
Biological Process	GO:0043086	negative regulation of catalytic activity	0.000220633
Biological Process	GO:0001886	endothelial cell morphogenesis	0.000221272
Biological Process	GO:0015808	L-alanine transport	0.000221272
Biological Process	GO:0042297	vocal learning	0.000221272
Biological Process	GO:0046784	viral mRNA export from host cell nucleus	0.000221272
Biological Process	GO:0060259	regulation of feeding behavior	0.000221272
Biological Process	GO:0072711	cellular response to hydroxyurea	0.000221272
Biological Process	GO:0098596	imitative learning	0.000221272
Biological Process	GO:0098598	learned vocalization behavior or vocal learning	0.000221272
Molecular Function	GO:0001067	regulatory region nucleic acid binding	0.000222265
Molecular Function	GO:0044212	transcription regulatory region DNA binding	0.000222265
Biological Process	GO:0009888	tissue development	0.000223123
Biological Process	GO:0051130	positive regulation of cellular component organization	0.000224201
Biological Process	GO:0048878	chemical homeostasis	0.000230783
Biological Process	GO:0051701	interaction with host	0.000231074
Molecular Function	GO:0004013	adenosylhomocysteinase activity	0.000231137
Molecular Function	GO:0015277	kainate selective glutamate receptor activity	0.000231137
Molecular Function	GO:0016802	trialkylsulfonium hydrolase activity	0.000231137
Biological Process	GO:0031440	regulation of mRNA 3'-end processing	0.000232426
Molecular Function	GO:0000976	transcription regulatory region sequence-specific DNA binding	0.000232454
Biological Process	GO:0006914	autophagy	0.000245853
Biological Process	GO:0061919	process utilizing autophagic mechanism	0.000245853
Cellular Component	GO:0031410	cytoplasmic vesicle	0.000252477
Biological Process	GO:1902533	positive regulation of intracellular signal transduction	0.000252984
Biological Process	GO:0010641	positive regulation of platelet-derived growth factor receptor signaling pathway	0.000256834
Biological Process	GO:0099183	trans-synaptic signaling by BDNF, modulating synaptic transmission	0.000256834
Biological Process	GO:0099191	trans-synaptic signaling by BDNF	0.000256834
Biological Process	GO:1903265	positive regulation of tumor necrosis factor-mediated signaling pathway	0.000256834
Biological Process	GO:1904684	negative regulation of metalloendopeptidase activity	0.000256834
Biological Process	GO:0035609	C-terminal protein deglutamylation	0.00025856
Biological Process	GO:0051045	negative regulation of membrane protein ectodomain proteolysis	0.00025856
Biological Process	GO:0060268	negative regulation of respiratory burst	0.00025856
Biological Process	GO:0060480	lung goblet cell differentiation	0.00025856
Biological Process	GO:0044419	interspecies interaction between organisms	0.000259185
Cellular Component	GO:0071664	catenin-TCF7L2 complex	0.000260049
Cellular Component	GO:1990452	Parkin-FBXW7-Cul1 ubiquitin ligase complex	0.000260049
Cellular Component	GO:0044451	nucleoplasm part	0.0002618
Biological Process	GO:0060760	positive regulation of response to cytokine stimulus	0.000261868
Biological Process	GO:0009605	response to external stimulus	0.000266145
Molecular Function	GO:0045295	gamma-catenin binding	0.000267316
Biological Process	GO:0050890	cognition	0.000267745
Biological Process	GO:2000401	regulation of lymphocyte migration	0.000271835
Biological Process	GO:0048667	cell morphogenesis involved in neuron differentiation	0.000275062
Biological Process	GO:0002684	positive regulation of immune system process	0.000276666
Molecular Function	GO:0033218	amide binding	0.000276717
Biological Process	GO:0014904	myotube cell development	0.000279027
Biological Process	GO:0072337	modified amino acid transport	0.00028078
Biological Process	GO:0048588	developmental cell growth	0.000281305
Biological Process	GO:0030808	regulation of nucleotide biosynthetic process	0.000283549
Biological Process	GO:1900371	regulation of purine nucleotide biosynthetic process	0.000283549
Molecular Function	GO:0005326	neurotransmitter transporter activity	0.000283686
Biological Process	GO:0048706	embryonic skeletal system development	0.000285192
Molecular Function	GO:0001540	amyloid-beta binding	0.000285328
Cellular Component	GO:0097708	intracellular vesicle	0.000286073
Biological Process	GO:1904375	regulation of protein localization to cell periphery	0.000287791
Biological Process	GO:2000241	regulation of reproductive process	0.000290738
Biological Process	GO:0007169	transmembrane receptor protein tyrosine kinase signaling pathway	0.000298754
Molecular Function	GO:0022858	alanine transmembrane transporter activity	0.000300222
Biological Process	GO:0043552	positive regulation of phosphatidylinositol 3-kinase activity	0.000300346
Biological Process	GO:0000288	nuclear-transcribed mRNA catabolic process, deadenylation-dependent decay	0.000305453
Biological Process	GO:0006110	regulation of glycolytic process	0.000305453
Biological Process	GO:0051093	negative regulation of developmental process	0.000309323
Biological Process	GO:0046777	protein autophosphorylation	0.00031402
Biological Process	GO:0043551	regulation of phosphatidylinositol 3-kinase activity	0.00031555
Molecular Function	GO:1901363	heterocyclic compound binding	0.000318027
Molecular Function	GO:0032553	ribonucleotide binding	0.000318283
Biological Process	GO:1903530	regulation of secretion by cell	0.000319379
Cellular Component	GO:0043226	organelle	0.000320789
Biological Process	GO:0045022	early endosome to late endosome transport	0.000333848
Biological Process	GO:0046889	positive regulation of lipid biosynthetic process	0.000333848
Molecular Function	GO:0016746	transferase activity, transferring acyl groups	0.000334483
Biological Process	GO:0007611	learning or memory	0.000336048
Molecular Function	GO:0008144	drug binding	0.000338588
Molecular Function	GO:0031267	small GTPase binding	0.000341403
Molecular Function	GO:0019903	protein phosphatase binding	0.00034168
Biological Process	GO:0043470	regulation of carbohydrate catabolic process	0.000342047
Biological Process	GO:0014029	neural crest formation	0.000346016
Biological Process	GO:0044417	translocation of molecules into host	0.000346016
Biological Process	GO:0051836	translocation of molecules into other organism involved in symbiotic interaction	0.000346016
Biological Process	GO:0060074	synapse maturation	0.000347048
Biological Process	GO:0032231	regulation of actin filament bundle assembly	0.000347158
Biological Process	GO:1901616	organic hydroxy compound catabolic process	0.000349618
Biological Process	GO:0085020	protein K6-linked ubiquitination	0.000353599
Biological Process	GO:0008593	regulation of Notch signaling pathway	0.000360082
Biological Process	GO:0045595	regulation of cell differentiation	0.000363643
Biological Process	GO:0080135	regulation of cellular response to stress	0.000372167
Molecular Function	GO:0071949	FAD binding	0.000373531
Biological Process	GO:0071277	cellular response to calcium ion	0.000373821
Molecular Function	GO:0035639	purine ribonucleoside triphosphate binding	0.000377748
Biological Process	GO:0018345	protein palmitoylation	0.000378831
Molecular Function	GO:0035004	phosphatidylinositol 3-kinase activity	0.000388498
Biological Process	GO:0046716	muscle cell cellular homeostasis	0.00038909
Molecular Function	GO:0043184	vascular endothelial growth factor receptor 2 binding	0.000390794
Biological Process	GO:0001654	eye development	0.00039406
Biological Process	GO:0010507	negative regulation of autophagy	0.000395152
Molecular Function	GO:0097718	disordered domain specific binding	0.000396462
Biological Process	GO:0048008	platelet-derived growth factor receptor signaling pathway	0.000397343
Biological Process	GO:0044281	small molecule metabolic process	0.000398894
Biological Process	GO:1901342	regulation of vasculature development	0.000399323
Biological Process	GO:0019637	organophosphate metabolic process	0.000402275
Cellular Component	GO:0043229	intracellular organelle	0.000403412
Biological Process	GO:0016236	macroautophagy	0.000405765
Biological Process	GO:1903146	regulation of autophagy of mitochondrion	0.000413022
Biological Process	GO:0043903	regulation of symbiosis, encompassing mutualism through parasitism	0.000422257
Biological Process	GO:0043207	response to external biotic stimulus	0.000426251
Biological Process	GO:0051707	response to other organism	0.000426251
Biological Process	GO:0007231	osmosensory signaling pathway	0.000431826
Biological Process	GO:0032185	septin cytoskeleton organization	0.000431826
Biological Process	GO:0033132	negative regulation of glucokinase activity	0.000431826
Biological Process	GO:0035720	intraciliary anterograde transport	0.000431826
Biological Process	GO:0099403	maintenance of mitotic sister chromatid cohesion, telomeric	0.000431826
Biological Process	GO:0099404	mitotic sister chromatid cohesion, telomeric	0.000431826
Biological Process	GO:1902283	negative regulation of primary amine oxidase activity	0.000431826
Biological Process	GO:1903300	negative regulation of hexokinase activity	0.000431826
Biological Process	GO:1904049	negative regulation of spontaneous neurotransmitter secretion	0.000431826
Biological Process	GO:1904907	regulation of maintenance of mitotic sister chromatid cohesion, telomeric	0.000431826
Biological Process	GO:1904908	negative regulation of maintenance of mitotic sister chromatid cohesion, telomeric	0.000431826
Biological Process	GO:1904978	regulation of endosome organization	0.000431826
Biological Process	GO:1904979	negative regulation of endosome organization	0.000431826
Biological Process	GO:1905365	regulation of intralumenal vesicle formation	0.000431826
Biological Process	GO:1905366	negative regulation of intralumenal vesicle formation	0.000431826
Cellular Component	GO:1990032	parallel fiber	0.000433812
Biological Process	GO:0150063	visual system development	0.000439891
Biological Process	GO:0097499	protein localization to non-motile cilium	0.000444543
Biological Process	GO:1904502	regulation of lipophagy	0.000444543
Biological Process	GO:1904504	positive regulation of lipophagy	0.000444543
Molecular Function	GO:1990782	protein tyrosine kinase binding	0.000448654
Biological Process	GO:0006865	amino acid transport	0.000455469
Biological Process	GO:0036490	regulation of translation in response to endoplasmic reticulum stress	0.000456614
Cellular Component	GO:0043195	terminal bouton	0.000460334
Biological Process	GO:0010631	epithelial cell migration	0.000465403
Biological Process	GO:0010038	response to metal ion	0.000474041
Biological Process	GO:0009746	response to hexose	0.000485224
Biological Process	GO:0034284	response to monosaccharide	0.000485224
Biological Process	GO:0060491	regulation of cell projection assembly	0.000485397
Biological Process	GO:0007519	skeletal muscle tissue development	0.000495072
Cellular Component	GO:0005795	Golgi stack	0.000499175
Molecular Function	GO:0004714	transmembrane receptor protein tyrosine kinase activity	0.000500108
Biological Process	GO:0061572	actin filament bundle organization	0.00050476
Molecular Function	GO:1901474	azole transmembrane transporter activity	0.000511992
Molecular Function	GO:1990444	F-box domain binding	0.000511992
Molecular Function	GO:0008081	phosphoric diester hydrolase activity	0.000513004
Biological Process	GO:0051017	actin filament bundle assembly	0.00051777
Biological Process	GO:1901576	organic substance biosynthetic process	0.000518072
Biological Process	GO:0071310	cellular response to organic substance	0.00052449
Molecular Function	GO:0071889	14-3-3 protein binding	0.00052612
Biological Process	GO:0032392	DNA geometric change	0.000528436
Biological Process	GO:0042594	response to starvation	0.000530341
Biological Process	GO:0048565	digestive tract development	0.000536004
Biological Process	GO:0010466	negative regulation of peptidase activity	0.000538211
Cellular Component	GO:0098966	perisynaptic extracellular matrix	0.000538547
Cellular Component	GO:0099535	synapse-associated extracellular matrix	0.000538547
Cellular Component	GO:0099544	perisynaptic space	0.000538547
Biological Process	GO:0048562	embryonic organ morphogenesis	0.000542232
Biological Process	GO:0048880	sensory system development	0.000545746
Molecular Function	GO:0017076	purine nucleotide binding	0.000548453
Biological Process	GO:0009306	protein secretion	0.000549716
Biological Process	GO:1903902	positive regulation of viral life cycle	0.000550685
Biological Process	GO:1903861	positive regulation of dendrite extension	0.000554438
Biological Process	GO:0050885	neuromuscular process controlling balance	0.000554513
Biological Process	GO:0042058	regulation of epidermal growth factor receptor signaling pathway	0.000557264
Cellular Component	GO:0043596	nuclear replication fork	0.000560957
Molecular Function	GO:0005522	profilin binding	0.000561259
Biological Process	GO:0060759	regulation of response to cytokine stimulus	0.000561431
Biological Process	GO:0034587	piRNA metabolic process	0.000565758
Biological Process	GO:0043555	regulation of translation in response to stress	0.000565758
Biological Process	GO:0044334	canonical Wnt signaling pathway involved in positive regulation of epithelial to mesenchymal transition	0.000567158
Biological Process	GO:0046085	adenosine metabolic process	0.000567158
Biological Process	GO:0061909	autophagosome-lysosome fusion	0.000567158
Biological Process	GO:2000767	positive regulation of cytoplasmic translation	0.000567158
Cellular Component	GO:0070369	beta-catenin-TCF7L2 complex	0.00057015
Molecular Function	GO:0004535	poly(A)-specific ribonuclease activity	0.00057357
Biological Process	GO:0043902	positive regulation of multi-organism process	0.000575078
Biological Process	GO:0090596	sensory organ morphogenesis	0.000581545
Biological Process	GO:0016050	vesicle organization	0.000583175
Biological Process	GO:0090130	tissue migration	0.000583693
Molecular Function	GO:0003713	transcription coactivator activity	0.00059055
Molecular Function	GO:0003723	RNA binding	0.00059562
Molecular Function	GO:0019904	protein domain specific binding	0.000596024
Biological Process	GO:0043542	endothelial cell migration	0.000598966
Biological Process	GO:0071901	negative regulation of protein serine/threonine kinase activity	0.000601162
Biological Process	GO:1990126	retrograde transport, endosome to plasma membrane	0.000607642
Biological Process	GO:1903671	negative regulation of sprouting angiogenesis	0.000612393
Molecular Function	GO:0000977	RNA polymerase II regulatory region sequence-specific DNA binding	0.000614564
Molecular Function	GO:0001012	RNA polymerase II regulatory region DNA binding	0.000614564
Molecular Function	GO:0098772	molecular function regulator	0.000625141
Biological Process	GO:0044087	regulation of cellular component biogenesis	0.000626897
Biological Process	GO:0007249	I-kappaB kinase/NF-kappaB signaling	0.000631851
Biological Process	GO:2000026	regulation of multicellular organismal development	0.000634145
Biological Process	GO:0070189	kynurenine metabolic process	0.000651202
Biological Process	GO:0072523	purine-containing compound catabolic process	0.000652587
Biological Process	GO:0009607	response to biotic stimulus	0.000661561
Biological Process	GO:2000404	regulation of T cell migration	0.000662241
Biological Process	GO:0060021	roof of mouth development	0.000665003
Biological Process	GO:0061669	spontaneous neurotransmitter secretion	0.000669515
Biological Process	GO:0071838	cell proliferation in bone marrow	0.000669515
Biological Process	GO:1904970	brush border assembly	0.000669515
Biological Process	GO:2000270	negative regulation of fibroblast apoptotic process	0.000669515
Molecular Function	GO:0042826	histone deacetylase binding	0.000670871
Biological Process	GO:0031669	cellular response to nutrient levels	0.000677579
Biological Process	GO:0032785	negative regulation of DNA-templated transcription, elongation	0.000678521
Biological Process	GO:0044068	modulation by symbiont of host cellular process	0.000678521
Biological Process	GO:0098810	neurotransmitter reuptake	0.000678521
Biological Process	GO:2000641	regulation of early endosome to late endosome transport	0.000678521
Molecular Function	GO:0030414	peptidase inhibitor activity	0.000685872
Biological Process	GO:0040008	regulation of growth	0.000703927
Biological Process	GO:0048589	developmental growth	0.000717875
Cellular Component	GO:0031012	extracellular matrix	0.000729711
Biological Process	GO:0051592	response to calcium ion	0.000732691
Biological Process	GO:2000242	negative regulation of reproductive process	0.000733125
Biological Process	GO:0009896	positive regulation of catabolic process	0.000744012
Biological Process	GO:0006979	response to oxidative stress	0.000746107
Biological Process	GO:0120032	regulation of plasma membrane bounded cell projection assembly	0.000747171
Biological Process	GO:0050792	regulation of viral process	0.000750883
Biological Process	GO:0070304	positive regulation of stress-activated protein kinase signaling cascade	0.000755215
Biological Process	GO:0070555	response to interleukin-1	0.000765165
Molecular Function	GO:0003690	double-stranded DNA binding	0.000765399
Biological Process	GO:0031016	pancreas development	0.0007733
Molecular Function	GO:0004630	phospholipase D activity	0.000785345
Molecular Function	GO:0017153	sodium:dicarboxylate symporter activity	0.000785345
Molecular Function	GO:0043121	neurotrophin binding	0.000785345
Molecular Function	GO:0070087	chromo shadow domain binding	0.000785345
Cellular Component	GO:0009295	nucleoid	0.000789416
Cellular Component	GO:0042645	mitochondrial nucleoid	0.000789416
Biological Process	GO:0061298	retina vasculature development in camera-type eye	0.000792712
Biological Process	GO:2000095	regulation of Wnt signaling pathway, planar cell polarity pathway	0.000792712
Molecular Function	GO:0008236	serine-type peptidase activity	0.000801657
Biological Process	GO:0009749	response to glucose	0.000805887
Molecular Function	GO:0051020	GTPase binding	0.000807404
Biological Process	GO:0090132	epithelium migration	0.000808589
Molecular Function	GO:0140097	catalytic activity, acting on DNA	0.000811057
Biological Process	GO:0009261	ribonucleotide catabolic process	0.000820757
Biological Process	GO:0048311	mitochondrion distribution	0.000820757
Biological Process	GO:0060041	retina development in camera-type eye	0.000836946
Biological Process	GO:0070727	cellular macromolecule localization	0.00084226
Biological Process	GO:0051937	catecholamine transport	0.000846063
Biological Process	GO:0006790	sulfur compound metabolic process	0.000847005
Molecular Function	GO:0005313	L-glutamate transmembrane transporter activity	0.00085216
Molecular Function	GO:0015172	acidic amino acid transmembrane transporter activity	0.00085216
Molecular Function	GO:0034185	apolipoprotein binding	0.00085216
Biological Process	GO:0009267	cellular response to starvation	0.000853857
Biological Process	GO:2000147	positive regulation of cell motility	0.000861993
Biological Process	GO:0042415	norepinephrine metabolic process	0.000884737
Biological Process	GO:0050957	equilibrioception	0.000884737
Molecular Function	GO:0017171	serine hydrolase activity	0.000889981
Biological Process	GO:0048741	skeletal muscle fiber development	0.000898648
Biological Process	GO:0046879	hormone secretion	0.000904353
Biological Process	GO:0090136	epithelial cell-cell adhesion	0.000906483
Biological Process	GO:1900747	negative regulation of vascular endothelial growth factor signaling pathway	0.000906483
Cellular Component	GO:0036452	ESCRT complex	0.00090757
Biological Process	GO:0030238	male sex determination	0.00092027
Biological Process	GO:0031441	negative regulation of mRNA 3'-end processing	0.00092027
Biological Process	GO:0035630	bone mineralization involved in bone maturation	0.00092027
Biological Process	GO:0060576	intestinal epithelial cell development	0.00092027
Biological Process	GO:1900364	negative regulation of mRNA polyadenylation	0.00092027
Cellular Component	GO:0030897	HOPS complex	0.000926627
Cellular Component	GO:0043230	extracellular organelle	0.000933413
Biological Process	GO:0090218	positive regulation of lipid kinase activity	0.000934327
Biological Process	GO:0030335	positive regulation of cell migration	0.000937166
Molecular Function	GO:0038187	pattern recognition receptor activity	0.000940589
Biological Process	GO:0030282	bone mineralization	0.00094079
Molecular Function	GO:0003867	4-aminobutyrate transaminase activity	0.000943976
Molecular Function	GO:0016428	tRNA (cytosine-5-)-methyltransferase activity	0.000943976
Molecular Function	GO:0099609	microtubule lateral binding	0.000943976
Molecular Function	GO:0000987	proximal promoter sequence-specific DNA binding	0.000947961
Molecular Function	GO:0070851	growth factor receptor binding	0.000949149
Biological Process	GO:0045070	positive regulation of viral genome replication	0.000959065
Biological Process	GO:1904376	negative regulation of protein localization to cell periphery	0.000963819
Biological Process	GO:0009914	hormone transport	0.000965074
Biological Process	GO:0060348	bone development	0.000969625
Cellular Component	GO:0055038	recycling endosome membrane	0.000970452
Biological Process	GO:0007224	smoothened signaling pathway	0.000981822
Cellular Component	GO:0099023	tethering complex	0.000983848
Biological Process	GO:0034613	cellular protein localization	0.000993074
Molecular Function	GO:0000099	sulfur amino acid transmembrane transporter activity	0.000995236
Biological Process	GO:0019054	modulation by virus of host process	0.000995239
Biological Process	GO:0061311	cell surface receptor signaling pathway involved in heart development	0.000995239
Biological Process	GO:0044273	sulfur compound catabolic process	0.00101831
Biological Process	GO:0035120	post-embryonic appendage morphogenesis	0.00102151
Biological Process	GO:0035127	post-embryonic limb morphogenesis	0.00102151
Biological Process	GO:0035128	post-embryonic forelimb morphogenesis	0.00102151
Biological Process	GO:0038116	chemokine (C-C motif) ligand 21 signaling pathway	0.00102151
Biological Process	GO:0046462	monoacylglycerol metabolic process	0.00102151
Biological Process	GO:0089709	L-histidine transmembrane transport	0.00102151
Biological Process	GO:0090149	mitochondrial membrane fission	0.00102151
Biological Process	GO:0097022	lymphocyte migration into lymph node	0.00102151
Biological Process	GO:0097393	telomeric repeat-containing RNA transcription	0.00102151
Biological Process	GO:0097394	telomeric repeat-containing RNA transcription by RNA polymerase II	0.00102151
Biological Process	GO:0106040	regulation of GABA-A receptor activity	0.00102151
Biological Process	GO:1901509	regulation of endothelial tube morphogenesis	0.00102151
Biological Process	GO:1901580	regulation of telomeric RNA transcription from RNA pol II promoter	0.00102151
Biological Process	GO:1901581	negative regulation of telomeric RNA transcription from RNA pol II promoter	0.00102151
Biological Process	GO:1901582	positive regulation of telomeric RNA transcription from RNA pol II promoter	0.00102151
Biological Process	GO:1905239	regulation of canonical Wnt signaling pathway involved in osteoblast differentiation	0.00102151
Biological Process	GO:1905240	negative regulation of canonical Wnt signaling pathway involved in osteoblast differentiation	0.00102151
Biological Process	GO:0090066	regulation of anatomical structure size	0.00102395
Molecular Function	GO:0030552	cAMP binding	0.00102462
Cellular Component	GO:0031235	intrinsic component of the cytoplasmic side of the plasma membrane	0.0010257
Cellular Component	GO:0032144	4-aminobutyrate transaminase complex	0.0010257
Cellular Component	GO:0035101	FACT complex	0.0010257
Cellular Component	GO:0045298	tubulin complex	0.0010257
Cellular Component	GO:1990421	subtelomeric heterochromatin	0.0010257
Cellular Component	GO:1990707	nuclear subtelomeric heterochromatin	0.0010257
Cellular Component	GO:1990851	Wnt-Frizzled-LRP5/6 complex	0.0010257
Biological Process	GO:0030038	contractile actin filament bundle assembly	0.00103263
Biological Process	GO:0043149	stress fiber assembly	0.00103263
Biological Process	GO:0046883	regulation of hormone secretion	0.00105085
Biological Process	GO:0098656	anion transmembrane transport	0.0010627
Biological Process	GO:0010463	mesenchymal cell proliferation	0.00107228
Biological Process	GO:0098927	vesicle-mediated transport between endosomal compartments	0.0010808
Biological Process	GO:1903727	positive regulation of phospholipid metabolic process	0.0010808
Biological Process	GO:0002066	columnar/cuboidal epithelial cell development	0.00108257
Biological Process	GO:0051196	regulation of coenzyme metabolic process	0.00109245
Biological Process	GO:0030210	heparin biosynthetic process	0.00110646
Biological Process	GO:0030263	apoptotic chromosome condensation	0.00110646
Biological Process	GO:0070535	histone H2A K63-linked ubiquitination	0.00110646
Biological Process	GO:0097039	protein linear polyubiquitination	0.00110646
Biological Process	GO:0043114	regulation of vascular permeability	0.00112699
Biological Process	GO:1903649	regulation of cytoplasmic transport	0.00112699
Molecular Function	GO:0015379	potassium:chloride symporter activity	0.00112706
Molecular Function	GO:0050567	glutaminyl-tRNA synthase (glutamine-hydrolyzing) activity	0.00112706
Biological Process	GO:0010467	gene expression	0.00113711
Molecular Function	GO:0061134	peptidase regulator activity	0.00114398
Biological Process	GO:0006950	response to stress	0.0011497
Biological Process	GO:0048284	organelle fusion	0.00115785
Biological Process	GO:0007219	Notch signaling pathway	0.00115949
Molecular Function	GO:0015370	solute:sodium symporter activity	0.00116098
Biological Process	GO:0045777	positive regulation of blood pressure	0.00117077
Biological Process	GO:0006644	phospholipid metabolic process	0.00117177
Biological Process	GO:0060538	skeletal muscle organ development	0.00118309
Biological Process	GO:0032874	positive regulation of stress-activated MAPK cascade	0.00118936
Biological Process	GO:0010633	negative regulation of epithelial cell migration	0.00121092
Biological Process	GO:0045069	regulation of viral genome replication	0.00121092
Biological Process	GO:0002158	osteoclast proliferation	0.00123635
Biological Process	GO:0015840	urea transport	0.00123635
Biological Process	GO:0034115	negative regulation of heterotypic cell-cell adhesion	0.00123635
Biological Process	GO:0043633	polyadenylation-dependent RNA catabolic process	0.00123635
Biological Process	GO:0051541	elastin metabolic process	0.00123635
Biological Process	GO:0070586	cell-cell adhesion involved in gastrulation	0.00123635
Biological Process	GO:0070587	regulation of cell-cell adhesion involved in gastrulation	0.00123635
Biological Process	GO:0070681	glutaminyl-tRNAGln biosynthesis via transamidation	0.00123635
Biological Process	GO:0071307	cellular response to vitamin K	0.00123635
Biological Process	GO:0090258	negative regulation of mitochondrial fission	0.00123635
Biological Process	GO:0150079	negative regulation of neuroinflammatory response	0.00123635
Biological Process	GO:1903546	protein localization to photoreceptor outer segment	0.00123635
Biological Process	GO:2000389	regulation of neutrophil extravasation	0.00123635
Biological Process	GO:0043433	negative regulation of DNA-binding transcription factor activity	0.00123948
Biological Process	GO:0045732	positive regulation of protein catabolic process	0.00124096
Cellular Component	GO:0005915	zonula adherens	0.00124226
Cellular Component	GO:0030956	glutamyl-tRNA(Gln) amidotransferase complex	0.00124226
Cellular Component	GO:0032983	kainate selective glutamate receptor complex	0.00124226
Biological Process	GO:0050714	positive regulation of protein secretion	0.00124293
Molecular Function	GO:0016835	carbon-oxygen lyase activity	0.00125319
Biological Process	GO:0002376	immune system process	0.0012576
Biological Process	GO:0070372	regulation of ERK1 and ERK2 cascade	0.00125956
Molecular Function	GO:0032559	adenyl ribonucleotide binding	0.00126223
Molecular Function	GO:0016174	NAD(P)H oxidase activity	0.00126541
Biological Process	GO:0070371	ERK1 and ERK2 cascade	0.00126605
Biological Process	GO:0043254	regulation of protein complex assembly	0.0012802
Biological Process	GO:1904353	regulation of telomere capping	0.00128025
Biological Process	GO:0002692	negative regulation of cellular extravasation	0.00128181
Biological Process	GO:0048312	intracellular distribution of mitochondria	0.00128181
Biological Process	GO:0097112	gamma-aminobutyric acid receptor clustering	0.00128181
Biological Process	GO:1903236	regulation of leukocyte tethering or rolling	0.00128181
Biological Process	GO:1903377	negative regulation of oxidative stress-induced neuron intrinsic apoptotic signaling pathway	0.00128181
Molecular Function	GO:0004089	carbonate dehydratase activity	0.00128305
Cellular Component	GO:0005767	secondary lysosome	0.00128985
Biological Process	GO:0009894	regulation of catabolic process	0.00130125
Molecular Function	GO:0031369	translation initiation factor binding	0.00131221
Biological Process	GO:0051272	positive regulation of cellular component movement	0.0013346
Biological Process	GO:0080154	regulation of fertilization	0.00134421
Biological Process	GO:1903859	regulation of dendrite extension	0.00135602
Biological Process	GO:0007599	hemostasis	0.00137443
Biological Process	GO:0043122	regulation of I-kappaB kinase/NF-kappaB signaling	0.00138214
Biological Process	GO:0015031	protein transport	0.00138342
Biological Process	GO:0030336	negative regulation of cell migration	0.00139847
Cellular Component	GO:0030176	integral component of endoplasmic reticulum membrane	0.00140736
Biological Process	GO:0042149	cellular response to glucose starvation	0.00141762
Biological Process	GO:0048524	positive regulation of viral process	0.00141863
Molecular Function	GO:0016701	oxidoreductase activity, acting on single donors with incorporation of molecular oxygen	0.00142438
Biological Process	GO:0071985	multivesicular body sorting pathway	0.00142565
Cellular Component	GO:0044454	nuclear chromosome part	0.00143269
Biological Process	GO:0030279	negative regulation of ossification	0.00145606
Biological Process	GO:0002790	peptide secretion	0.00145619
Biological Process	GO:0042761	very long-chain fatty acid biosynthetic process	0.00145898
Biological Process	GO:0048736	appendage development	0.00146139
Biological Process	GO:0060173	limb development	0.00146139
Biological Process	GO:0010975	regulation of neuron projection development	0.00146468
Molecular Function	GO:0030551	cyclic nucleotide binding	0.00147258
Molecular Function	GO:0000287	magnesium ion binding	0.00147565
Cellular Component	GO:0098805	whole membrane	0.00148456
Biological Process	GO:0002028	regulation of sodium ion transport	0.00149509
Molecular Function	GO:0005172	vascular endothelial growth factor receptor binding	0.00150283
Molecular Function	GO:0008061	chitin binding	0.00150283
Molecular Function	GO:0008191	metalloendopeptidase inhibitor activity	0.00150283
Molecular Function	GO:0106018	phosphatidylinositol-3,5-bisphosphate phosphatase activity	0.00150283
Biological Process	GO:0015833	peptide transport	0.00150943
Biological Process	GO:0030501	positive regulation of bone mineralization	0.00151599
Biological Process	GO:1900408	negative regulation of cellular response to oxidative stress	0.00151599
Biological Process	GO:1903202	negative regulation of oxidative stress-induced cell death	0.00151599
Biological Process	GO:0010951	negative regulation of endopeptidase activity	0.00151777
Cellular Component	GO:1902562	H4 histone acetyltransferase complex	0.00153436
Biological Process	GO:0055072	iron ion homeostasis	0.00155535
Molecular Function	GO:0004312	fatty acid synthase activity	0.00156166
Molecular Function	GO:0005024	transforming growth factor beta-activated receptor activity	0.00156166
Molecular Function	GO:0051880	G-quadruplex DNA binding	0.00156166
Biological Process	GO:0032535	regulation of cellular component size	0.00159455
Biological Process	GO:0046330	positive regulation of JNK cascade	0.00159613
Biological Process	GO:1903900	regulation of viral life cycle	0.00159613
Cellular Component	GO:0098552	side of membrane	0.00159878
Cellular Component	GO:0000323	lytic vacuole	0.00160751
Cellular Component	GO:0005764	lysosome	0.00160751
Biological Process	GO:0048705	skeletal system morphogenesis	0.0016503
Cellular Component	GO:0005802	trans-Golgi network	0.0016508
Biological Process	GO:0090174	organelle membrane fusion	0.00166673
Biological Process	GO:0007063	regulation of sister chromatid cohesion	0.00167369
Biological Process	GO:0035278	miRNA mediated inhibition of translation	0.00167553
Biological Process	GO:0040033	negative regulation of translation, ncRNA-mediated	0.00167553
Biological Process	GO:0045974	regulation of translation, ncRNA-mediated	0.00167553
Biological Process	GO:0045664	regulation of neuron differentiation	0.00168649
Biological Process	GO:0031334	positive regulation of protein complex assembly	0.00169269
Molecular Function	GO:0032266	phosphatidylinositol-3-phosphate binding	0.00170065
Biological Process	GO:0055123	digestive system development	0.00170399
Biological Process	GO:0000185	activation of MAPKKK activity	0.00170471
Biological Process	GO:0001765	membrane raft assembly	0.00170471
Biological Process	GO:0098597	observational learning	0.00170471
Biological Process	GO:0150003	regulation of spontaneous synaptic transmission	0.00170471
Molecular Function	GO:0001046	core promoter sequence-specific DNA binding	0.00170712
Molecular Function	GO:0004177	aminopeptidase activity	0.0017096
Molecular Function	GO:0001786	phosphatidylserine binding	0.00171139
Cellular Component	GO:0000347	THO complex	0.00171569
Molecular Function	GO:0070878	primary miRNA binding	0.001721
Biological Process	GO:1900407	regulation of cellular response to oxidative stress	0.0017224
Cellular Component	GO:0031227	intrinsic component of endoplasmic reticulum membrane	0.0017266
Biological Process	GO:0042537	benzene-containing compound metabolic process	0.00173112
Biological Process	GO:0072189	ureter development	0.00173112
Biological Process	GO:1901620	regulation of smoothened signaling pathway involved in dorsal/ventral neural tube patterning	0.00173112
Biological Process	GO:0032269	negative regulation of cellular protein metabolic process	0.00173826
Biological Process	GO:0015697	quaternary ammonium group transport	0.00174236
Biological Process	GO:0036493	positive regulation of translation in response to endoplasmic reticulum stress	0.00174236
Biological Process	GO:0043117	positive regulation of vascular permeability	0.00174236
Biological Process	GO:0061086	negative regulation of histone H3-K27 methylation	0.00174236
Biological Process	GO:1904428	negative regulation of tubulin deacetylation	0.00174236
Cellular Component	GO:0008385	IkappaB kinase complex	0.00175217
Biological Process	GO:0001959	regulation of cytokine-mediated signaling pathway	0.001759
Biological Process	GO:0050679	positive regulation of epithelial cell proliferation	0.00175913
Biological Process	GO:0050680	negative regulation of epithelial cell proliferation	0.00177825
Biological Process	GO:0042472	inner ear morphogenesis	0.00178708
Biological Process	GO:0050767	regulation of neurogenesis	0.00179207
Biological Process	GO:0048659	smooth muscle cell proliferation	0.00180491
Biological Process	GO:0030902	hindbrain development	0.00180628
Biological Process	GO:0070528	protein kinase C signaling	0.00180886
Biological Process	GO:0009968	negative regulation of signal transduction	0.00182055
Biological Process	GO:2000377	regulation of reactive oxygen species metabolic process	0.00182452
Biological Process	GO:1902548	negative regulation of cellular response to vascular endothelial growth factor stimulus	0.00183016
Biological Process	GO:0048660	regulation of smooth muscle cell proliferation	0.00183195
Biological Process	GO:0006631	fatty acid metabolic process	0.00183788
Molecular Function	GO:0016747	transferase activity, transferring acyl groups other than amino-acyl groups	0.00188495
Biological Process	GO:0031329	regulation of cellular catabolic process	0.00189332
Biological Process	GO:0009142	nucleoside triphosphate biosynthetic process	0.00189724
Biological Process	GO:0001101	response to acid chemical	0.0018987
Biological Process	GO:0031647	regulation of protein stability	0.00193594
Biological Process	GO:0034599	cellular response to oxidative stress	0.00194102
Molecular Function	GO:0030554	adenyl nucleotide binding	0.00195092
Biological Process	GO:0016339	calcium-dependent cell-cell adhesion via plasma membrane cell adhesion molecules	0.00197599
Biological Process	GO:0072697	protein localization to cell cortex	0.00197599
Cellular Component	GO:0098857	membrane microdomain	0.00198797
Biological Process	GO:0051492	regulation of stress fiber assembly	0.00199671
Biological Process	GO:0030809	negative regulation of nucleotide biosynthetic process	0.00199736
Biological Process	GO:1900372	negative regulation of purine nucleotide biosynthetic process	0.00199736
Biological Process	GO:0046888	negative regulation of hormone secretion	0.00200963
Biological Process	GO:1901568	fatty acid derivative metabolic process	0.00201374
Biological Process	GO:0071345	cellular response to cytokine stimulus	0.00202705
Biological Process	GO:0072593	reactive oxygen species metabolic process	0.00202879
Molecular Function	GO:0009922	fatty acid elongase activity	0.00205669
Molecular Function	GO:0043295	glutathione binding	0.00205669
Molecular Function	GO:1905056	calcium-transporting ATPase activity involved in regulation of presynaptic cytosolic calcium ion concentration	0.00205669
Molecular Function	GO:1990760	osmolarity-sensing cation channel activity	0.00205669
Biological Process	GO:0031214	biomineral tissue development	0.00207408
Biological Process	GO:0007340	acrosome reaction	0.00207827
Biological Process	GO:1903672	positive regulation of sprouting angiogenesis	0.00207827
Biological Process	GO:2000403	positive regulation of lymphocyte migration	0.00207827
Cellular Component	GO:0000151	ubiquitin ligase complex	0.00209157
Biological Process	GO:0043010	camera-type eye development	0.00209557
Biological Process	GO:0071347	cellular response to interleukin-1	0.00212517
Biological Process	GO:0045747	positive regulation of Notch signaling pathway	0.00212821
Biological Process	GO:0046164	alcohol catabolic process	0.00212821
Biological Process	GO:0060428	lung epithelium development	0.00212821
Biological Process	GO:0048755	branching morphogenesis of a nerve	0.00213597
Biological Process	GO:0061724	lipophagy	0.00213597
Biological Process	GO:0070243	regulation of thymocyte apoptotic process	0.00213597
Molecular Function	GO:0005092	GDP-dissociation inhibitor activity	0.00213789
Biological Process	GO:0032233	positive regulation of actin filament bundle assembly	0.00216372
Molecular Function	GO:0032051	clathrin light chain binding	0.00216627
Biological Process	GO:0031400	negative regulation of protein modification process	0.00217581
Biological Process	GO:0006855	drug transmembrane transport	0.00217932
Biological Process	GO:0010569	regulation of double-strand break repair via homologous recombination	0.00217932
Biological Process	GO:0048168	regulation of neuronal synaptic plasticity	0.00217932
Molecular Function	GO:0016814	hydrolase activity, acting on carbon-nitrogen (but not peptide) bonds, in cyclic amidines	0.00218172
Biological Process	GO:0051496	positive regulation of stress fiber assembly	0.00218357
Biological Process	GO:1902883	negative regulation of response to oxidative stress	0.00218402
Biological Process	GO:0097009	energy homeostasis	0.00218521
Biological Process	GO:0010648	negative regulation of cell communication	0.00219048
Biological Process	GO:0050920	regulation of chemotaxis	0.00219062
Biological Process	GO:0006091	generation of precursor metabolites and energy	0.00221327
Biological Process	GO:0071241	cellular response to inorganic substance	0.00221834
Biological Process	GO:0007596	blood coagulation	0.00223181
Molecular Function	GO:0050662	coenzyme binding	0.00223826
Biological Process	GO:0033962	cytoplasmic mRNA processing body assembly	0.00223899
Biological Process	GO:0043171	peptide catabolic process	0.00223899
Molecular Function	GO:0004438	phosphatidylinositol-3-phosphatase activity	0.00224383
Molecular Function	GO:0052744	phosphatidylinositol monophosphate phosphatase activity	0.00224383
Cellular Component	GO:0000228	nuclear chromosome	0.00224766
Biological Process	GO:0007252	I-kappaB phosphorylation	0.00225372
Biological Process	GO:0017014	protein nitrosylation	0.00225372
Biological Process	GO:0018119	peptidyl-cysteine S-nitrosylation	0.00225372
Biological Process	GO:0042219	cellular modified amino acid catabolic process	0.00225372
Biological Process	GO:0140112	extracellular vesicle biogenesis	0.00225372
Biological Process	GO:2000001	regulation of DNA damage checkpoint	0.00225372
Biological Process	GO:2000052	positive regulation of non-canonical Wnt signaling pathway	0.00225372
Molecular Function	GO:0001165	RNA polymerase I upstream control element sequence-specific DNA binding	0.00225506
Molecular Function	GO:0009041	uridylate kinase activity	0.00225506
Molecular Function	GO:0050528	acyloxyacyl hydrolase activity	0.00225506
Biological Process	GO:0019367	fatty acid elongation, saturated fatty acid	0.00226445
Biological Process	GO:0044387	negative regulation of protein kinase activity by regulation of protein phosphorylation	0.00226445
Biological Process	GO:0044828	negative regulation by host of viral genome replication	0.00226445
Biological Process	GO:0060353	regulation of cell adhesion molecule production	0.00226445
Biological Process	GO:0072672	neutrophil extravasation	0.00226445
Biological Process	GO:1990034	calcium ion export across plasma membrane	0.00226445
Biological Process	GO:0032200	telomere organization	0.00227693
Biological Process	GO:0043534	blood vessel endothelial cell migration	0.00228598
Molecular Function	GO:0019239	deaminase activity	0.00228904
Biological Process	GO:0002793	positive regulation of peptide secretion	0.00232141
Cellular Component	GO:0044853	plasma membrane raft	0.00232645
Biological Process	GO:1902882	regulation of response to oxidative stress	0.00232773
Biological Process	GO:0016239	positive regulation of macroautophagy	0.00233305
Biological Process	GO:0000723	telomere maintenance	0.00233704
Biological Process	GO:0003008	system process	0.0023391
Biological Process	GO:0015849	organic acid transport	0.00234446
Biological Process	GO:1903077	negative regulation of protein localization to plasma membrane	0.00235565
Molecular Function	GO:0000978	RNA polymerase II proximal promoter sequence-specific DNA binding	0.00235789
Biological Process	GO:0043410	positive regulation of MAPK cascade	0.00236306
Biological Process	GO:0032101	regulation of response to external stimulus	0.002371
Biological Process	GO:0003402	planar cell polarity pathway involved in axis elongation	0.00241632
Biological Process	GO:0007000	nucleolus organization	0.00241632
Biological Process	GO:0007308	oocyte construction	0.00241632
Biological Process	GO:0007309	oocyte axis specification	0.00241632
Biological Process	GO:0007314	oocyte anterior/posterior axis specification	0.00241632
Biological Process	GO:0007315	pole plasm assembly	0.00241632
Biological Process	GO:0008358	maternal determination of anterior/posterior axis, embryo	0.00241632
Biological Process	GO:0010159	specification of animal organ position	0.00241632
Biological Process	GO:0030719	P granule organization	0.00241632
Biological Process	GO:0034625	fatty acid elongation, monounsaturated fatty acid	0.00241632
Biological Process	GO:0034626	fatty acid elongation, polyunsaturated fatty acid	0.00241632
Biological Process	GO:0038128	ERBB2 signaling pathway	0.00241632
Biological Process	GO:0045653	negative regulation of megakaryocyte differentiation	0.00241632
Biological Process	GO:0046069	cGMP catabolic process	0.00241632
Biological Process	GO:0046110	xanthine metabolic process	0.00241632
Biological Process	GO:0046501	protoporphyrinogen IX metabolic process	0.00241632
Biological Process	GO:0051030	snRNA transport	0.00241632
Biological Process	GO:0051792	medium-chain fatty acid biosynthetic process	0.00241632
Biological Process	GO:0051902	negative regulation of mitochondrial depolarization	0.00241632
Biological Process	GO:0060739	mesenchymal-epithelial cell signaling involved in prostate gland development	0.00241632
Biological Process	GO:0098886	modification of dendritic spine	0.00241632
Biological Process	GO:0098937	anterograde dendritic transport	0.00241632
Biological Process	GO:0098958	retrograde axonal transport of mitochondrion	0.00241632
Biological Process	GO:1902630	regulation of membrane hyperpolarization	0.00241632
Biological Process	GO:1902631	negative regulation of membrane hyperpolarization	0.00241632
Biological Process	GO:1903850	regulation of cristae formation	0.00241632
Biological Process	GO:1903852	positive regulation of cristae formation	0.00241632
Biological Process	GO:1904141	positive regulation of microglial cell migration	0.00241632
Biological Process	GO:1905673	positive regulation of lysosome organization	0.00241632
Biological Process	GO:2001182	regulation of interleukin-12 secretion	0.00241632
Biological Process	GO:0001505	regulation of neurotransmitter levels	0.00242344
Cellular Component	GO:0000839	Hrd1p ubiquitin ligase ERAD-L complex	0.00242503
Cellular Component	GO:0065010	extracellular membrane-bounded organelle	0.00242503
Biological Process	GO:0007217	tachykinin receptor signaling pathway	0.00242542
Biological Process	GO:0009081	branched-chain amino acid metabolic process	0.00242542
Biological Process	GO:0031547	brain-derived neurotrophic factor receptor signaling pathway	0.00242542
Biological Process	GO:0035336	long-chain fatty-acyl-CoA metabolic process	0.00242542
Biological Process	GO:0035437	maintenance of protein localization in endoplasmic reticulum	0.00242542
Biological Process	GO:0099612	protein localization to axon	0.00242542
Cellular Component	GO:0044754	autolysosome	0.00243949
Cellular Component	GO:0071546	pi-body	0.00243949
Molecular Function	GO:0035064	methylated histone binding	0.00245119
Molecular Function	GO:0140034	methylation-dependent protein binding	0.00245119
Biological Process	GO:1901136	carbohydrate derivative catabolic process	0.00245455
Molecular Function	GO:0004084	branched-chain-amino-acid transaminase activity	0.00246283
Biological Process	GO:0050678	regulation of epithelial cell proliferation	0.00247201
Biological Process	GO:0035194	posttranscriptional gene silencing by RNA	0.00248105
Biological Process	GO:0051580	regulation of neurotransmitter uptake	0.00249734
Biological Process	GO:0021700	developmental maturation	0.00251255
Molecular Function	GO:0004252	serine-type endopeptidase activity	0.00251801
Biological Process	GO:0006508	proteolysis	0.0025458
Biological Process	GO:0070207	protein homotrimerization	0.00256246
Biological Process	GO:0070933	histone H4 deacetylation	0.00256246
Biological Process	GO:0090128	regulation of synapse maturation	0.00256246
Biological Process	GO:1903076	regulation of protein localization to plasma membrane	0.00257137
Cellular Component	GO:0031201	SNARE complex	0.00258355
Cellular Component	GO:0005657	replication fork	0.00260931
Molecular Function	GO:0004843	thiol-dependent ubiquitin-specific protease activity	0.00263559
Biological Process	GO:0000186	activation of MAPKK activity	0.00264664
Biological Process	GO:0023057	negative regulation of signaling	0.00264886
Biological Process	GO:0009064	glutamine family amino acid metabolic process	0.00265125
Molecular Function	GO:0030170	pyridoxal phosphate binding	0.00265263
Molecular Function	GO:0070279	vitamin B6 binding	0.00265263
Biological Process	GO:0002175	protein localization to paranode region of axon	0.00267541
Biological Process	GO:0016074	snoRNA metabolic process	0.00267541
Biological Process	GO:0032415	regulation of sodium:proton antiporter activity	0.00267541
Biological Process	GO:0032474	otolith morphogenesis	0.00267541
Biological Process	GO:0036148	phosphatidylglycerol acyl-chain remodeling	0.00267541
Biological Process	GO:0039519	modulation by virus of host autophagy	0.00267541
Biological Process	GO:0039521	suppression by virus of host autophagy	0.00267541
Biological Process	GO:0042883	cysteine transport	0.00267541
Biological Process	GO:0046951	ketone body biosynthetic process	0.00267541
Biological Process	GO:0070676	intralumenal vesicle formation	0.00267541
Biological Process	GO:0071955	recycling endosome to Golgi transport	0.00267541
Biological Process	GO:0097753	membrane bending	0.00267541
Biological Process	GO:1902528	regulation of protein linear polyubiquitination	0.00267541
Biological Process	GO:1902530	positive regulation of protein linear polyubiquitination	0.00267541
Biological Process	GO:1904048	regulation of spontaneous neurotransmitter secretion	0.00267541
Biological Process	GO:1905335	regulation of aggrephagy	0.00267541
Biological Process	GO:1905337	positive regulation of aggrephagy	0.00267541
Biological Process	GO:1905793	protein localization to pericentriolar material	0.00267541
Biological Process	GO:2000391	positive regulation of neutrophil extravasation	0.00267541
Cellular Component	GO:0005952	cAMP-dependent protein kinase complex	0.0026869
Cellular Component	GO:0005968	Rab-protein geranylgeranyltransferase complex	0.0026869
Cellular Component	GO:0071547	piP-body	0.0026869
Biological Process	GO:0031032	actomyosin structure organization	0.00269914
Biological Process	GO:0032228	regulation of synaptic transmission, GABAergic	0.00272631
Biological Process	GO:1904037	positive regulation of epithelial cell apoptotic process	0.00272631
Molecular Function	GO:0003712	transcription coregulator activity	0.00275922
Molecular Function	GO:0004017	adenylate kinase activity	0.00277585
Molecular Function	GO:0016833	oxo-acid-lyase activity	0.00277585
Biological Process	GO:2000146	negative regulation of cell motility	0.00277835
Biological Process	GO:0008643	carbohydrate transport	0.00278264
Biological Process	GO:2000406	positive regulation of T cell migration	0.00279396
Biological Process	GO:0050766	positive regulation of phagocytosis	0.00279791
Biological Process	GO:0009743	response to carbohydrate	0.00283119
Biological Process	GO:0046328	regulation of JNK cascade	0.00284771
Biological Process	GO:0043276	anoikis	0.00285467
Biological Process	GO:0006836	neurotransmitter transport	0.00289149
Cellular Component	GO:0005793	endoplasmic reticulum-Golgi intermediate compartment	0.00290178
Biological Process	GO:0097435	supramolecular fiber organization	0.00294325
Biological Process	GO:0003094	glomerular filtration	0.00297476
Biological Process	GO:0030497	fatty acid elongation	0.00297476
Biological Process	GO:0055070	copper ion homeostasis	0.00297476
Biological Process	GO:0060856	establishment of blood-brain barrier	0.00297476
Biological Process	GO:0030195	negative regulation of blood coagulation	0.00299005
Biological Process	GO:0009060	aerobic respiration	0.00302554
Molecular Function	GO:0070300	phosphatidic acid binding	0.00304595
Molecular Function	GO:0004527	exonuclease activity	0.00305871
Biological Process	GO:0043618	regulation of transcription from RNA polymerase II promoter in response to stress	0.0030643
Molecular Function	GO:0005314	high-affinity glutamate transmembrane transporter activity	0.00306861
Molecular Function	GO:0015193	L-proline transmembrane transporter activity	0.00306861
Molecular Function	GO:0015501	glutamate:sodium symporter activity	0.00306861
Biological Process	GO:1900744	regulation of p38MAPK cascade	0.00307273
Biological Process	GO:0032232	negative regulation of actin filament bundle assembly	0.00307742
Biological Process	GO:0010717	regulation of epithelial to mesenchymal transition	0.00308547
Biological Process	GO:0050764	regulation of phagocytosis	0.00308547
Biological Process	GO:2000351	regulation of endothelial cell apoptotic process	0.00308853
Biological Process	GO:0006878	cellular copper ion homeostasis	0.00311869
Biological Process	GO:0048669	collateral sprouting in absence of injury	0.00311869
Biological Process	GO:0090043	regulation of tubulin deacetylation	0.00311869
Biological Process	GO:1901621	negative regulation of smoothened signaling pathway involved in dorsal/ventral neural tube patterning	0.00311869
Biological Process	GO:0002053	positive regulation of mesenchymal cell proliferation	0.00313604
Biological Process	GO:0044003	modification by symbiont of host morphology or physiology	0.00313604
Biological Process	GO:0071219	cellular response to molecule of bacterial origin	0.0031516
Biological Process	GO:1902905	positive regulation of supramolecular fiber organization	0.00317724
Biological Process	GO:0043408	regulation of MAPK cascade	0.00322272
Molecular Function	GO:0017080	sodium channel regulator activity	0.00323384
Molecular Function	GO:0019205	nucleobase-containing compound kinase activity	0.00325392
Biological Process	GO:0048762	mesenchymal cell differentiation	0.0032649
Biological Process	GO:0097305	response to alcohol	0.00327633
Molecular Function	GO:0005524	ATP binding	0.00329056
Biological Process	GO:0035195	gene silencing by miRNA	0.0032977
Cellular Component	GO:0071944	cell periphery	0.00330762
Biological Process	GO:0035162	embryonic hemopoiesis	0.00331598
Biological Process	GO:0050432	catecholamine secretion	0.00331598
Biological Process	GO:0060831	smoothened signaling pathway involved in dorsal/ventral neural tube patterning	0.00331598
Biological Process	GO:0099563	modification of synaptic structure	0.00331598
Biological Process	GO:0044267	cellular protein metabolic process	0.0033308
Cellular Component	GO:0005776	autophagosome	0.0033472
Biological Process	GO:0007409	axonogenesis	0.00335767
Biological Process	GO:0031290	retinal ganglion cell axon guidance	0.00336639
Biological Process	GO:0034035	purine ribonucleoside bisphosphate metabolic process	0.00336639
Biological Process	GO:0034695	response to prostaglandin E	0.00336639
Biological Process	GO:0050427	3'-phosphoadenosine 5'-phosphosulfate metabolic process	0.00336639
Biological Process	GO:2001170	negative regulation of ATP biosynthetic process	0.00336639
Molecular Function	GO:0017162	aryl hydrocarbon receptor binding	0.00336765
Molecular Function	GO:0070008	serine-type exopeptidase activity	0.00336765
Biological Process	GO:0050801	ion homeostasis	0.00336846
Biological Process	GO:0006909	phagocytosis	0.00338742
Cellular Component	GO:0005865	striated muscle thin filament	0.00339025
Biological Process	GO:0007351	tripartite regional subdivision	0.00339081
Biological Process	GO:0008595	anterior/posterior axis specification, embryo	0.00339081
Biological Process	GO:0010815	bradykinin catabolic process	0.00339081
Biological Process	GO:0034436	glycoprotein transport	0.00339081
Biological Process	GO:0035608	protein deglutamylation	0.00339081
Biological Process	GO:0043129	surfactant homeostasis	0.00339081
Biological Process	GO:0070777	D-aspartate transport	0.00339081
Biological Process	GO:0070779	D-aspartate import across plasma membrane	0.00339081
Biological Process	GO:1901164	negative regulation of trophoblast cell migration	0.00339081
Biological Process	GO:1904995	negative regulation of leukocyte adhesion to vascular endothelial cell	0.00339081
Molecular Function	GO:0005102	signaling receptor binding	0.003391
Cellular Component	GO:0005577	fibrinogen complex	0.00340827
Cellular Component	GO:0097442	CA3 pyramidal cell dendrite	0.00340827
Biological Process	GO:0033673	negative regulation of kinase activity	0.00343787
Biological Process	GO:0006820	anion transport	0.00344347
Biological Process	GO:0016082	synaptic vesicle priming	0.00347933
Molecular Function	GO:0090482	vitamin transmembrane transporter activity	0.00351971
Molecular Function	GO:0042393	histone binding	0.00352291
Cellular Component	GO:0005886	plasma membrane	0.00352537
Molecular Function	GO:0008408	3'-5' exonuclease activity	0.00353118
Cellular Component	GO:0098589	membrane region	0.00356774
Biological Process	GO:0008015	blood circulation	0.00361469
Biological Process	GO:0032594	protein transport within lipid bilayer	0.00362646
Biological Process	GO:0034243	regulation of transcription elongation from RNA polymerase II promoter	0.00362646
Biological Process	GO:1901565	organonitrogen compound catabolic process	0.00362932
Molecular Function	GO:0015631	tubulin binding	0.00363903
Molecular Function	GO:0016836	hydro-lyase activity	0.00365284
Biological Process	GO:0003014	renal system process	0.00367412
Biological Process	GO:0051960	regulation of nervous system development	0.00368222
Biological Process	GO:0071396	cellular response to lipid	0.00368839
Biological Process	GO:0071625	vocalization behavior	0.0037332
Biological Process	GO:0040014	regulation of multicellular organism growth	0.00375263
Biological Process	GO:1990138	neuron projection extension	0.00376174
Biological Process	GO:0010638	positive regulation of organelle organization	0.00376893
Cellular Component	GO:0097447	dendritic tree	0.00377487
Molecular Function	GO:0055106	ubiquitin-protein transferase regulator activity	0.00377634
Biological Process	GO:0015740	C4-dicarboxylate transport	0.00379655
Biological Process	GO:0015816	glycine transport	0.00379655
Biological Process	GO:0038007	netrin-activated signaling pathway	0.00379655
Biological Process	GO:0072087	renal vesicle development	0.00379655
Biological Process	GO:0090188	negative regulation of pancreatic juice secretion	0.00379655
Biological Process	GO:0043087	regulation of GTPase activity	0.00380008
Biological Process	GO:0016999	antibiotic metabolic process	0.00380085
Cellular Component	GO:1903561	extracellular vesicle	0.00380625
Cellular Component	GO:0000346	transcription export complex	0.00381985
Biological Process	GO:0031667	response to nutrient levels	0.0038305
Biological Process	GO:0038066	p38MAPK cascade	0.00384509
Cellular Component	GO:0045121	membrane raft	0.00386323
Biological Process	GO:0045665	negative regulation of neuron differentiation	0.0038841
Cellular Component	GO:0046658	anchored component of plasma membrane	0.00390927
Biological Process	GO:0030193	regulation of blood coagulation	0.0039126
Biological Process	GO:0030513	positive regulation of BMP signaling pathway	0.00397623
Biological Process	GO:0051194	positive regulation of cofactor metabolic process	0.00397623
Cellular Component	GO:1990234	transferase complex	0.00398942
Biological Process	GO:0051704	multi-organism process	0.00399779
Biological Process	GO:0031648	protein destabilization	0.00400141
Biological Process	GO:0016197	endosomal transport	0.00402982
Biological Process	GO:0002052	positive regulation of neuroblast proliferation	0.00407274
Biological Process	GO:0010560	positive regulation of glycoprotein biosynthetic process	0.00407274
Molecular Function	GO:0005123	death receptor binding	0.00408468
Molecular Function	GO:0016290	palmitoyl-CoA hydrolase activity	0.00408468
Biological Process	GO:0038084	vascular endothelial growth factor signaling pathway	0.00409668
Biological Process	GO:0016052	carbohydrate catabolic process	0.0041183
Biological Process	GO:0034645	cellular macromolecule biosynthetic process	0.00412035
Cellular Component	GO:0005901	caveola	0.00413752
Biological Process	GO:0060914	heart formation	0.00414021
Biological Process	GO:0043154	negative regulation of cysteine-type endopeptidase activity involved in apoptotic process	0.00415927
Biological Process	GO:0023061	signal release	0.00417551
Molecular Function	GO:0047696	beta-adrenergic receptor kinase activity	0.00420237
Molecular Function	GO:0048403	brain-derived neurotrophic factor binding	0.00420237
Molecular Function	GO:0050294	steroid sulfotransferase activity	0.00420237
Biological Process	GO:2000142	regulation of DNA-templated transcription, initiation	0.00420376
Biological Process	GO:0034248	regulation of cellular amide metabolic process	0.00420824
Biological Process	GO:0030036	actin cytoskeleton organization	0.00421006
Biological Process	GO:0009141	nucleoside triphosphate metabolic process	0.00422994
Biological Process	GO:0051181	cofactor transport	0.00425608
Biological Process	GO:0072577	endothelial cell apoptotic process	0.0042561
Biological Process	GO:0002690	positive regulation of leukocyte chemotaxis	0.00426993
Biological Process	GO:0021587	cerebellum morphogenesis	0.00428759
Biological Process	GO:0070542	response to fatty acid	0.00429792
Biological Process	GO:0098876	vesicle-mediated transport to the plasma membrane	0.00431026
Biological Process	GO:0003007	heart morphogenesis	0.00431396
Biological Process	GO:0030224	monocyte differentiation	0.00433002
Biological Process	GO:1903131	mononuclear cell differentiation	0.00433002
Biological Process	GO:0048839	inner ear development	0.00434913
Biological Process	GO:1902253	regulation of intrinsic apoptotic signaling pathway by p53 class mediator	0.0043683
Biological Process	GO:0051973	positive regulation of telomerase activity	0.00437487
Biological Process	GO:0010608	posttranscriptional regulation of gene expression	0.00437492
Biological Process	GO:0051271	negative regulation of cellular component movement	0.00438002
Biological Process	GO:0007417	central nervous system development	0.0043833
Biological Process	GO:0009065	glutamine family amino acid catabolic process	0.00438383
Molecular Function	GO:0001047	core promoter binding	0.00442075
Biological Process	GO:0006954	inflammatory response	0.00442328
Biological Process	GO:0032048	cardiolipin metabolic process	0.00444219
Biological Process	GO:0051791	medium-chain fatty acid metabolic process	0.00444219
Biological Process	GO:0060046	regulation of acrosome reaction	0.00444219
Biological Process	GO:1901526	positive regulation of mitophagy	0.00444219
Biological Process	GO:1901739	regulation of myoblast fusion	0.00444219
Molecular Function	GO:0047555	3',5'-cyclic-GMP phosphodiesterase activity	0.00444528
Cellular Component	GO:0005797	Golgi medial cisterna	0.00447019
Biological Process	GO:0006305	DNA alkylation	0.00449805
Biological Process	GO:0006306	DNA methylation	0.00449805
Biological Process	GO:0032056	positive regulation of translation in response to stress	0.00452964
Biological Process	GO:0033689	negative regulation of osteoblast proliferation	0.00452964
Biological Process	GO:0034144	negative regulation of toll-like receptor 4 signaling pathway	0.00452964
Biological Process	GO:0045475	locomotor rhythm	0.00452964
Biological Process	GO:0048625	myoblast fate commitment	0.00452964
Biological Process	GO:0060718	chorionic trophoblast cell differentiation	0.00452964
Biological Process	GO:0071863	regulation of cell proliferation in bone marrow	0.00452964
Biological Process	GO:0071864	positive regulation of cell proliferation in bone marrow	0.00452964
Molecular Function	GO:0004675	transmembrane receptor protein serine/threonine kinase activity	0.00454774
Molecular Function	GO:0015144	carbohydrate transmembrane transporter activity	0.00454774
Biological Process	GO:0071216	cellular response to biotic stimulus	0.00457916
Biological Process	GO:0001667	ameboidal-type cell migration	0.00457945
Biological Process	GO:0000054	ribosomal subunit export from nucleus	0.00458228
Biological Process	GO:0014834	skeletal muscle satellite cell maintenance involved in skeletal muscle regeneration	0.00458228
Biological Process	GO:0032571	response to vitamin K	0.00458228
Biological Process	GO:0033029	regulation of neutrophil apoptotic process	0.00458228
Biological Process	GO:0033750	ribosome localization	0.00458228
Biological Process	GO:0051639	actin filament network formation	0.00458228
Biological Process	GO:0071428	rRNA-containing ribonucleoprotein complex export from nucleus	0.00458228
Biological Process	GO:0071787	endoplasmic reticulum tubular network formation	0.00458228
Biological Process	GO:0072239	metanephric glomerulus vasculature development	0.00458228
Biological Process	GO:1905098	negative regulation of guanyl-nucleotide exchange factor activity	0.00458228
Biological Process	GO:1990791	dorsal root ganglion development	0.00458228
Cellular Component	GO:0044292	dendrite terminus	0.00460284
Cellular Component	GO:0072487	MSL complex	0.00460284
Biological Process	GO:0019048	modulation by virus of host morphology or physiology	0.0046662
Biological Process	GO:0048512	circadian behavior	0.0046662
Biological Process	GO:0060142	regulation of syncytium formation by plasma membrane fusion	0.0046662
Biological Process	GO:1900363	regulation of mRNA polyadenylation	0.0046662
Molecular Function	GO:0017154	semaphorin receptor activity	0.00468201
Cellular Component	GO:0030137	COPI-coated vesicle	0.00470217
Cellular Component	GO:0031082	BLOC complex	0.00470217
Biological Process	GO:0043535	regulation of blood vessel endothelial cell migration	0.00475533
Biological Process	GO:0051881	regulation of mitochondrial membrane potential	0.00478386
Biological Process	GO:0007589	body fluid secretion	0.00484281
Biological Process	GO:0050790	regulation of catalytic activity	0.00484529
Molecular Function	GO:0000175	3'-5'-exoribonuclease activity	0.00488975
Biological Process	GO:0000075	cell cycle checkpoint	0.00490912
Molecular Function	GO:0016884	carbon-nitrogen ligase activity, with glutamine as amido-N-donor	0.00491784
Biological Process	GO:1903205	regulation of hydrogen peroxide-induced cell death	0.00492025
Biological Process	GO:0008088	axo-dendritic transport	0.00492902
Molecular Function	GO:0016702	oxidoreductase activity, acting on single donors with incorporation of molecular oxygen, incorporation of two atoms of oxygen	0.00496611
Biological Process	GO:0006955	immune response	0.00499232
Biological Process	GO:0034244	negative regulation of transcription elongation from RNA polymerase II promoter	0.00504531
Biological Process	GO:0039692	single stranded viral RNA replication via double stranded DNA intermediate	0.00504531
Biological Process	GO:0045091	regulation of single stranded viral RNA replication via double stranded DNA intermediate	0.00504531
Biological Process	GO:0048172	regulation of short-term neuronal synaptic plasticity	0.00504531
Biological Process	GO:2000353	positive regulation of endothelial cell apoptotic process	0.00504531
Molecular Function	GO:0016788	hydrolase activity, acting on ester bonds	0.005057
Cellular Component	GO:0030425	dendrite	0.00507062
Cellular Component	GO:0031083	BLOC-1 complex	0.00507793
Molecular Function	GO:0070273	phosphatidylinositol-4-phosphate binding	0.00510171
Biological Process	GO:0030033	microvillus assembly	0.00514681
Biological Process	GO:0045992	negative regulation of embryonic development	0.00514681
Biological Process	GO:0050905	neuromuscular process	0.00518
Biological Process	GO:0043467	regulation of generation of precursor metabolites and energy	0.00519166
Biological Process	GO:0019221	cytokine-mediated signaling pathway	0.00521978
Biological Process	GO:0034219	carbohydrate transmembrane transport	0.00524099
Biological Process	GO:0072676	lymphocyte migration	0.00524099
Cellular Component	GO:0019897	extrinsic component of plasma membrane	0.00527084
Biological Process	GO:0015711	organic anion transport	0.00529114
Molecular Function	GO:0004591	oxoglutarate dehydrogenase (succinyl-transferring) activity	0.00533471
Molecular Function	GO:0004694	eukaryotic translation initiation factor 2alpha kinase activity	0.00533471
Molecular Function	GO:0033300	dehydroascorbic acid transmembrane transporter activity	0.00533471
Molecular Function	GO:0047372	acylglycerol lipase activity	0.00533471
Molecular Function	GO:0030169	low-density lipoprotein particle binding	0.00534298
Biological Process	GO:0046942	carboxylic acid transport	0.00534923
Biological Process	GO:0060322	head development	0.00535088
Biological Process	GO:0003018	vascular process in circulatory system	0.00538252
Molecular Function	GO:0002094	polyprenyltransferase activity	0.00538686
Molecular Function	GO:0004711	ribosomal protein S6 kinase activity	0.00538686
Molecular Function	GO:0008444	CDP-diacylglycerol-glycerol-3-phosphate 3-phosphatidyltransferase activity	0.00538686
Molecular Function	GO:0010857	calcium-dependent protein kinase activity	0.00538686
Molecular Function	GO:0035620	ceramide transporter activity	0.00538686
Molecular Function	GO:0045142	triplex DNA binding	0.00538686
Molecular Function	GO:0045547	dehydrodolichyl diphosphate synthase activity	0.00538686
Molecular Function	GO:0046934	phosphatidylinositol-4,5-bisphosphate 3-kinase activity	0.00538686
Molecular Function	GO:0050780	dopamine receptor binding	0.00538686
Molecular Function	GO:0052813	phosphatidylinositol bisphosphate kinase activity	0.00538686
Molecular Function	GO:0071074	eukaryotic initiation factor eIF2 binding	0.00538686
Molecular Function	GO:0090599	alpha-glucosidase activity	0.00538686
Molecular Function	GO:0102758	very-long-chain enoyl-CoA reductase activity	0.00538686
Molecular Function	GO:0120016	intermembrane sphingolipid transfer activity	0.00538686
Molecular Function	GO:0120017	intermembrane ceramide transfer activity	0.00538686
Molecular Function	GO:1990175	EH domain binding	0.00538686
Cellular Component	GO:0045171	intercellular bridge	0.00541283
Biological Process	GO:0044283	small molecule biosynthetic process	0.00543303
Biological Process	GO:0015893	drug transport	0.00547097
Cellular Component	GO:0043025	neuronal cell body	0.0054716
Biological Process	GO:0017001	antibiotic catabolic process	0.00552225
Biological Process	GO:1903599	positive regulation of autophagy of mitochondrion	0.00552225
Molecular Function	GO:0022824	transmitter-gated ion channel activity	0.00559829
Molecular Function	GO:0022835	transmitter-gated channel activity	0.00559829
Biological Process	GO:0043090	amino acid import	0.00560023
Biological Process	GO:0018242	protein O-linked glycosylation via serine	0.00562752
Biological Process	GO:0035627	ceramide transport	0.00562752
Biological Process	GO:0042940	D-amino acid transport	0.00562752
Biological Process	GO:0055093	response to hyperoxia	0.00562752
Biological Process	GO:0071169	establishment of protein localization to chromatin	0.00562752
Biological Process	GO:0071455	cellular response to hyperoxia	0.00562752
Biological Process	GO:1901741	positive regulation of myoblast fusion	0.00562752
Biological Process	GO:1902563	regulation of neutrophil activation	0.00562752
Biological Process	GO:1903897	regulation of PERK-mediated unfolded protein response	0.00562752
Biological Process	GO:0051726	regulation of cell cycle	0.00566436
Biological Process	GO:0010737	protein kinase A signaling	0.00567389
Biological Process	GO:1990000	amyloid fibril formation	0.00567389
Molecular Function	GO:0005319	lipid transporter activity	0.00569393
Biological Process	GO:0006154	adenosine catabolic process	0.00571543
Biological Process	GO:0006391	transcription initiation from mitochondrial promoter	0.00571543
Biological Process	GO:0006404	RNA import into nucleus	0.00571543
Biological Process	GO:0006489	dolichyl diphosphate biosynthetic process	0.00571543
Biological Process	GO:0006867	asparagine transport	0.00571543
Biological Process	GO:0010663	positive regulation of striated muscle cell apoptotic process	0.00571543
Biological Process	GO:0010666	positive regulation of cardiac muscle cell apoptotic process	0.00571543
Biological Process	GO:0010813	neuropeptide catabolic process	0.00571543
Biological Process	GO:0015734	taurine transport	0.00571543
Biological Process	GO:0032014	positive regulation of ARF protein signal transduction	0.00571543
Biological Process	GO:0032487	regulation of Rap protein signal transduction	0.00571543
Biological Process	GO:0032625	interleukin-21 production	0.00571543
Biological Process	GO:0036114	medium-chain fatty-acyl-CoA catabolic process	0.00571543
Biological Process	GO:0036116	long-chain fatty-acyl-CoA catabolic process	0.00571543
Biological Process	GO:0036333	hepatocyte homeostasis	0.00571543
Biological Process	GO:0036415	regulation of tRNA stability	0.00571543
Biological Process	GO:0036416	tRNA stabilization	0.00571543
Biological Process	GO:0036446	myofibroblast differentiation	0.00571543
Biological Process	GO:0040032	post-embryonic body morphogenesis	0.00571543
Biological Process	GO:0043084	penile erection	0.00571543
Biological Process	GO:0045218	zonula adherens maintenance	0.00571543
Biological Process	GO:0046465	dolichyl diphosphate metabolic process	0.00571543
Biological Process	GO:0060313	negative regulation of blood vessel remodeling	0.00571543
Biological Process	GO:0061476	response to anticoagulant	0.00571543
Biological Process	GO:0061910	autophagosome-endosome fusion	0.00571543
Biological Process	GO:0071029	nuclear ncRNA surveillance	0.00571543
Biological Process	GO:0071035	nuclear polyadenylation-dependent rRNA catabolic process	0.00571543
Biological Process	GO:0071046	nuclear polyadenylation-dependent ncRNA catabolic process	0.00571543
Biological Process	GO:0071420	cellular response to histamine	0.00571543
Biological Process	GO:0071503	response to heparin	0.00571543
Biological Process	GO:0071504	cellular response to heparin	0.00571543
Biological Process	GO:0072217	negative regulation of metanephros development	0.00571543
Biological Process	GO:0072619	interleukin-21 secretion	0.00571543
Biological Process	GO:0098582	innate vocalization behavior	0.00571543
Biological Process	GO:0120012	intermembrane sphingolipid transfer	0.00571543
Biological Process	GO:1900533	palmitic acid metabolic process	0.00571543
Biological Process	GO:1900535	palmitic acid biosynthetic process	0.00571543
Biological Process	GO:1901249	regulation of lung goblet cell differentiation	0.00571543
Biological Process	GO:1901250	negative regulation of lung goblet cell differentiation	0.00571543
Biological Process	GO:1902370	regulation of tRNA catabolic process	0.00571543
Biological Process	GO:1902371	negative regulation of tRNA catabolic process	0.00571543
Biological Process	GO:1903326	regulation of tRNA metabolic process	0.00571543
Biological Process	GO:1903327	negative regulation of tRNA metabolic process	0.00571543
Biological Process	GO:1903674	regulation of cap-dependent translational initiation	0.00571543
Biological Process	GO:1903676	positive regulation of cap-dependent translational initiation	0.00571543
Biological Process	GO:1904760	regulation of myofibroblast differentiation	0.00571543
Biological Process	GO:1904761	negative regulation of myofibroblast differentiation	0.00571543
Biological Process	GO:1904772	response to tetrachloromethane	0.00571543
Cellular Component	GO:0009330	DNA topoisomerase complex (ATP-hydrolyzing)	0.00573314
Cellular Component	GO:0097524	sperm plasma membrane	0.00573314
Cellular Component	GO:0120001	apical plasma membrane urothelial plaque	0.00573314
Cellular Component	GO:1904423	dehydrodolichyl diphosphate synthase complex	0.00573314
Biological Process	GO:0001954	positive regulation of cell-matrix adhesion	0.00573814
Biological Process	GO:0021575	hindbrain morphogenesis	0.00573814
Biological Process	GO:0000055	ribosomal large subunit export from nucleus	0.00573896
Biological Process	GO:0002752	cell surface pattern recognition receptor signaling pathway	0.00573896
Biological Process	GO:0006152	purine nucleoside catabolic process	0.00573896
Biological Process	GO:0014012	peripheral nervous system axon regeneration	0.00573896
Biological Process	GO:0033078	extrathymic T cell differentiation	0.00573896
Biological Process	GO:0043634	polyadenylation-dependent ncRNA catabolic process	0.00573896
Biological Process	GO:0046130	purine ribonucleoside catabolic process	0.00573896
Biological Process	GO:0060266	negative regulation of respiratory burst involved in inflammatory response	0.00573896
Biological Process	GO:0070837	dehydroascorbic acid transport	0.00573896
Biological Process	GO:0086045	membrane depolarization during AV node cell action potential	0.00573896
Biological Process	GO:1903898	negative regulation of PERK-mediated unfolded protein response	0.00573896
Biological Process	GO:1904430	negative regulation of t-circle formation	0.00573896
Biological Process	GO:1905289	regulation of CAMKK-AMPK signaling cascade	0.00573896
Cellular Component	GO:0000814	ESCRT II complex	0.00576079
Biological Process	GO:0009166	nucleotide catabolic process	0.00577857
Cellular Component	GO:0012505	endomembrane system	0.00579221
Biological Process	GO:0032528	microvillus organization	0.00580344
Biological Process	GO:0050687	negative regulation of defense response to virus	0.00580344
Biological Process	GO:0045184	establishment of protein localization	0.00580681
Biological Process	GO:0045005	DNA-dependent DNA replication maintenance of fidelity	0.00587365
Biological Process	GO:0050850	positive regulation of calcium-mediated signaling	0.00587365
Biological Process	GO:2000378	negative regulation of reactive oxygen species metabolic process	0.00587365
Biological Process	GO:0032508	DNA duplex unwinding	0.00591241
Biological Process	GO:0043124	negative regulation of I-kappaB kinase/NF-kappaB signaling	0.00593564
Biological Process	GO:1904377	positive regulation of protein localization to cell periphery	0.00593735
Molecular Function	GO:0004791	thioredoxin-disulfide reductase activity	0.0059487
Molecular Function	GO:0015651	quaternary ammonium group transmembrane transporter activity	0.0059487
Molecular Function	GO:0016427	tRNA (cytosine) methyltransferase activity	0.0059487
Molecular Function	GO:0016303	1-phosphatidylinositol-3-kinase activity	0.00595842
Biological Process	GO:0009266	response to temperature stimulus	0.00599279
Biological Process	GO:0010803	regulation of tumor necrosis factor-mediated signaling pathway	0.00600226
Biological Process	GO:0008284	positive regulation of cell proliferation	0.0060397
Biological Process	GO:1990868	response to chemokine	0.00604551
Biological Process	GO:1990869	cellular response to chemokine	0.00604551
Biological Process	GO:0035821	modification of morphology or physiology of other organism	0.00607657
Biological Process	GO:0010830	regulation of myotube differentiation	0.00609223
Biological Process	GO:0051091	positive regulation of DNA-binding transcription factor activity	0.00609844
Biological Process	GO:0034694	response to prostaglandin	0.00610446
Biological Process	GO:1905247	positive regulation of aspartic-type peptidase activity	0.00610446
Biological Process	GO:0006099	tricarboxylic acid cycle	0.00613031
Biological Process	GO:0051187	cofactor catabolic process	0.00613031
Biological Process	GO:0070098	chemokine-mediated signaling pathway	0.00613031
Biological Process	GO:1905476	negative regulation of protein localization to membrane	0.00613031
Biological Process	GO:0007032	endosome organization	0.00613263
Biological Process	GO:0031297	replication fork processing	0.00613263
Biological Process	GO:0061564	axon development	0.0061441
Biological Process	GO:0045880	positive regulation of smoothened signaling pathway	0.00619154
Biological Process	GO:2000826	regulation of heart morphogenesis	0.00619831
Biological Process	GO:1900047	negative regulation of hemostasis	0.00620848
Biological Process	GO:0035850	epithelial cell differentiation involved in kidney development	0.0062159
Cellular Component	GO:0042641	actomyosin	0.00630536
Biological Process	GO:0032602	chemokine production	0.0063412
Biological Process	GO:1900046	regulation of hemostasis	0.0063412
Biological Process	GO:0010817	regulation of hormone levels	0.00641766
Biological Process	GO:0032103	positive regulation of response to external stimulus	0.00644178
Biological Process	GO:0010908	regulation of heparan sulfate proteoglycan biosynthetic process	0.0065104
Biological Process	GO:0010909	positive regulation of heparan sulfate proteoglycan biosynthetic process	0.0065104
Biological Process	GO:0010961	cellular magnesium ion homeostasis	0.0065104
Biological Process	GO:0032261	purine nucleotide salvage	0.0065104
Biological Process	GO:0035983	response to trichostatin A	0.0065104
Biological Process	GO:0035984	cellular response to trichostatin A	0.0065104
Biological Process	GO:0050904	diapedesis	0.0065104
Biological Process	GO:0060283	negative regulation of oocyte development	0.0065104
Biological Process	GO:0060304	regulation of phosphatidylinositol dephosphorylation	0.0065104
Biological Process	GO:0060352	cell adhesion molecule production	0.0065104
Biological Process	GO:0060763	mammary duct terminal end bud growth	0.0065104
Biological Process	GO:0070244	negative regulation of thymocyte apoptotic process	0.0065104
Biological Process	GO:0150093	amyloid-beta clearance by transcytosis	0.0065104
Biological Process	GO:1900245	positive regulation of MDA-5 signaling pathway	0.0065104
Biological Process	GO:1905880	negative regulation of oogenesis	0.0065104
Biological Process	GO:2001053	regulation of mesenchymal cell apoptotic process	0.0065104
Molecular Function	GO:0016853	isomerase activity	0.0065259
Biological Process	GO:0044728	DNA methylation or demethylation	0.00653622
Biological Process	GO:0060143	positive regulation of syncytium formation by plasma membrane fusion	0.00655767
Cellular Component	GO:0019898	extrinsic component of membrane	0.00659197
Biological Process	GO:0051240	positive regulation of multicellular organismal process	0.00659664
Cellular Component	GO:0036379	myofilament	0.00660322
Biological Process	GO:0014067	negative regulation of phosphatidylinositol 3-kinase signaling	0.00665365
Biological Process	GO:0036499	PERK-mediated unfolded protein response	0.00665365
Biological Process	GO:0072077	renal vesicle morphogenesis	0.00665365
Biological Process	GO:1903867	extraembryonic membrane development	0.00665365
Biological Process	GO:0043549	regulation of kinase activity	0.00665476
Biological Process	GO:0048704	embryonic skeletal system morphogenesis	0.00666816
Biological Process	GO:0002065	columnar/cuboidal epithelial cell differentiation	0.0066805
Cellular Component	GO:0097449	astrocyte projection	0.00669138
Molecular Function	GO:0005125	cytokine activity	0.00669786
Biological Process	GO:0015749	monosaccharide transmembrane transport	0.00670218
Biological Process	GO:0030031	cell projection assembly	0.00671684
Biological Process	GO:0009132	nucleoside diphosphate metabolic process	0.00673885
Biological Process	GO:0120031	plasma membrane bounded cell projection assembly	0.00674451
Molecular Function	GO:0052742	phosphatidylinositol kinase activity	0.00677565
Biological Process	GO:0006906	vesicle fusion	0.00679923
Biological Process	GO:0002064	epithelial cell development	0.00682059
Biological Process	GO:0008645	hexose transmembrane transport	0.00687197
Cellular Component	GO:0070062	extracellular exosome	0.00688848
Biological Process	GO:1901214	regulation of neuron death	0.00690646
Biological Process	GO:0000956	nuclear-transcribed mRNA catabolic process	0.00692502
Biological Process	GO:0003351	epithelial cilium movement	0.00696097
Biological Process	GO:0045655	regulation of monocyte differentiation	0.00696097
Biological Process	GO:0062009	secondary palate development	0.00696097
Biological Process	GO:2001022	positive regulation of response to DNA damage stimulus	0.00700064
Cellular Component	GO:0005671	Ada2/Gcn5/Ada3 transcription activator complex	0.00701041
Biological Process	GO:0016458	gene silencing	0.00702706
Molecular Function	GO:0043027	cysteine-type endopeptidase inhibitor activity involved in apoptotic process	0.00711463
Biological Process	GO:0034394	protein localization to cell surface	0.00711823
Molecular Function	GO:0030971	receptor tyrosine kinase binding	0.00715997
Biological Process	GO:0042737	drug catabolic process	0.00722331
Biological Process	GO:1903532	positive regulation of secretion by cell	0.00726822
Biological Process	GO:0051047	positive regulation of secretion	0.0072753
Molecular Function	GO:0070566	adenylyltransferase activity	0.00731247
Biological Process	GO:0017121	phospholipid scrambling	0.00731636
Biological Process	GO:1901798	positive regulation of signal transduction by p53 class mediator	0.00731636
Molecular Function	GO:0016209	antioxidant activity	0.00733349
Biological Process	GO:0044093	positive regulation of molecular function	0.00736873
Biological Process	GO:0008285	negative regulation of cell proliferation	0.00738098
Biological Process	GO:0071496	cellular response to external stimulus	0.00741024
Biological Process	GO:0038127	ERBB signaling pathway	0.00742156
Biological Process	GO:0000165	MAPK cascade	0.00742471
Biological Process	GO:0034250	positive regulation of cellular amide metabolic process	0.00748683
Molecular Function	GO:0015149	hexose transmembrane transporter activity	0.00750385
Molecular Function	GO:0032050	clathrin heavy chain binding	0.00750385
Molecular Function	GO:0015174	basic amino acid transmembrane transporter activity	0.00758946
Molecular Function	GO:0015180	L-alanine transmembrane transporter activity	0.00758946
Biological Process	GO:0008625	extrinsic apoptotic signaling pathway via death domain receptors	0.00759068
Biological Process	GO:0042402	cellular biogenic amine catabolic process	0.00759216
Biological Process	GO:0044857	plasma membrane raft organization	0.00759216
Biological Process	GO:0051195	negative regulation of cofactor metabolic process	0.00759216
Biological Process	GO:0090186	regulation of pancreatic juice secretion	0.00759216
Biological Process	GO:2000643	positive regulation of early endosome to late endosome transport	0.00759216
Biological Process	GO:0007622	rhythmic behavior	0.00762639
Biological Process	GO:0021692	cerebellar Purkinje cell layer morphogenesis	0.00762639
Biological Process	GO:0051932	synaptic transmission, GABAergic	0.00762639
Biological Process	GO:0060438	trachea development	0.00762639
Biological Process	GO:1900151	regulation of nuclear-transcribed mRNA catabolic process, deadenylation-dependent decay	0.00762639
Biological Process	GO:2000811	negative regulation of anoikis	0.00762639
Biological Process	GO:0009161	ribonucleoside monophosphate metabolic process	0.00766927
Biological Process	GO:0070169	positive regulation of biomineral tissue development	0.00781198
Biological Process	GO:0032872	regulation of stress-activated MAPK cascade	0.00781965
Cellular Component	GO:0044309	neuron spine	0.00788436
Biological Process	GO:0032088	negative regulation of NF-kappaB transcription factor activity	0.00788755
Biological Process	GO:0048646	anatomical structure formation involved in morphogenesis	0.00788781
Biological Process	GO:0014823	response to activity	0.00789392
Biological Process	GO:0015813	L-glutamate transmembrane transport	0.00789392
Biological Process	GO:0110053	regulation of actin filament organization	0.00790501
Biological Process	GO:0009259	ribonucleotide metabolic process	0.00792394
Biological Process	GO:0015844	monoamine transport	0.00792838
Biological Process	GO:0030858	positive regulation of epithelial cell differentiation	0.00792838
Biological Process	GO:0071222	cellular response to lipopolysaccharide	0.0079586
Biological Process	GO:0000381	regulation of alternative mRNA splicing, via spliceosome	0.00796123
Biological Process	GO:0060350	endochondral bone morphogenesis	0.00796123
Biological Process	GO:0006952	defense response	0.00803879
Biological Process	GO:1903539	protein localization to postsynaptic membrane	0.00804148
Biological Process	GO:0048598	embryonic morphogenesis	0.00808816
Biological Process	GO:0000289	nuclear-transcribed mRNA poly(A) tail shortening	0.00812192
Biological Process	GO:0030325	adrenal gland development	0.00812192
Biological Process	GO:0044766	multi-organism transport	0.00812192
Biological Process	GO:1902579	multi-organism localization	0.00812192
Molecular Function	GO:0008381	mechanosensitive ion channel activity	0.00814343
Molecular Function	GO:0015145	monosaccharide transmembrane transporter activity	0.00814343
Molecular Function	GO:0051119	sugar transmembrane transporter activity	0.00814343
Biological Process	GO:0016233	telomere capping	0.0081507
Molecular Function	GO:0036459	thiol-dependent ubiquitinyl hydrolase activity	0.00830144
Biological Process	GO:0042471	ear morphogenesis	0.00830475
Biological Process	GO:0046907	intracellular transport	0.0083125
Biological Process	GO:1902692	regulation of neuroblast proliferation	0.00831339
Molecular Function	GO:0030674	protein binding, bridging	0.00832886
Biological Process	GO:0010867	positive regulation of triglyceride biosynthetic process	0.00833614
Biological Process	GO:0033152	immunoglobulin V(D)J recombination	0.00833614
Biological Process	GO:0046950	cellular ketone body metabolic process	0.00833614
Biological Process	GO:0090129	positive regulation of synapse maturation	0.00833614
Biological Process	GO:0042490	mechanoreceptor differentiation	0.00837504
Biological Process	GO:0009059	macromolecule biosynthetic process	0.00839506
Molecular Function	GO:0005096	GTPase activator activity	0.00842848
Molecular Function	GO:0060589	nucleoside-triphosphatase regulator activity	0.00843377
Biological Process	GO:0039536	negative regulation of RIG-I signaling pathway	0.0084366
Biological Process	GO:0099550	trans-synaptic signaling, modulating synaptic transmission	0.0084366
Biological Process	GO:0070302	regulation of stress-activated protein kinase signaling cascade	0.00847092
Molecular Function	GO:0000104	succinate dehydrogenase activity	0.00847384
Molecular Function	GO:0004118	cGMP-stimulated cyclic-nucleotide phosphodiesterase activity	0.00847384
Molecular Function	GO:0004461	lactose synthase activity	0.00847384
Molecular Function	GO:0005095	GTPase inhibitor activity	0.00847384
Molecular Function	GO:0005280	amino acid:proton symporter activity	0.00847384
Molecular Function	GO:0015185	gamma-aminobutyric acid transmembrane transporter activity	0.00847384
Molecular Function	GO:0036137	kynurenine aminotransferase activity	0.00847384
Molecular Function	GO:0045145	single-stranded DNA 5'-3' exodeoxyribonuclease activity	0.00847384
Molecular Function	GO:0046923	ER retention sequence binding	0.00847384
Biological Process	GO:0035418	protein localization to synapse	0.00849525
Biological Process	GO:0002686	negative regulation of leukocyte migration	0.00853493
Cellular Component	GO:0000145	exocyst	0.00853914
Cellular Component	GO:0032589	neuron projection membrane	0.00853914
Biological Process	GO:0007618	mating	0.00859831
Biological Process	GO:0035561	regulation of chromatin binding	0.00859831
Molecular Function	GO:0004386	helicase activity	0.00867677
Biological Process	GO:0035050	embryonic heart tube development	0.00867727
Biological Process	GO:0002181	cytoplasmic translation	0.00868383
Biological Process	GO:0018200	peptidyl-glutamic acid modification	0.00869725
Molecular Function	GO:0051019	mitogen-activated protein kinase binding	0.0086979
Biological Process	GO:0098657	import into cell	0.00872731
Cellular Component	GO:0031985	Golgi cisterna	0.00876952
Biological Process	GO:0006383	transcription by RNA polymerase III	0.00877058
Biological Process	GO:0033554	cellular response to stress	0.00879053
Biological Process	GO:0030857	negative regulation of epithelial cell differentiation	0.00879303
Biological Process	GO:0010559	regulation of glycoprotein biosynthetic process	0.00882065
Biological Process	GO:0050776	regulation of immune response	0.00883402
Biological Process	GO:0046939	nucleotide phosphorylation	0.00884082
Cellular Component	GO:0051233	spindle midzone	0.00887494
Biological Process	GO:0001890	placenta development	0.00889551
Biological Process	GO:0006470	protein dephosphorylation	0.00889751
Biological Process	GO:0006928	movement of cell or subcellular component	0.00891823
Biological Process	GO:0034641	cellular nitrogen compound metabolic process	0.00893622
Biological Process	GO:0009167	purine ribonucleoside monophosphate metabolic process	0.0089745
Biological Process	GO:0033043	regulation of organelle organization	0.00901252
Biological Process	GO:2001242	regulation of intrinsic apoptotic signaling pathway	0.00901455
Molecular Function	GO:0005041	low-density lipoprotein particle receptor activity	0.00907256
Biological Process	GO:0050806	positive regulation of synaptic transmission	0.00908977
Biological Process	GO:0044271	cellular nitrogen compound biosynthetic process	0.00911348
Biological Process	GO:0005988	lactose metabolic process	0.00915117
Biological Process	GO:0005989	lactose biosynthetic process	0.00915117
Biological Process	GO:0032329	serine transport	0.00915117
Biological Process	GO:0034092	negative regulation of maintenance of sister chromatid cohesion	0.00915117
Biological Process	GO:0034183	negative regulation of maintenance of mitotic sister chromatid cohesion	0.00915117
Biological Process	GO:0035426	extracellular matrix-cell signaling	0.00915117
Biological Process	GO:0038095	Fc-epsilon receptor signaling pathway	0.00915117
Biological Process	GO:0046351	disaccharide biosynthetic process	0.00915117
Biological Process	GO:0060027	convergent extension involved in gastrulation	0.00915117
Biological Process	GO:0070317	negative regulation of G0 to G1 transition	0.00915117
Biological Process	GO:0070671	response to interleukin-12	0.00915117
Biological Process	GO:1901977	negative regulation of cell cycle checkpoint	0.00915117
Biological Process	GO:1902962	regulation of metalloendopeptidase activity involved in amyloid precursor protein catabolic process	0.00915117
Biological Process	GO:1902963	negative regulation of metalloendopeptidase activity involved in amyloid precursor protein catabolic process	0.00915117
Biological Process	GO:2000588	positive regulation of platelet-derived growth factor receptor-beta signaling pathway	0.00915117
Molecular Function	GO:0019783	ubiquitin-like protein-specific protease activity	0.00916168
Molecular Function	GO:0043274	phospholipase binding	0.00917242
Biological Process	GO:0030948	negative regulation of vascular endothelial growth factor receptor signaling pathway	0.00918641
Biological Process	GO:0036295	cellular response to increased oxygen levels	0.00918641
Biological Process	GO:0036296	response to increased oxygen levels	0.00918641
Biological Process	GO:1904354	negative regulation of telomere capping	0.00918641
Biological Process	GO:0023014	signal transduction by protein phosphorylation	0.00918717
Cellular Component	GO:0031933	telomeric heterochromatin	0.00918778
Cellular Component	GO:0044301	climbing fiber	0.00918778
Cellular Component	GO:0097433	dense body	0.00918778
Cellular Component	GO:1990597	AIP1-IRE1 complex	0.00918778
Biological Process	GO:0099072	regulation of postsynaptic membrane neurotransmitter receptor levels	0.00922749
Biological Process	GO:0006310	DNA recombination	0.00931053
Biological Process	GO:0006165	nucleoside diphosphate phosphorylation	0.00934591
Cellular Component	GO:0005770	late endosome	0.00936173
Biological Process	GO:0006996	organelle organization	0.00939916
Biological Process	GO:0050854	regulation of antigen receptor-mediated signaling pathway	0.00942069
Biological Process	GO:0022411	cellular component disassembly	0.00942955
Biological Process	GO:0016441	posttranscriptional gene silencing	0.00943981
Molecular Function	GO:0015291	secondary active transmembrane transporter activity	0.00946257
Biological Process	GO:0032204	regulation of telomere maintenance	0.009517
Molecular Function	GO:0035258	steroid hormone receptor binding	0.00954573
Cellular Component	GO:0044291	cell-cell contact zone	0.00957653
Cellular Component	GO:0005765	lysosomal membrane	0.00961911
Cellular Component	GO:0098852	lytic vacuole membrane	0.00961911
Biological Process	GO:0007004	telomere maintenance via telomerase	0.00967961
Biological Process	GO:0009408	response to heat	0.00967961
Biological Process	GO:0032206	positive regulation of telomere maintenance	0.00967961
Biological Process	GO:0048585	negative regulation of response to stimulus	0.00975781
Cellular Component	GO:0044446	intracellular organelle part	0.00984411
Biological Process	GO:0090069	regulation of ribosome biogenesis	0.00984451
Biological Process	GO:2000232	regulation of rRNA processing	0.00984451
Molecular Function	GO:0015026	coreceptor activity	0.00990596
Molecular Function	GO:0017127	cholesterol transporter activity	0.00990596
Molecular Function	GO:0120020	intermembrane cholesterol transfer activity	0.00990596
Biological Process	GO:0006403	RNA localization	0.00994605
Biological Process	GO:0001570	vasculogenesis	0.00994963
Biological Process	GO:0048144	fibroblast proliferation	0.00994963
Biological Process	GO:1903008	organelle disassembly	0.00995719
Biological Process	GO:0022604	regulation of cell morphogenesis	0.00998807
Biological Process	GO:0002634	regulation of germinal center formation	0.0100006
Biological Process	GO:0032815	negative regulation of natural killer cell activation	0.0100006
Biological Process	GO:0033184	positive regulation of histone ubiquitination	0.0100006
Biological Process	GO:0042117	monocyte activation	0.0100006
Biological Process	GO:0042454	ribonucleoside catabolic process	0.0100006
Biological Process	GO:0050861	positive regulation of B cell receptor signaling pathway	0.0100006
Biological Process	GO:0061588	calcium activated phospholipid scrambling	0.0100006
Biological Process	GO:0061590	calcium activated phosphatidylcholine scrambling	0.0100006
Biological Process	GO:0061591	calcium activated galactosylceramide scrambling	0.0100006
Biological Process	GO:0072283	metanephric renal vesicle morphogenesis	0.0100006
Biological Process	GO:0072584	caveolin-mediated endocytosis	0.0100006
Biological Process	GO:0120009	intermembrane lipid transfer	0.0100006
Biological Process	GO:1902224	ketone body metabolic process	0.0100006
Molecular Function	GO:0004869	cysteine-type endopeptidase inhibitor activity	0.0100108
Biological Process	GO:0009135	purine nucleoside diphosphate metabolic process	0.0100149
Cellular Component	GO:0030870	Mre11 complex	0.0100509
Biological Process	GO:0009126	purine nucleoside monophosphate metabolic process	0.0101094
Biological Process	GO:0019725	cellular homeostasis	0.0102236
Biological Process	GO:0006304	DNA modification	0.0103285
Biological Process	GO:0090276	regulation of peptide hormone secretion	0.0103573
Biological Process	GO:0002067	glandular epithelial cell differentiation	0.0103644
Molecular Function	GO:0005021	vascular endothelial growth factor-activated receptor activity	0.0103796
Molecular Function	GO:0030955	potassium ion binding	0.0103796
Cellular Component	GO:0005885	Arp2/3 protein complex	0.0104834
Biological Process	GO:0097485	neuron projection guidance	0.01052
Biological Process	GO:0048871	multicellular organismal homeostasis	0.0106269
Molecular Function	GO:0005328	neurotransmitter:sodium symporter activity	0.0106399
Biological Process	GO:0050673	epithelial cell proliferation	0.0107441
Molecular Function	GO:0004970	ionotropic glutamate receptor activity	0.0107759
Biological Process	GO:0051247	positive regulation of protein metabolic process	0.0108362
Biological Process	GO:0009886	post-embryonic animal morphogenesis	0.0109063
Biological Process	GO:0045618	positive regulation of keratinocyte differentiation	0.0109063
Biological Process	GO:0061323	cell proliferation involved in heart morphogenesis	0.0109063
Biological Process	GO:2000136	regulation of cell proliferation involved in heart morphogenesis	0.0109063
Molecular Function	GO:0048037	cofactor binding	0.0109458
Molecular Function	GO:0004175	endopeptidase activity	0.0110351
Biological Process	GO:1904659	glucose transmembrane transport	0.0110768
Biological Process	GO:0043620	regulation of DNA-templated transcription in response to stress	0.0110994
Biological Process	GO:0097306	cellular response to alcohol	0.0111377
Biological Process	GO:0002082	regulation of oxidative phosphorylation	0.0113223
Biological Process	GO:0001934	positive regulation of protein phosphorylation	0.0113333
Molecular Function	GO:0015556	C4-dicarboxylate transmembrane transporter activity	0.0113546
Biological Process	GO:0030032	lamellipodium assembly	0.0113755
Biological Process	GO:0035304	regulation of protein dephosphorylation	0.0113755
Biological Process	GO:1904019	epithelial cell apoptotic process	0.0113755
Molecular Function	GO:0004419	hydroxymethylglutaryl-CoA lyase activity	0.0114326
Molecular Function	GO:0004720	protein-lysine 6-oxidase activity	0.0114326
Molecular Function	GO:0005017	platelet-derived growth factor-activated receptor activity	0.0114326
Molecular Function	GO:0005290	L-histidine transmembrane transporter activity	0.0114326
Molecular Function	GO:0008430	selenium binding	0.0114326
Molecular Function	GO:0015182	L-asparagine transmembrane transporter activity	0.0114326
Molecular Function	GO:0015184	L-cystine transmembrane transporter activity	0.0114326
Molecular Function	GO:0016262	protein N-acetylglucosaminyltransferase activity	0.0114326
Molecular Function	GO:0038085	vascular endothelial growth factor binding	0.0114326
Molecular Function	GO:0099507	ligand-gated ion channel activity involved in regulation of presynaptic membrane potential	0.0114326
Biological Process	GO:0001325	formation of extrachromosomal circular DNA	0.0114814
Biological Process	GO:0002246	wound healing involved in inflammatory response	0.0114814
Biological Process	GO:0006857	oligopeptide transport	0.0114814
Biological Process	GO:0008228	opsonization	0.0114814
Biological Process	GO:0030502	negative regulation of bone mineralization	0.0114814
Biological Process	GO:0060717	chorion development	0.0114814
Biological Process	GO:0090656	t-circle formation	0.0114814
Biological Process	GO:0090737	telomere maintenance via telomere trimming	0.0114814
Biological Process	GO:0009991	response to extracellular stimulus	0.0115144
Biological Process	GO:0062012	regulation of small molecule metabolic process	0.0115342
Cellular Component	GO:0090576	RNA polymerase III transcription factor complex	0.0115412
Biological Process	GO:0010562	positive regulation of phosphorus metabolic process	0.0115738
Biological Process	GO:0045937	positive regulation of phosphate metabolic process	0.0115738
Biological Process	GO:0061448	connective tissue development	0.0116631
Biological Process	GO:0030261	chromosome condensation	0.0116702
Biological Process	GO:0036473	cell death in response to oxidative stress	0.0116819
Molecular Function	GO:0101005	ubiquitinyl hydrolase activity	0.0117491
Biological Process	GO:0048546	digestive tract morphogenesis	0.0117722
Biological Process	GO:0003158	endothelium development	0.0118248
Biological Process	GO:0009799	specification of symmetry	0.0118248
Biological Process	GO:0045739	positive regulation of DNA repair	0.0118389
Cellular Component	GO:0045202	synapse	0.0118499
Biological Process	GO:0021695	cerebellar cortex development	0.0119204
Biological Process	GO:0006749	glutathione metabolic process	0.0119238
Biological Process	GO:0060122	inner ear receptor cell stereocilium organization	0.0119238
Biological Process	GO:0030813	positive regulation of nucleotide catabolic process	0.0119562
Biological Process	GO:0042573	retinoic acid metabolic process	0.0119562
Biological Process	GO:0045821	positive regulation of glycolytic process	0.0119562
Biological Process	GO:0051197	positive regulation of coenzyme metabolic process	0.0119562
Biological Process	GO:0051186	cofactor metabolic process	0.012054
Biological Process	GO:0048668	collateral sprouting	0.0120664
Biological Process	GO:0060071	Wnt signaling pathway, planar cell polarity pathway	0.0120664
Biological Process	GO:2001020	regulation of response to DNA damage stimulus	0.0121081
Biological Process	GO:0031347	regulation of defense response	0.0121528
Biological Process	GO:0001554	luteolysis	0.01218
Biological Process	GO:0002543	activation of blood coagulation via clotting cascade	0.01218
Biological Process	GO:0003096	renal sodium ion transport	0.01218
Biological Process	GO:0006295	nucleotide-excision repair, DNA incision, 3'-to lesion	0.01218
Biological Process	GO:0006296	nucleotide-excision repair, DNA incision, 5'-to lesion	0.01218
Biological Process	GO:0006573	valine metabolic process	0.01218
Biological Process	GO:0007258	JUN phosphorylation	0.01218
Biological Process	GO:0009214	cyclic nucleotide catabolic process	0.01218
Biological Process	GO:0015811	L-cystine transport	0.01218
Biological Process	GO:0018057	peptidyl-lysine oxidation	0.01218
Biological Process	GO:0019064	fusion of virus membrane with host plasma membrane	0.01218
Biological Process	GO:0019417	sulfur oxidation	0.01218
Biological Process	GO:0031291	Ran protein signal transduction	0.01218
Biological Process	GO:0032696	negative regulation of interleukin-13 production	0.01218
Biological Process	GO:0035610	protein side chain deglutamylation	0.01218
Biological Process	GO:0038086	VEGF-activated platelet-derived growth factor receptor signaling pathway	0.01218
Biological Process	GO:0038091	positive regulation of cell proliferation by VEGF-activated platelet derived growth factor receptor signaling pathway	0.01218
Biological Process	GO:0039663	membrane fusion involved in viral entry into host cell	0.01218
Biological Process	GO:0043508	negative regulation of JUN kinase activity	0.01218
Biological Process	GO:0044800	multi-organism membrane fusion	0.01218
Biological Process	GO:0050705	regulation of interleukin-1 alpha secretion	0.01218
Biological Process	GO:0050717	positive regulation of interleukin-1 alpha secretion	0.01218
Biological Process	GO:0051967	negative regulation of synaptic transmission, glutamatergic	0.01218
Biological Process	GO:0060687	regulation of branching involved in prostate gland morphogenesis	0.01218
Biological Process	GO:0060830	ciliary receptor clustering involved in smoothened signaling pathway	0.01218
Biological Process	GO:0061196	fungiform papilla development	0.01218
Biological Process	GO:0061364	apoptotic process involved in luteolysis	0.01218
Biological Process	GO:0070494	regulation of thrombin-activated receptor signaling pathway	0.01218
Biological Process	GO:0070495	negative regulation of thrombin-activated receptor signaling pathway	0.01218
Biological Process	GO:0070778	L-aspartate transmembrane transport	0.01218
Biological Process	GO:0071163	DNA replication preinitiation complex assembly	0.01218
Biological Process	GO:0072610	interleukin-12 secretion	0.01218
Biological Process	GO:0072718	response to cisplatin	0.01218
Biological Process	GO:0072719	cellular response to cisplatin	0.01218
Biological Process	GO:0090381	regulation of heart induction	0.01218
Biological Process	GO:0097045	phosphatidylserine exposure on blood platelet	0.01218
Biological Process	GO:0097500	receptor localization to non-motile cilium	0.01218
Biological Process	GO:0140009	L-aspartate import across plasma membrane	0.01218
Biological Process	GO:1901860	positive regulation of mitochondrial DNA metabolic process	0.01218
Biological Process	GO:1903070	negative regulation of ER-associated ubiquitin-dependent protein catabolic process	0.01218
Biological Process	GO:1904180	negative regulation of membrane depolarization	0.01218
Biological Process	GO:1905671	regulation of lysosome organization	0.01218
Biological Process	GO:1990456	mitochondrion-endoplasmic reticulum membrane tethering	0.01218
Biological Process	GO:2000051	negative regulation of non-canonical Wnt signaling pathway	0.01218
Biological Process	GO:0002068	glandular epithelial cell development	0.0121863
Biological Process	GO:0051491	positive regulation of filopodium assembly	0.0121863
Biological Process	GO:0071402	cellular response to lipoprotein particle stimulus	0.0121863
Biological Process	GO:1902004	positive regulation of amyloid-beta formation	0.0121863
Biological Process	GO:2001038	regulation of cellular response to drug	0.0121863
Biological Process	GO:0071479	cellular response to ionizing radiation	0.0121884
Biological Process	GO:0006278	RNA-dependent DNA biosynthetic process	0.0121903
Biological Process	GO:0060429	epithelium development	0.0122021
Cellular Component	GO:0000110	nucleotide-excision repair factor 1 complex	0.0122203
Cellular Component	GO:0000835	ER ubiquitin ligase complex	0.0122203
Cellular Component	GO:0000836	Hrd1p ubiquitin ligase complex	0.0122203
Cellular Component	GO:0005954	calcium- and calmodulin-dependent protein kinase complex	0.0122203
Cellular Component	GO:0016942	insulin-like growth factor binding protein complex	0.0122203
Cellular Component	GO:0036454	growth factor complex	0.0122203
Cellular Component	GO:0090571	RNA polymerase II transcription repressor complex	0.0122203
Cellular Component	GO:1902711	GABA-A receptor complex	0.0122203
Biological Process	GO:0015801	aromatic amino acid transport	0.0123084
Biological Process	GO:0035621	ER to Golgi ceramide transport	0.0123084
Biological Process	GO:0045023	G0 to G1 transition	0.0123084
Biological Process	GO:0051136	regulation of NK T cell differentiation	0.0123084
Biological Process	GO:0061643	chemorepulsion of axon	0.0123084
Biological Process	GO:0070316	regulation of G0 to G1 transition	0.0123084
Biological Process	GO:0072717	cellular response to actinomycin D	0.0123084
Biological Process	GO:0090185	negative regulation of kidney development	0.0123084
Biological Process	GO:1904106	protein localization to microvillus	0.0123084
Biological Process	GO:2001054	negative regulation of mesenchymal cell apoptotic process	0.0123084
Biological Process	GO:0010833	telomere maintenance via telomere lengthening	0.012319
Molecular Function	GO:0000149	SNARE binding	0.0123453
Cellular Component	GO:0031588	nucleotide-activated protein kinase complex	0.01236
Biological Process	GO:0003013	circulatory system process	0.012369
Biological Process	GO:0071229	cellular response to acid chemical	0.0123951
Biological Process	GO:0035107	appendage morphogenesis	0.0124345
Biological Process	GO:0035108	limb morphogenesis	0.0124345
Biological Process	GO:0031570	DNA integrity checkpoint	0.0124565
Biological Process	GO:0060324	face development	0.0124595
Molecular Function	GO:0001972	retinoic acid binding	0.0124729
Molecular Function	GO:0008301	DNA binding, bending	0.0124729
Molecular Function	GO:0031420	alkali metal ion binding	0.0124729
Biological Process	GO:1900027	regulation of ruffle assembly	0.0125158
Biological Process	GO:0007212	dopamine receptor signaling pathway	0.0125937
Biological Process	GO:0050685	positive regulation of mRNA processing	0.0125937
Biological Process	GO:0061912	selective autophagy	0.01265
Biological Process	GO:0002931	response to ischemia	0.0126509
Biological Process	GO:0048566	embryonic digestive tract development	0.0126509
Biological Process	GO:1903393	positive regulation of adherens junction organization	0.0126509
Biological Process	GO:2001171	positive regulation of ATP biosynthetic process	0.0126509
Biological Process	GO:0043537	negative regulation of blood vessel endothelial cell migration	0.0126756
Biological Process	GO:0050821	protein stabilization	0.0127656
Biological Process	GO:0030812	negative regulation of nucleotide catabolic process	0.012776
Biological Process	GO:0032823	regulation of natural killer cell differentiation	0.012776
Biological Process	GO:0045410	positive regulation of interleukin-6 biosynthetic process	0.012776
Biological Process	GO:0051198	negative regulation of coenzyme metabolic process	0.012776
Biological Process	GO:0060841	venous blood vessel development	0.012776
Biological Process	GO:0098779	positive regulation of mitophagy in response to mitochondrial depolarization	0.012776
Biological Process	GO:0099010	modification of postsynaptic structure	0.012776
Biological Process	GO:0097237	cellular response to toxic substance	0.0128128
Biological Process	GO:0035924	cellular response to vascular endothelial growth factor stimulus	0.0128162
Cellular Component	GO:0005861	troponin complex	0.0128447
Cellular Component	GO:0005916	fascia adherens	0.0128447
Molecular Function	GO:0003884	D-amino-acid oxidase activity	0.0128675
Molecular Function	GO:0004058	aromatic-L-amino-acid decarboxylase activity	0.0128675
Molecular Function	GO:0004657	proline dehydrogenase activity	0.0128675
Molecular Function	GO:0004743	pyruvate kinase activity	0.0128675
Molecular Function	GO:0004849	uridine kinase activity	0.0128675
Molecular Function	GO:0005234	extracellularly glutamate-gated ion channel activity	0.0128675
Molecular Function	GO:0005368	taurine transmembrane transporter activity	0.0128675
[truncated: 1,218 more rows]
