# Supplementary material for: Comprehensive Analysis of miRNA and mRNA Expression Profiles during Muscle Development of the Longissimus Dorsi Muscle in Gannan Yaks and Jeryaks
Source: Genes (Basel). 2023 Dec 15;14(12):2220. doi: 10.3390/genes14122220 (PMC10742600; doi:10.3390/genes14122220)
Supplement: Supplementary file 1 [file genes-14-02220-s001.zip › Table S5ú║KEGG enrichment analysis of differentially expressed miRNA target genes.xlsx]

## Sheet: Table S5
class	ID	Descrption	Pvalue
Human Diseases	ko05202	Transcriptional misregulation in cancer	3.3e-10
Environmental Information Processing	ko04014	Ras signaling pathway	1.43e-08
Cellular Processes	ko04144	Endocytosis	3.28e-08
Human Diseases	ko05215	Prostate cancer	8.89e-08
Environmental Information Processing	ko04010	MAPK signaling pathway	5.65e-06
Metabolism	ko01100	Metabolic pathways	1.01e-05
Metabolism	ko00062	Fatty acid elongation	1.32e-05
Environmental Information Processing	ko04072	Phospholipase D signaling pathway	1.71e-05
Organismal Systems	ko04625	C-type lectin receptor signaling pathway	1.93e-05
Human Diseases	ko05203	Viral carcinogenesis	2.63e-05
Metabolism	ko00650	Butanoate metabolism	3.29e-05
Cellular Processes	ko04137	Mitophagy - animal	3.74e-05
Organismal Systems	ko04659	Th17 cell differentiation	5.23e-05
Organismal Systems	ko04722	Neurotrophin signaling pathway	5.23e-05
Human Diseases	ko05218	Melanoma	6.12e-05
Metabolism	ko00565	Ether lipid metabolism	6.36e-05
Human Diseases	ko05165	Human papillomavirus infection	7.9e-05
Human Diseases	ko05310	Asthma	9.71e-05
Environmental Information Processing	ko04064	NF-kappa B signaling pathway	0.000102943
Metabolism	ko00920	Sulfur metabolism	0.00014383
Organismal Systems	ko04976	Bile secretion	0.000164708
Metabolism	ko00730	Thiamine metabolism	0.000230687
Human Diseases	ko05214	Glioma	0.000258195
Organismal Systems	ko04914	Progesterone-mediated oocyte maturation	0.00046352
Organismal Systems	ko04361	Axon regeneration	0.000471128
Organismal Systems	ko04261	Adrenergic signaling in cardiomyocytes	0.000483738
Human Diseases	ko05166	Human T-cell leukemia virus 1 infection	0.000501244
Human Diseases	ko05020	Prion disease	0.000567535
Metabolism	ko00910	Nitrogen metabolism	0.000588896
Human Diseases	ko05221	Acute myeloid leukemia	0.000629777
Organismal Systems	ko04916	Melanogenesis	0.000696912
Organismal Systems	ko04672	Intestinal immune network for IgA production	0.000741629
Human Diseases	ko05142	Chagas disease	0.000745115
Human Diseases	ko05135	Yersinia infection	0.000790333
Human Diseases	ko05120	Epithelial cell signaling in Helicobacter pylori infection	0.000810679
Human Diseases	ko04934	Cushing syndrome	0.000813723
Organismal Systems	ko04710	Circadian rhythm	0.00086462
Environmental Information Processing	ko04071	Sphingolipid signaling pathway	0.000874178
Metabolism	ko00564	Glycerophospholipid metabolism	0.000900148
Human Diseases	ko05323	Rheumatoid arthritis	0.00094788
Cellular Processes	ko04550	Signaling pathways regulating pluripotency of stem cells	0.000953187
Human Diseases	ko05231	Choline metabolism in cancer	0.000997117
Human Diseases	ko05200	Pathways in cancer	0.00103482
Human Diseases	ko05225	Hepatocellular carcinoma	0.00107634
Organismal Systems	ko04610	Complement and coagulation cascades	0.00117716
Organismal Systems	ko04360	Axon guidance	0.00120663
Organismal Systems	ko04928	Parathyroid hormone synthesis, secretion and action	0.00142076
Genetic Information Processing	ko03450	Non-homologous end-joining	0.00151829
Human Diseases	ko05340	Primary immunodeficiency	0.00184085
Human Diseases	ko05235	PD-L1 expression and PD-1 checkpoint pathway in cancer	0.00205402
Metabolism	ko01212	Fatty acid metabolism	0.00208839
Metabolism	ko00360	Phenylalanine metabolism	0.00215597
Organismal Systems	ko04977	Vitamin digestion and absorption	0.00215597
Metabolism	ko00230	Purine metabolism	0.002273
Organismal Systems	ko04721	Synaptic vesicle cycle	0.00234812
Metabolism	ko00330	Arginine and proline metabolism	0.00238915
Metabolism	ko00430	Taurine and hypotaurine metabolism	0.00244984
Human Diseases	ko05220	Chronic myeloid leukemia	0.00254417
Environmental Information Processing	ko04371	Apelin signaling pathway	0.00259002
Metabolism	ko00290	Valine, leucine and isoleucine biosynthesis	0.0028112
Human Diseases	ko05212	Pancreatic cancer	0.00298405
Organismal Systems	ko04912	GnRH signaling pathway	0.0032001
Human Diseases	ko05146	Amoebiasis	0.00369145
Organismal Systems	ko04612	Antigen processing and presentation	0.0037311
Metabolism	ko00785	Lipoic acid metabolism	0.00390739
Metabolism	ko00250	Alanine, aspartate and glutamate metabolism	0.00432371
Metabolism	ko00520	Amino sugar and nucleotide sugar metabolism	0.00433342
Organismal Systems	ko04966	Collecting duct acid secretion	0.00461649
Organismal Systems	ko04910	Insulin signaling pathway	0.00486814
Human Diseases	ko05418	Fluid shear stress and atherosclerosis	0.00500426
Organismal Systems	ko04658	Th1 and Th2 cell differentiation	0.00557073
Human Diseases	ko05321	Inflammatory bowel disease	0.00650984
Metabolism	ko01210	2-Oxocarboxylic acid metabolism	0.00660317
Human Diseases	ko05162	Measles	0.00660607
Organismal Systems	ko04062	Chemokine signaling pathway	0.00661712
Organismal Systems	ko04380	Osteoclast differentiation	0.00669752
Cellular Processes	ko04114	Oocyte meiosis	0.00854328
Human Diseases	ko05144	Malaria	0.00859385
Organismal Systems	ko04664	Fc epsilon RI signaling pathway	0.00923409
Metabolism	ko00514	Other types of O-glycan biosynthesis	0.00991194
Metabolism	ko00270	Cysteine and methionine metabolism	0.0101167
Cellular Processes	ko04140	Autophagy - animal	0.0102383
Human Diseases	ko05216	Thyroid cancer	0.0103804
Human Diseases	ko05230	Central carbon metabolism in cancer	0.0108436
Human Diseases	ko05032	Morphine addiction	0.0108654
Organismal Systems	ko04727	GABAergic synapse	0.0112401
Metabolism	ko00513	Various types of N-glycan biosynthesis	0.0113854
Organismal Systems	ko04728	Dopaminergic synapse	0.0124746
Human Diseases	ko05130	Pathogenic Escherichia coli infection	0.012553
Human Diseases	ko05206	MicroRNAs in cancer	0.0131357
Human Diseases	ko05205	Proteoglycans in cancer	0.0141033
Metabolism	ko00450	Selenocompound metabolism	0.0143066
Cellular Processes	ko04540	Gap junction	0.0147527
Human Diseases	ko05031	Amphetamine addiction	0.0150606
Organismal Systems	ko04660	T cell receptor signaling pathway	0.0164629
Human Diseases	ko04931	Insulin resistance	0.0172551
Human Diseases	ko05330	Allograft rejection	0.0177107
Human Diseases	ko05226	Gastric cancer	0.0178043
Cellular Processes	ko04214	Apoptosis - fly	0.018333
Metabolism	ko00261	Monobactam biosynthesis	0.0188599
Organismal Systems	ko04270	Vascular smooth muscle contraction	0.0202656
Organismal Systems	ko04925	Aldosterone synthesis and secretion	0.0208183
Organismal Systems	ko04926	Relaxin signaling pathway	0.022595
Metabolism	ko00410	beta-Alanine metabolism	0.0232678
Environmental Information Processing	ko04068	FoxO signaling pathway	0.0240369
Metabolism	ko00311	Penicillin and cephalosporin biosynthesis	0.0256237
Metabolism	ko00472	D-Arginine and D-ornithine metabolism	0.0256237
Genetic Information Processing	ko04141	Protein processing in endoplasmic reticulum	0.0256863
Human Diseases	ko05150	Staphylococcus aureus infection	0.0270492
Environmental Information Processing	ko04310	Wnt signaling pathway	0.0284365
Organismal Systems	ko04666	Fc gamma R-mediated phagocytosis	0.0292695
Organismal Systems	ko04921	Oxytocin signaling pathway	0.0341818
Organismal Systems	ko04962	Vasopressin-regulated water reabsorption	0.0342434
Human Diseases	ko05145	Toxoplasmosis	0.0383503
Human Diseases	ko05169	Epstein-Barr virus infection	0.0416166
Human Diseases	ko05211	Renal cell carcinoma	0.0427788
Human Diseases	ko05152	Tuberculosis	0.0437173
Human Diseases	ko05210	Colorectal cancer	0.0444527
