# Supplementary material for: Comprehensive Analysis of miRNA and mRNA Expression Profiles during Muscle Development of the Longissimus Dorsi Muscle in Gannan Yaks and Jeryaks
Source: Genes (Basel). 2023 Dec 15;14(12):2220. doi: 10.3390/genes14122220 (PMC10742600; doi:10.3390/genes14122220)
Supplement: Supplementary file 1 [file genes-14-02220-s001.zip › Table S6ú║Negative targeting relationship pairs of differentially expressed mRNAs and differentially expressed miRNAs.xlsx]

## Sheet: Table S6
miRNA	M_tpm	P_tpm	miRNA_log2(fc)	miRNA_p-values	geneID	M_mean	P_mean	log2(fc)	PValue	FDR	Symbol	Description	KEGG_A_class	KEGG_B_class	Pathway	K_ID	GO Component	GO Function	GO Process	TF_family	cor	p-value
bantam-y	29.8329	0.01	-11.5427	6.13155e-85	MSTRG.15630	0.887667	3.74	2.07495	9.05595e-11	2.39101e-09	--	protein N-lysine methyltransferase METTL21A isoform X3 [Ovis aries]	-	-	-	-	GO:0031224//intrinsic component of membrane;GO:0044421//extracellular region part	GO:0043169//cation binding;GO:0060089//molecular transducer activity	GO:0007162//negative regulation of cell adhesion;GO:0007169//transmembrane receptor protein tyrosine kinase signaling pathway;GO:0007606//sensory perception of chemical stimulus;GO:0010596//negative regulation of endothelial cell migration;GO:0045765//regulation of angiogenesis;GO:0048869//cellular developmental process;GO:0050922//negative regulation of chemotaxis	--	-1	0
bantam-y	29.8329	0.01	-11.5427	6.13155e-85	MSTRG.18801	0.166333	0.640333	1.94475	9.27177e-05	0.000794049	MKI67	PREDICTED: antigen KI-67 [Bos mutus]	-	-	-	-	GO:0005694//chromosome;GO:0043231//intracellular membrane-bounded organelle	GO:0003723//RNA binding;GO:0005515//protein binding;GO:0036094//small molecule binding	GO:0000280//nuclear division;GO:0009408//response to heat;GO:0010033//response to organic substance;GO:0031099//regeneration;GO:0044260//cellular macromolecule metabolic process;GO:0044763//single-organism cellular process;GO:1903510//mucopolysaccharide metabolic process	--	-1	0
bantam-y	29.8329	0.01	-11.5427	6.13155e-85	MSTRG.31464	0.297	14.0737	5.56639	8.26551e-53	3.17474e-50	--	protein N-lysine methyltransferase METTL21A isoform X3 [Ovis aries]	Organismal Systems	Sensory system	ko04742//Taste transduction	K08474	GO:0005576//extracellular region;GO:0031224//intrinsic component of membrane;GO:0044424//intracellular part	GO:0005488//binding;GO:0060089//molecular transducer activity	GO:0001525//angiogenesis;GO:0007166//cell surface receptor signaling pathway;GO:0007606//sensory perception of chemical stimulus;GO:0040013//negative regulation of locomotion;GO:0048523//negative regulation of cellular process;GO:0051241//negative regulation of multicellular organismal process	--	-1	0
bantam-y	29.8329	0.01	-11.5427	6.13155e-85	MSTRG.31466	0.998333	6.39333	2.67897	1.19736e-33	2.12262e-31	LONRF2	LOW QUALITY PROTEIN: LON peptidase N-terminal domain and RING finger protein 2 [Bos taurus]	-	-	-	-	-	GO:0046914//transition metal ion binding	GO:0019538//protein metabolic process	--	-1	0
bantam-y	29.8329	0.01	-11.5427	6.13155e-85	MSTRG.4090	72.148	169.674	1.23373	9.15796e-18	5.7041e-16	--	PREDICTED: basic salivary proline-rich protein 1-like isoform X2 [Bos indicus]	-	-	-	-	GO:0031224//intrinsic component of membrane;GO:0044421//extracellular region part	GO:0043169//cation binding;GO:0060089//molecular transducer activity	GO:0007162//negative regulation of cell adhesion;GO:0007169//transmembrane receptor protein tyrosine kinase signaling pathway;GO:0007606//sensory perception of chemical stimulus;GO:0010596//negative regulation of endothelial cell migration;GO:0045765//regulation of angiogenesis;GO:0048869//cellular developmental process;GO:0050922//negative regulation of chemotaxis	--	-1	0
bantam-y	29.8329	0.01	-11.5427	6.13155e-85	ENSBGRG00000001314	0.305	0.706667	1.21222	7.47374e-07	1.04477e-05	ITGA4	integrin subunit alpha 4 [Source:HGNC Symbol;Acc:HGNC:6140]	Environmental Information Processing;Human Diseases;Environmental Information Processing;Cellular Processes;Cellular Processes;Human Diseases;Organismal Systems;Human Diseases;Organismal Systems;Human Diseases;Organismal Systems;Human Diseases;Human Diseases;Environmental Information Processing	Signal transduction;Infectious disease: viral;Signaling molecules and interaction;Cell motility;Cellular community - eukaryotes;Infectious disease: bacterial;Immune system;Cardiovascular disease;Immune system;Cardiovascular disease;Immune system;Cardiovascular disease;Infectious disease: parasitic;Signaling molecules and interaction	ko04151//PI3K-Akt signaling pathway;ko05165//Human papillomavirus infection;ko04514//Cell adhesion molecules;ko04810//Regulation of actin cytoskeleton;ko04510//Focal adhesion;ko05135//Yersinia infection;ko04670//Leukocyte transendothelial migration;ko05414//Dilated cardiomyopathy;ko04672//Intestinal immune network for IgA production;ko05412//Arrhythmogenic right ventricular cardiomyopathy;ko04640…	K06483;K06483;K06483;K06483;K06483;K06483;K06483;K06483;K06483;K06483;K06483;K06483;K06483;K06483	GO:0005886//plasma membrane;GO:0008305//integrin complex;GO:0009986//cell surface;GO:0034669//integrin alpha4-beta7 complex	GO:0019960//C-X3-C chemokine binding;GO:0050839//cell adhesion molecule binding	GO:0003366//cell-matrix adhesion involved in ameboidal cell migration;GO:0007155//cell adhesion;GO:0007159//leukocyte cell-cell adhesion;GO:0007160//cell-matrix adhesion;GO:0033631//cell-cell adhesion mediated by integrin;GO:0034113//heterotypic cell-cell adhesion;GO:0034446//substrate adhesion-dependent cell spreading;GO:0035987//endodermal cell differentiation;GO:0043113//receptor clustering;GO…	--	-1	0
bantam-y	29.8329	0.01	-11.5427	6.13155e-85	ENSBGRG00000002079	5.33	47.3033	3.14973	1.78062e-61	8.70455e-59	-	NP_787019.1 glutathione S-transferase Mu 1 [Bos taurus]	Metabolism;Human Diseases;Human Diseases;Human Diseases;Organismal Systems;Human Diseases;Metabolism;Human Diseases;Metabolism;Metabolism;Metabolism	Global and overview maps;Cancer: overview;Cancer: specific types;Cardiovascular disease;Aging;Drug resistance: antineoplastic;Xenobiotics biodegradation and metabolism;Cancer: overview;Metabolism of other amino acids;Xenobiotics biodegradation and metabolism;Xenobiotics biodegradation and metabolism	ko01100//Metabolic pathways;ko05200//Pathways in cancer;ko05225//Hepatocellular carcinoma;ko05418//Fluid shear stress and atherosclerosis;ko04212//Longevity regulating pathway - worm;ko01524//Platinum drug resistance;ko00983//Drug metabolism - other enzymes;ko05204//Chemical carcinogenesis - DNA adducts;ko00480//Glutathione metabolism;ko00980//Metabolism of xenobiotics by cytochrome P450;ko00982/…	K00799;K00799;K00799;K00799;K00799;K00799;K00799;K00799;K00799;K00799;K00799	-	GO:0004364//glutathione transferase activity;GO:0005515//protein binding	-	--	-1	0
bantam-y	29.8329	0.01	-11.5427	6.13155e-85	ENSBGRG00000004392	1.047	2.47833	1.24311	5.711e-07	8.1966e-06	COLQ	collagen like tail subunit of asymmetric acetylcholinesterase [Source:HGNC Symbol;Acc:HGNC:2226]	-	-	-	-	GO:0005886//plasma membrane;GO:0030054//cell junction;GO:0031594//neuromuscular junction	-	GO:0008582//regulation of synaptic growth at neuromuscular junction;GO:0071340//skeletal muscle acetylcholine-gated channel clustering;GO:0090150//establishment of protein localization to membrane	--	-1	0
bantam-y	29.8329	0.01	-11.5427	6.13155e-85	ENSBGRG00000004476	2.34767	4.73467	1.01204	5.07327e-09	1.02688e-07	PGM2	phosphoglucomutase 2 [Source:HGNC Symbol;Acc:HGNC:8906]	Metabolism;Metabolism;Metabolism;Metabolism;Metabolism;Metabolism;Metabolism	Global and overview maps;Nucleotide metabolism;Carbohydrate metabolism;Carbohydrate metabolism;Carbohydrate metabolism;Carbohydrate metabolism;Carbohydrate metabolism	ko01100//Metabolic pathways;ko00230//Purine metabolism;ko00010//Glycolysis / Gluconeogenesis;ko00520//Amino sugar and nucleotide sugar metabolism;ko00500//Starch and sucrose metabolism;ko00052//Galactose metabolism;ko00030//Pentose phosphate pathway	K15779;K15779;K15779;K15779;K15779;K15779;K15779	-	GO:0000287//magnesium ion binding;GO:0004614//phosphoglucomutase activity;GO:0008973//phosphopentomutase activity;GO:0016868//intramolecular transferase activity, phosphotransferases	GO:0005975//carbohydrate metabolic process;GO:0006006//glucose metabolic process;GO:0071704//organic substance metabolic process	--	-1	0
bantam-y	29.8329	0.01	-11.5427	6.13155e-85	ENSBGRG00000004987	0.773	2.147	1.47378	4.23257e-08	7.45413e-07	ADAMTS17	ADAM metallopeptidase with thrombospondin type 1 motif 17 [Source:HGNC Symbol;Acc:HGNC:17109]	-	-	-	-	-	GO:0003676//nucleic acid binding;GO:0004222//metalloendopeptidase activity;GO:0008233//peptidase activity;GO:0008237//metallopeptidase activity	GO:0006508//proteolysis	--	-1	0
bantam-y	29.8329	0.01	-11.5427	6.13155e-85	ENSBGRG00000010723	7.82033	16.691	1.09377	0.0011162	0.00685177	-	XP_005217366.2 membrane cofactor protein isoform X2 [Bos taurus]	Human Diseases;Organismal Systems	Infectious disease: viral;Immune system	ko05162//Measles;ko04610//Complement and coagulation cascades	K04007;K04007	GO:0009986//cell surface	-	-	--	-1	0
bantam-y	29.8329	0.01	-11.5427	6.13155e-85	ENSBGRG00000016959	0.889333	2.06967	1.2186	4.49725e-05	0.000422045	CDK6	cyclin dependent kinase 6 [Source:HGNC Symbol;Acc:HGNC:1777]	Human Diseases;Environmental Information Processing;Human Diseases;Human Diseases;Human Diseases;Human Diseases;Human Diseases;Human Diseases;Human Diseases;Human Diseases;Human Diseases;Cellular Processes;Human Diseases;Human Diseases;Human Diseases;Cellular Processes;Human Diseases;Human Diseases;Cellular Processes;Human Diseases;Human Diseases;Human Diseases;Human Diseases	Cancer: overview;Signal transduction;Infectious disease: viral;Infectious disease: viral;Infectious disease: viral;Cancer: overview;Infectious disease: viral;Infectious disease: viral;Infectious disease: viral;Cancer: specific types;Endocrine and metabolic disease;Cell growth and death;Cancer: overview;Infectious disease: viral;Cancer: specific types;Cell growth and death;Cancer: specific types;C…	ko05200//Pathways in cancer;ko04151//PI3K-Akt signaling pathway;ko05165//Human papillomavirus infection;ko05169//Epstein-Barr virus infection;ko05163//Human cytomegalovirus infection;ko05203//Viral carcinogenesis;ko05162//Measles;ko05167//Kaposi sarcoma-associated herpesvirus infection;ko05164//Influenza A;ko05225//Hepatocellular carcinoma;ko04934//Cushing syndrome;ko04218//Cellular senescence;ko…	K02091;K02091;K02091;K02091;K02091;K02091;K02091;K02091;K02091;K02091;K02091;K02091;K02091;K02091;K02091;K02091;K02091;K02091;K02091;K02091;K02091;K02091;K02091	GO:0000307//cyclin-dependent protein kinase holoenzyme complex;GO:0001726//ruffle;GO:0005634//nucleus;GO:0005654//nucleoplasm;GO:0005737//cytoplasm;GO:0005813//centrosome;GO:0005829//cytosol	GO:0004672//protein kinase activity;GO:0004693//cyclin-dependent protein serine/threonine kinase activity;GO:0005524//ATP binding;GO:0030332//cyclin binding;GO:0098770//FBXO family protein binding	GO:0001954//positive regulation of cell-matrix adhesion;GO:0003323//type B pancreatic cell development;GO:0006468//protein phosphorylation;GO:0009615//response to virus;GO:0010468//regulation of gene expression;GO:0042063//gliogenesis;GO:0042127//regulation of cell proliferation;GO:0043697//cell dedifferentiation;GO:0045638//negative regulation of myeloid cell differentiation;GO:0045646//regulati…	--	-1	0
bantam-y	29.8329	0.01	-11.5427	6.13155e-85	ENSBGRG00000018973	3.59033	8.69433	1.27596	2.23379e-11	6.44642e-10	-	XP_027386285.1 disrupted in schizophrenia 1 protein isoform X2 [Bos indicus x Bos taurus]	-	-	-	-	-	-	-	--	-1	0
bantam-y	29.8329	0.01	-11.5427	6.13155e-85	ENSBGRG00000019051	1.37333	2.97067	1.1131	5.21029e-05	0.00047757	PAG1	phosphoprotein membrane anchor with glycosphingolipid microdomains 1 [Source:HGNC Symbol;Acc:HGNC:30043]	-	-	-	-	GO:0005886//plasma membrane;GO:0045121//membrane raft	GO:0042169//SH2 domain binding	GO:0035556//intracellular signal transduction;GO:0050863//regulation of T cell activation;GO:0050868//negative regulation of T cell activation	--	-1	0
bantam-y	29.8329	0.01	-11.5427	6.13155e-85	ENSBGRG00000019568	3.92333	12.593	1.68247	0.000437208	0.0030418	MYO1D	myosin ID [Source:HGNC Symbol;Acc:HGNC:7598]	Human Diseases	Infectious disease: bacterial	ko05130//Pathogenic Escherichia coli infection	K10356	GO:0005903//brush border;GO:0016459//myosin complex;GO:0030424//axon;GO:0043005//neuron projection;GO:0043025//neuronal cell body;GO:0043209//myelin sheath	GO:0003774//motor activity;GO:0005515//protein binding;GO:0005524//ATP binding;GO:0019904//protein domain specific binding	GO:0010923//negative regulation of phosphatase activity;GO:0051641//cellular localization	--	-1	0
bantam-y	29.8329	0.01	-11.5427	6.13155e-85	ENSBGRG00000021759	0.115333	0.398667	1.78937	0.0103884	0.0441713	RYBP	RING1 and YY1 binding protein [Source:HGNC Symbol;Acc:HGNC:10480]	-	-	-	-	GO:0005634//nucleus;GO:0005654//nucleoplasm;GO:0031519//PcG protein complex	GO:0003677//DNA binding;GO:0003714//transcription corepressor activity	GO:0000122//negative regulation of transcription from RNA polymerase II promoter;GO:0032435//negative regulation of proteasomal ubiquitin-dependent protein catabolic process;GO:0035518//histone H2A monoubiquitination;GO:0043065//positive regulation of apoptotic process;GO:0045893//positive regulation of transcription, DNA-templated	--	-1	0
bantam-y	29.8329	0.01	-11.5427	6.13155e-85	ENSBGRG00000022497	0.482333	1.028	1.09174	0.00583899	0.0275021	SLA	Src like adaptor [Source:HGNC Symbol;Acc:HGNC:10902]	-	-	-	-	-	GO:0005070//SH3/SH2 adaptor activity;GO:0005515//protein binding	GO:0009966//regulation of signal transduction	--	-1	0
bantam-y	29.8329	0.01	-11.5427	6.13155e-85	ENSBGRG00000023741	0.745667	1.62833	1.12679	7.41918e-05	0.000654023	SLC38A3	solute carrier family 38 member 3 [Source:HGNC Symbol;Acc:HGNC:18044]	Organismal Systems;Organismal Systems;Organismal Systems	Nervous system;Nervous system;Excretory system	ko04724//Glutamatergic synapse;ko04727//GABAergic synapse;ko04964//Proximal tubule bicarbonate reclamation	K13576;K13576;K13576	GO:0005886//plasma membrane;GO:0005887//integral component of plasma membrane;GO:0016020//membrane	GO:0005290//L-histidine transmembrane transporter activity;GO:0015180//L-alanine transmembrane transporter activity;GO:0015182//L-asparagine transmembrane transporter activity;GO:0015186//L-glutamine transmembrane transporter activity	GO:0006867//asparagine transport;GO:0006868//glutamine transport;GO:0015808//L-alanine transport;GO:0015817//histidine transport;GO:0051365//cellular response to potassium ion starvation;GO:0061402//positive regulation of transcription from RNA polymerase II promoter in response to acidic pH	--	-1	0
bantam-y	29.8329	0.01	-11.5427	6.13155e-85	ENSBGRG00000025358	54.0447	126.266	1.22424	6.27165e-12	1.97221e-10	CLIC5	chloride intracellular channel 5 [Source:HGNC Symbol;Acc:HGNC:13517]	-	-	-	-	GO:0015629//actin cytoskeleton	GO:0005254//chloride channel activity;GO:0005515//protein binding	GO:0006821//chloride transport;GO:0007605//sensory perception of sound	--	-1	0
lin-4-z	1.5256	0.681867	-1.16182	0.0302673	MSTRG.18801	0.166333	0.640333	1.94475	9.27177e-05	0.000794049	MKI67	PREDICTED: antigen KI-67 [Bos mutus]	-	-	-	-	GO:0005694//chromosome;GO:0043231//intracellular membrane-bounded organelle	GO:0003723//RNA binding;GO:0005515//protein binding;GO:0036094//small molecule binding	GO:0000280//nuclear division;GO:0009408//response to heat;GO:0010033//response to organic substance;GO:0031099//regeneration;GO:0044260//cellular macromolecule metabolic process;GO:0044763//single-organism cellular process;GO:1903510//mucopolysaccharide metabolic process	--	-1	0
lin-4-z	1.5256	0.681867	-1.16182	0.0302673	MSTRG.1998	1.041	2.447	1.23304	2.89447e-05	0.000284371	DACT2	dapper homolog 2 [Bos indicus x Bos taurus]	-	-	-	-	GO:0043231//intracellular membrane-bounded organelle	GO:0019901//protein kinase binding	GO:0000904//cell morphogenesis involved in differentiation;GO:0007155//cell adhesion;GO:0032926//negative regulation of activin receptor signaling pathway;GO:0072044//collecting duct development	--	-1	0
lin-4-z	1.5256	0.681867	-1.16182	0.0302673	MSTRG.26854	0.396	1.99467	2.33258	0.00614241	0.0286468	RGS12	regulator of G-protein signaling 12 isoform X3 [Cervus canadensis]	-	-	-	-	-	-	-	--	-1	0
lin-4-z	1.5256	0.681867	-1.16182	0.0302673	MSTRG.29222	7.87167	26.7473	1.76465	5.55032e-47	1.72188e-44	--	serine/arginine repetitive matrix protein 1-like [Zalophus californianus]	-	-	-	-	GO:0042579//microbody	GO:0005515//protein binding;GO:0016647//oxidoreductase activity, acting on the CH-NH group of donors, oxygen as acceptor	GO:0006596//polyamine biosynthetic process;GO:0006598//polyamine catabolic process;GO:0031328//positive regulation of cellular biosynthetic process;GO:0044710//single-organism metabolic process;GO:0051234//establishment of localization	--	-1	0
lin-4-z	1.5256	0.681867	-1.16182	0.0302673	MSTRG.29423	0.0653333	0.948667	3.86001	1.25928e-07	2.05615e-06	FBN3	fibrillin-3 [Bos taurus]	-	-	-	-	-	-	GO:0007507//heart development;GO:0009887//organ morphogenesis;GO:0009987//cellular process	--	-1	0
lin-4-z	1.5256	0.681867	-1.16182	0.0302673	MSTRG.31308	5.425	52.2523	3.2678	1.8541e-60	8.79717e-58	--	hornerin-like, partial [Bos taurus]	-	-	-	-	-	-	-	--	-1	0
lin-4-z	1.5256	0.681867	-1.16182	0.0302673	MSTRG.32506	0.341667	1.94633	2.5101	8.34175e-07	1.15609e-05	--	probable inactive serine/threonine-protein kinase slob2 isoform X1 [Vicugna pacos]	-	-	-	-	-	-	-	--	-1	0
lin-4-z	1.5256	0.681867	-1.16182	0.0302673	MSTRG.4090	72.148	169.674	1.23373	9.15796e-18	5.7041e-16	--	PREDICTED: basic salivary proline-rich protein 1-like isoform X2 [Bos indicus]	-	-	-	-	GO:0031224//intrinsic component of membrane;GO:0044421//extracellular region part	GO:0043169//cation binding;GO:0060089//molecular transducer activity	GO:0007162//negative regulation of cell adhesion;GO:0007169//transmembrane receptor protein tyrosine kinase signaling pathway;GO:0007606//sensory perception of chemical stimulus;GO:0010596//negative regulation of endothelial cell migration;GO:0045765//regulation of angiogenesis;GO:0048869//cellular developmental process;GO:0050922//negative regulation of chemotaxis	--	-1	0
lin-4-z	1.5256	0.681867	-1.16182	0.0302673	MSTRG.4101	0.251333	1.51167	2.58847	0.00330036	0.0171636	--	-	-	-	-	-	-	-	-	--	-1	0
lin-4-z	1.5256	0.681867	-1.16182	0.0302673	MSTRG.6530	0.001	1.005	9.97298	7.30271e-05	0.000645873	--	-	-	-	-	-	-	-	-	--	-1	0
lin-4-z	1.5256	0.681867	-1.16182	0.0302673	MSTRG.9831	0.144333	0.900667	2.64159	0.0112908	0.0471751	Arc	PREDICTED: LOW QUALITY PROTEIN: activity-regulated cytoskeleton-associated protein [Bos mutus]	Human Diseases	Substance dependence	ko05031//Amphetamine addiction	K15867	GO:0005856//cytoskeleton;GO:0030141//secretory granule;GO:0044309//neuron spine;GO:0097060//synaptic membrane	GO:0005488//binding	GO:0003002//regionalization;GO:0006996//organelle organization;GO:0007611//learning or memory;GO:0009888//tissue development;GO:0016192//vesicle-mediated transport;GO:0022603//regulation of anatomical structure morphogenesis;GO:0032414//positive regulation of ion transmembrane transporter activity;GO:0048167//regulation of synaptic plasticity;GO:0048870//cell motility	--	-1	0
lin-4-z	1.5256	0.681867	-1.16182	0.0302673	ENSBGRG00000000285	4.453	14.0273	1.65539	7.29103e-16	3.68711e-14	CIART	circadian associated repressor of transcription [Source:HGNC Symbol;Acc:HGNC:25200]	-	-	-	-	GO:0005634//nucleus	GO:0000976//transcription regulatory region sequence-specific DNA binding;GO:0000978//RNA polymerase II core promoter proximal region sequence-specific DNA binding;GO:0070888//E-box binding	GO:0032922//circadian regulation of gene expression;GO:0045475//locomotor rhythm;GO:0045892//negative regulation of transcription, DNA-templated	--	-1	0
lin-4-z	1.5256	0.681867	-1.16182	0.0302673	ENSBGRG00000000399	0.523333	1.09133	1.06029	0.0060008	0.0281026	CRLF1	cytokine receptor like factor 1 [Source:HGNC Symbol;Acc:HGNC:2364]	-	-	-	-	GO:0097058//CRLF-CLCF1 complex	GO:0005125//cytokine activity;GO:0005127//ciliary neurotrophic factor receptor binding;GO:0005515//protein binding;GO:0019955//cytokine binding	GO:0001657//ureteric bud development;GO:0008284//positive regulation of cell proliferation;GO:0042531//positive regulation of tyrosine phosphorylation of STAT protein;GO:0043524//negative regulation of neuron apoptotic process;GO:2000672//negative regulation of motor neuron apoptotic process	--	-1	0
lin-4-z	1.5256	0.681867	-1.16182	0.0302673	ENSBGRG00000003210	1.732	5.473	1.65989	4.97469e-06	5.86207e-05	TMTC2	transmembrane O-mannosyltransferase targeting cadherins 2 [Source:HGNC Symbol;Acc:HGNC:25440]	-	-	-	-	GO:0005783//endoplasmic reticulum;GO:0005789//endoplasmic reticulum membrane	GO:0000030//mannosyltransferase activity;GO:0005515//protein binding	GO:0035269//protein O-linked mannosylation;GO:0055074//calcium ion homeostasis	--	-1	0
lin-4-z	1.5256	0.681867	-1.16182	0.0302673	ENSBGRG00000004500	0.196	2.13633	3.44621	2.84551e-10	6.99753e-09	RGS1	regulator of G protein signaling 1 [Source:HGNC Symbol;Acc:HGNC:9991]	-	-	-	-	GO:0005829//cytosol;GO:0031234//extrinsic component of cytoplasmic side of plasma membrane	GO:0001965//G-protein alpha-subunit binding;GO:0005096//GTPase activator activity	GO:0007165//signal transduction;GO:0007186//G-protein coupled receptor signaling pathway;GO:0008277//regulation of G-protein coupled receptor protein signaling pathway;GO:0009617//response to bacterium;GO:0043547//positive regulation of GTPase activity;GO:0061737//leukotriene signaling pathway	--	-1	0
lin-4-z	1.5256	0.681867	-1.16182	0.0302673	ENSBGRG00000005024	0.159333	0.711333	2.15848	0.000543511	0.00367166	IL1RL1	interleukin 1 receptor like 1 [Source:HGNC Symbol;Acc:HGNC:5998]	Environmental Information Processing	Signaling molecules and interaction	ko04060//Cytokine-cytokine receptor interaction	K05171	GO:0005829//cytosol;GO:0005886//plasma membrane;GO:0005925//focal adhesion;GO:0009897//external side of plasma membrane	GO:0002113//interleukin-33 binding;GO:0004908//interleukin-1 receptor activity;GO:0005515//protein binding	GO:0002826//negative regulation of T-helper 1 type immune response;GO:0007165//signal transduction;GO:0032689//negative regulation of interferon-gamma production;GO:0032754//positive regulation of interleukin-5 production;GO:0043032//positive regulation of macrophage activation;GO:0050729//positive regulation of inflammatory response;GO:0090197//positive regulation of chemokine secretion	--	-1	0
lin-4-z	1.5256	0.681867	-1.16182	0.0302673	ENSBGRG00000005178	0.363333	0.811333	1.159	0.00230052	0.0127052	PRDM1	PR/SET domain 1 [Source:HGNC Symbol;Acc:HGNC:9346]	-	-	-	-	GO:0005634//nucleus;GO:0005737//cytoplasm	GO:0000978//RNA polymerase II core promoter proximal region sequence-specific DNA binding;GO:0001227//transcriptional repressor activity, RNA polymerase II transcription regulatory region sequence-specific binding;GO:0003676//nucleic acid binding;GO:0005515//protein binding;GO:1990841//promoter-specific chromatin binding	GO:0000122//negative regulation of transcription from RNA polymerase II promoter;GO:0001701//in utero embryonic development;GO:0001763//morphogenesis of a branching structure;GO:0001892//embryonic placenta development;GO:0001893//maternal placenta development;GO:0003170//heart valve development;GO:0003279//cardiac septum development;GO:0003281//ventricular septum development;GO:0007281//germ cell…	zf-C2H2	-1	0
lin-4-z	1.5256	0.681867	-1.16182	0.0302673	ENSBGRG00000004987	0.773	2.147	1.47378	4.23257e-08	7.45413e-07	ADAMTS17	ADAM metallopeptidase with thrombospondin type 1 motif 17 [Source:HGNC Symbol;Acc:HGNC:17109]	-	-	-	-	-	GO:0003676//nucleic acid binding;GO:0004222//metalloendopeptidase activity;GO:0008233//peptidase activity;GO:0008237//metallopeptidase activity	GO:0006508//proteolysis	--	-1	0
lin-4-z	1.5256	0.681867	-1.16182	0.0302673	ENSBGRG00000005498	7.74333	16.6323	1.10296	6.14951e-15	2.84944e-13	FAM43B	family with sequence similarity 43 member B [Source:HGNC Symbol;Acc:HGNC:31791]	-	-	-	-	-	GO:0005515//protein binding	-	--	-1	0
lin-4-z	1.5256	0.681867	-1.16182	0.0302673	ENSBGRG00000005552	1.33167	3.70567	1.4765	9.82414e-08	1.63553e-06	PLD4	phospholipase D family member 4 [Source:HGNC Symbol;Acc:HGNC:23792]	Metabolism;Metabolism;Metabolism	Global and overview maps;Lipid metabolism;Lipid metabolism	ko01100//Metabolic pathways;ko00564//Glycerophospholipid metabolism;ko00565//Ether lipid metabolism	K16860;K16860;K16860	GO:0005634//nucleus;GO:0005769//early endosome;GO:0005783//endoplasmic reticulum;GO:0005789//endoplasmic reticulum membrane;GO:0032588//trans-Golgi network membrane;GO:0045335//phagocytic vesicle	GO:0003824//catalytic activity;GO:0045145//single-stranded DNA 5'-3' exodeoxyribonuclease activity	GO:0002244//hematopoietic progenitor cell differentiation;GO:0006909//phagocytosis;GO:1900015//regulation of cytokine production involved in inflammatory response	--	-1	0
lin-4-z	1.5256	0.681867	-1.16182	0.0302673	ENSBGRG00000006886	0.680333	4.46467	2.71424	4.33823e-17	2.55417e-15	CCDC183	coiled-coil domain containing 183 [Source:HGNC Symbol;Acc:HGNC:28236]	-	-	-	-	-	-	-	--	-1	0
lin-4-z	1.5256	0.681867	-1.16182	0.0302673	ENSBGRG00000007394	0.407	1.55633	1.93505	8.6562e-07	1.19556e-05	RUNX3	RUNX family transcription factor 3 [Source:HGNC Symbol;Acc:HGNC:10473]	Human Diseases;Organismal Systems	Infectious disease: viral;Immune system	ko05169//Epstein-Barr virus infection;ko04658//Th1 and Th2 cell differentiation	K09279;K09279	GO:0005634//nucleus;GO:0005654//nucleoplasm;GO:0005730//nucleolus;GO:0005737//cytoplasm;GO:0005829//cytosol;GO:0043231//intracellular membrane-bounded organelle	GO:0003677//DNA binding;GO:0003700//transcription factor activity, sequence-specific DNA binding;GO:0005524//ATP binding	GO:0006355//regulation of transcription, DNA-templated;GO:0006468//protein phosphorylation;GO:0045893//positive regulation of transcription, DNA-templated;GO:0071559//response to transforming growth factor beta	Runt	-1	0
lin-4-z	1.5256	0.681867	-1.16182	0.0302673	ENSBGRG00000008132	4.46867	68.1127	3.93001	4.76891e-232	2.5644e-228	CSRNP1	cysteine and serine rich nuclear protein 1 [Source:HGNC Symbol;Acc:HGNC:14300]	-	-	-	-	GO:0005634//nucleus	GO:0001228//transcriptional activator activity, RNA polymerase II transcription regulatory region sequence-specific binding;GO:0003700//transcription factor activity, sequence-specific DNA binding;GO:0043565//sequence-specific DNA binding	GO:0006355//regulation of transcription, DNA-templated;GO:0009791//post-embryonic development;GO:0045944//positive regulation of transcription from RNA polymerase II promoter;GO:0048008//platelet-derived growth factor receptor signaling pathway;GO:0048705//skeletal system morphogenesis;GO:0060021//palate development;GO:0060325//face morphogenesis	CSRNPN	-1	0
lin-4-z	1.5256	0.681867	-1.16182	0.0302673	ENSBGRG00000010063	2.115	4.78	1.17635	1.75504e-05	0.00018219	-	XP_005221661.1 complement C1q tumor necrosis factor-related protein 3 isoform X1 [Bos taurus]	-	-	-	-	-	GO:0005515//protein binding	-	--	-1	0
lin-4-z	1.5256	0.681867	-1.16182	0.0302673	ENSBGRG00000010998	8.112	17.8507	1.13785	3.03849e-20	2.43865e-18	KLF13	Kruppel like factor 13 [Source:HGNC Symbol;Acc:HGNC:13672]	-	-	-	-	-	GO:0003676//nucleic acid binding	-	zf-C2H2	-1	0
lin-4-z	1.5256	0.681867	-1.16182	0.0302673	ENSBGRG00000011167	1.769	5.97667	1.75641	1.14334e-09	2.57963e-08	CYS1	cystin 1 [Source:HGNC Symbol;Acc:HGNC:18525]	-	-	-	-	-	-	-	--	-1	0
lin-4-z	1.5256	0.681867	-1.16182	0.0302673	ENSBGRG00000010458	1.07033	2.739	1.35559	1.98035e-10	4.98392e-09	KCP	kielin cysteine rich BMP regulator [Source:HGNC Symbol;Acc:HGNC:17585]	-	-	-	-	GO:0005615//extracellular space	GO:0005515//protein binding	GO:0002244//hematopoietic progenitor cell differentiation;GO:0030513//positive regulation of BMP signaling pathway	--	-1	0
lin-4-z	1.5256	0.681867	-1.16182	0.0302673	ENSBGRG00000009617	0.248	0.504	1.02308	0.0112738	0.0471162	PTPRT	protein tyrosine phosphatase receptor type T [Source:HGNC Symbol;Acc:HGNC:9682]	-	-	-	-	GO:0016020//membrane	GO:0004725//protein tyrosine phosphatase activity;GO:0005515//protein binding;GO:0008013//beta-catenin binding;GO:0016790//thiolester hydrolase activity;GO:0016791//phosphatase activity;GO:0045294//alpha-catenin binding;GO:0045295//gamma-catenin binding;GO:0045296//cadherin binding;GO:0051393//alpha-actinin binding;GO:0070097//delta-catenin binding	GO:0006470//protein dephosphorylation;GO:0016311//dephosphorylation	--	-1	0
lin-4-z	1.5256	0.681867	-1.16182	0.0302673	ENSBGRG00000012015	0.347	1.832	2.40041	2.09673e-10	5.26042e-09	SLC7A5	solute carrier family 7 member 5 [Source:HGNC Symbol;Acc:HGNC:11063]	Environmental Information Processing;Human Diseases	Signal transduction;Cancer: overview	ko04150//mTOR signaling pathway;ko05230//Central carbon metabolism in cancer	K13780;K13780	GO:0005829//cytosol;GO:0005886//plasma membrane;GO:0016020//membrane;GO:0016021//integral component of membrane;GO:0043231//intracellular membrane-bounded organelle;GO:1990184//amino acid transport complex	GO:0015179//L-amino acid transmembrane transporter activity;GO:0015190//L-leucine transmembrane transporter activity;GO:0015196//L-tryptophan transmembrane transporter activity;GO:0022857//transmembrane transporter activity	GO:0006865//amino acid transport;GO:0015807//L-amino acid transport;GO:0055085//transmembrane transport;GO:1904556//L-tryptophan transmembrane transport	--	-1	0
lin-4-z	1.5256	0.681867	-1.16182	0.0302673	ENSBGRG00000012224	1.06933	2.557	1.25774	1.70261e-06	2.21504e-05	IDO1	indoleamine 2,3-dioxygenase 1 [Source:HGNC Symbol;Acc:HGNC:6059]	Metabolism;Metabolism;Human Diseases	Global and overview maps;Amino acid metabolism;Infectious disease: parasitic	ko01100//Metabolic pathways;ko00380//Tryptophan metabolism;ko05143//African trypanosomiasis	K00463;K00463;K00463	GO:0005737//cytoplasm;GO:0030485//smooth muscle contractile fiber;GO:0032421//stereocilium bundle	GO:0004833//tryptophan 2,3-dioxygenase activity;GO:0020037//heme binding;GO:0033754//indoleamine 2,3-dioxygenase activity;GO:0046872//metal ion binding	GO:0002534//cytokine production involved in inflammatory response;GO:0002666//positive regulation of T cell tolerance induction;GO:0002678//positive regulation of chronic inflammatory response;GO:0002830//positive regulation of type 2 immune response;GO:0006954//inflammatory response;GO:0019441//tryptophan catabolic process to kynurenine;GO:0032496//response to lipopolysaccharide;GO:0032693//nega…	--	-1	0
lin-4-z	1.5256	0.681867	-1.16182	0.0302673	ENSBGRG00000012266	0.146667	0.573333	1.96683	2.49129e-05	0.000248083	-	XP_014334438.1 PREDICTED: intercellular adhesion molecule 2-like [Bos mutus]	Environmental Information Processing;Organismal Systems	Signaling molecules and interaction;Immune system	ko04514//Cell adhesion molecules;ko04650//Natural killer cell mediated cytotoxicity	K06523;K06523	-	-	-	--	-1	0
lin-4-z	1.5256	0.681867	-1.16182	0.0302673	ENSBGRG00000012625	8.029	16.0923	1.00308	6.22541e-11	1.68787e-09	-	XP_019841590.1 PREDICTED: dual specificity protein phosphatase 22, partial [Bos indicus]	-	-	-	-	-	GO:0008138//protein tyrosine/serine/threonine phosphatase activity;GO:0016791//phosphatase activity	GO:0006470//protein dephosphorylation;GO:0016311//dephosphorylation	--	-1	0
lin-4-z	1.5256	0.681867	-1.16182	0.0302673	ENSBGRG00000013193	183.641	815.073	2.15004	2.17012e-56	9.46173e-54	MYL3	myosin light chain 3 [Source:HGNC Symbol;Acc:HGNC:7584]	Organismal Systems;Environmental Information Processing;Human Diseases;Organismal Systems;Human Diseases	Circulatory system;Signal transduction;Cardiovascular disease;Circulatory system;Cardiovascular disease	ko04261//Adrenergic signaling in cardiomyocytes;ko04371//Apelin signaling pathway;ko05414//Dilated cardiomyopathy;ko04260//Cardiac muscle contraction;ko05410//Hypertrophic cardiomyopathy	K12749;K12749;K12749;K12749;K12749	-	GO:0005509//calcium ion binding	-	--	-1	0
lin-4-z	1.5256	0.681867	-1.16182	0.0302673	ENSBGRG00000012924	1.997	5.264	1.39833	0.00258477	0.0139971	STX3	syntaxin 3 [Source:HGNC Symbol;Acc:HGNC:11438]	Organismal Systems;Genetic Information Processing	Nervous system;Folding, sorting and degradation	ko04721//Synaptic vesicle cycle;ko04130//SNARE interactions in vesicular transport	K08486;K08486	GO:0005886//plasma membrane;GO:0005911//cell-cell junction;GO:0016020//membrane;GO:0016324//apical plasma membrane;GO:0030027//lamellipodium;GO:0030141//secretory granule;GO:0030425//dendrite;GO:0031201//SNARE complex;GO:0042470//melanosome;GO:0042581//specific granule;GO:0042582//azurophil granule;GO:0042589//zymogen granule membrane;GO:0098794//postsynapse	GO:0005484//SNAP receptor activity	GO:0006886//intracellular protein transport;GO:0006887//exocytosis;GO:0008284//positive regulation of cell proliferation;GO:0016081//synaptic vesicle docking;GO:0016192//vesicle-mediated transport;GO:0045785//positive regulation of cell adhesion;GO:0050921//positive regulation of chemotaxis;GO:0060291//long-term synaptic potentiation;GO:1903078//positive regulation of protein localization to plas…	--	-1	0
lin-4-z	1.5256	0.681867	-1.16182	0.0302673	ENSBGRG00000014424	0.001	0.189667	7.56732	0.00676531	0.0310542	C17orf98	chromosome 17 open reading frame 98 [Source:HGNC Symbol;Acc:HGNC:34492]	-	-	-	-	-	-	-	--	-1	0
lin-4-z	1.5256	0.681867	-1.16182	0.0302673	ENSBGRG00000014692	0.108667	1.54133	3.8262	0.0047881	0.0234563	SCUBE1	signal peptide, CUB domain and EGF like domain containing 1 [Source:HGNC Symbol;Acc:HGNC:13441]	-	-	-	-	GO:0005615//extracellular space;GO:0009897//external side of plasma membrane;GO:0009986//cell surface;GO:0019897//extrinsic component of plasma membrane	GO:0005509//calcium ion binding;GO:0042802//identical protein binding	GO:0045880//positive regulation of smoothened signaling pathway	--	-1	0
lin-4-z	1.5256	0.681867	-1.16182	0.0302673	ENSBGRG00000015313	0.863333	1.959	1.18213	2.29861e-06	2.8947e-05	ADAM8	ADAM metallopeptidase domain 8 [Source:HGNC Symbol;Acc:HGNC:215]	-	-	-	-	GO:0002102//podosome;GO:0005737//cytoplasm;GO:0005886//plasma membrane;GO:0005887//integral component of plasma membrane;GO:0009986//cell surface;GO:0032010//phagolysosome;GO:0032127//dense core granule membrane;GO:0042581//specific granule;GO:0070820//tertiary granule;GO:0071065//alpha9-beta1 integrin-vascular cell adhesion molecule-1 complex;GO:0071133//alpha9-beta1 integrin-ADAM8 complex	GO:0004222//metalloendopeptidase activity;GO:0005509//calcium ion binding;GO:0008237//metallopeptidase activity;GO:0008270//zinc ion binding;GO:0050839//cell adhesion molecule binding	GO:0000902//cell morphogenesis;GO:0001525//angiogenesis;GO:0002523//leukocyte migration involved in inflammatory response;GO:0002675//positive regulation of acute inflammatory response;GO:0002693//positive regulation of cellular extravasation;GO:0006508//proteolysis;GO:0006954//inflammatory response;GO:0022407//regulation of cell-cell adhesion;GO:0033089//positive regulation of T cell differentia…	--	-1	0
lin-4-z	1.5256	0.681867	-1.16182	0.0302673	ENSBGRG00000015494	0.772667	2.33867	1.59777	5.03317e-09	1.02132e-07	ASPHD2	aspartate beta-hydroxylase domain containing 2 [Source:HGNC Symbol;Acc:HGNC:30437]	-	-	-	-	-	-	GO:0018193//peptidyl-amino acid modification	--	-1	0
lin-4-z	1.5256	0.681867	-1.16182	0.0302673	ENSBGRG00000018043	0.0693333	0.293667	2.08256	0.00921755	0.0399617	TPO	thyroid peroxidase [Source:HGNC Symbol;Acc:HGNC:12015]	Metabolism;Human Diseases;Organismal Systems;Metabolism	Global and overview maps;Immune disease;Endocrine system;Amino acid metabolism	ko01100//Metabolic pathways;ko05320//Autoimmune thyroid disease;ko04918//Thyroid hormone synthesis;ko00350//Tyrosine metabolism	K00431;K00431;K00431;K00431	GO:0016021//integral component of membrane	GO:0004447//iodide peroxidase activity;GO:0004601//peroxidase activity;GO:0005509//calcium ion binding;GO:0020037//heme binding	GO:0006590//thyroid hormone generation;GO:0006979//response to oxidative stress;GO:0035162//embryonic hemopoiesis;GO:0055114//oxidation-reduction process	--	-1	0
lin-4-z	1.5256	0.681867	-1.16182	0.0302673	ENSBGRG00000019296	0.882667	1.812	1.03764	0.000179482	0.00140691	EMID1	EMI domain containing 1 [Source:HGNC Symbol;Acc:HGNC:18036]	-	-	-	-	GO:0005783//endoplasmic reticulum;GO:0005794//Golgi apparatus;GO:0031012//extracellular matrix	GO:0005515//protein binding	-	--	-1	0
lin-4-z	1.5256	0.681867	-1.16182	0.0302673	ENSBGRG00000019545	1.31033	2.634	1.00732	4.13272e-09	8.52546e-08	SLC6A6	solute carrier family 6 member 6 [Source:HGNC Symbol;Acc:HGNC:11052]	-	-	-	-	GO:0005887//integral component of plasma membrane;GO:0016020//membrane;GO:0016021//integral component of membrane	GO:0005328//neurotransmitter:sodium symporter activity;GO:0005368//taurine transmembrane transporter activity;GO:0005369//taurine:sodium symporter activity	GO:0006836//neurotransmitter transport;GO:0015734//taurine transport;GO:0050804//modulation of synaptic transmission	--	-1	0
lin-4-z	1.5256	0.681867	-1.16182	0.0302673	ENSBGRG00000019666	2.69967	7.88767	1.54682	8.52374e-22	7.51393e-20	PLTP	phospholipid transfer protein [Source:HGNC Symbol;Acc:HGNC:9093]	Organismal Systems;Organismal Systems	Endocrine system;Digestive system	ko03320//PPAR signaling pathway;ko04979//Cholesterol metabolism	K08761;K08761	GO:0005615//extracellular space;GO:0034364//high-density lipoprotein particle	GO:0008289//lipid binding;GO:0008429//phosphatidylethanolamine binding;GO:0019992//diacylglycerol binding;GO:0031210//phosphatidylcholine binding;GO:0070300//phosphatidic acid binding;GO:0097001//ceramide binding;GO:1901611//phosphatidylglycerol binding;GO:1904121//phosphatidylethanolamine transporter activity;GO:1990050//phosphatidic acid transporter activity	GO:0006629//lipid metabolic process;GO:0006869//lipid transport;GO:0010189//vitamin E biosynthetic process;GO:0010875//positive regulation of cholesterol efflux;GO:0015914//phospholipid transport;GO:0030317//sperm motility;GO:0034375//high-density lipoprotein particle remodeling;GO:0035627//ceramide transport;GO:0046836//glycolipid transport	--	-1	0
lin-4-z	1.5256	0.681867	-1.16182	0.0302673	ENSBGRG00000018260	4.52167	9.77367	1.11205	1.10482e-18	7.78298e-17	TLE3	TLE family member 3, transcriptional corepressor [Source:HGNC Symbol;Acc:HGNC:11839]	-	-	-	-	GO:0005634//nucleus;GO:0005654//nucleoplasm;GO:1990907//beta-catenin-TCF complex	GO:0005515//protein binding	GO:0006355//regulation of transcription, DNA-templated	--	-1	0
lin-4-z	1.5256	0.681867	-1.16182	0.0302673	ENSBGRG00000019948	46.1643	110.443	1.25845	8.85689e-27	1.07428e-24	DMWD	DM1 locus, WD repeat containing [Source:HGNC Symbol;Acc:HGNC:2936]	-	-	-	-	-	GO:0004672//protein kinase activity;GO:0004674//protein serine/threonine kinase activity;GO:0005515//protein binding;GO:0005524//ATP binding	GO:0006468//protein phosphorylation	--	-1	0
lin-4-z	1.5256	0.681867	-1.16182	0.0302673	ENSBGRG00000020144	5.35867	10.77	1.00707	1.28541e-16	7.22516e-15	GRIP2	glutamate receptor interacting protein 2 [Source:HGNC Symbol;Acc:HGNC:23841]	-	-	-	-	-	GO:0005515//protein binding;GO:0030159//receptor signaling complex scaffold activity	GO:0007219//Notch signaling pathway;GO:0014824//artery smooth muscle contraction;GO:0045777//positive regulation of blood pressure	--	-1	0
lin-4-z	1.5256	0.681867	-1.16182	0.0302673	ENSBGRG00000022869	1.177	2.47167	1.07037	0.000539672	0.00365337	BDH1	3-hydroxybutyrate dehydrogenase 1 [Source:HGNC Symbol;Acc:HGNC:1027]	Metabolism;Metabolism;Metabolism	Global and overview maps;Carbohydrate metabolism;Lipid metabolism	ko01100//Metabolic pathways;ko00650//Butanoate metabolism;ko00072//Synthesis and degradation of ketone bodies	K00019;K00019;K00019	GO:0005654//nucleoplasm;GO:0005739//mitochondrion	GO:0003858//3-hydroxybutyrate dehydrogenase activity;GO:0016491//oxidoreductase activity	-	--	-1	0
lin-4-z	1.5256	0.681867	-1.16182	0.0302673	ENSBGRG00000024189	2.48333	17.3383	2.80362	1.21624e-65	7.00729e-63	HYAL2	hyaluronidase 2 [Source:HGNC Symbol;Acc:HGNC:5321]	Metabolism;Cellular Processes;Metabolism	Global and overview maps;Transport and catabolism;Glycan biosynthesis and metabolism	ko01100//Metabolic pathways;ko04142//Lysosome;ko00531//Glycosaminoglycan degradation	K01197;K01197;K01197	GO:0005737//cytoplasm;GO:0005764//lysosome;GO:0005829//cytosol;GO:0005902//microvillus;GO:0009986//cell surface;GO:0016324//apical plasma membrane;GO:0030139//endocytic vesicle;GO:0031362//anchored component of external side of plasma membrane;GO:0031410//cytoplasmic vesicle;GO:0045121//membrane raft;GO:0046658//anchored component of plasma membrane;GO:0048471//perinuclear region of cytoplasm;GO:…	GO:0001618//virus receptor activity;GO:0003713//transcription coactivator activity;GO:0003824//catalytic activity;GO:0004415//hyalurononglucosaminidase activity;GO:0005540//hyaluronic acid binding;GO:0019899//enzyme binding;GO:0030294//receptor signaling protein tyrosine kinase inhibitor activity;GO:0030971//receptor tyrosine kinase binding;GO:0033906//hyaluronoglucuronidase activity;GO:0050431//…	GO:0000302//response to reactive oxygen species;GO:0002244//hematopoietic progenitor cell differentiation;GO:0005975//carbohydrate metabolic process;GO:0006027//glycosaminoglycan catabolic process;GO:0009615//response to virus;GO:0010259//multicellular organism aging;GO:0010764//negative regulation of fibroblast migration;GO:0019064//fusion of virus membrane with host plasma membrane;GO:0019087//…	--	-1	0
lin-4-z	1.5256	0.681867	-1.16182	0.0302673	ENSBGRG00000024959	0.245	0.495667	1.01659	0.00643875	0.029882	-	XP_005908081.1 PREDICTED: LOW QUALITY PROTEIN: glutamine-rich protein 2 [Bos mutus]	-	-	-	-	-	-	-	--	-1	0
lin-4-z	1.5256	0.681867	-1.16182	0.0302673	ENSBGRG00000026023	0.0393333	0.389333	3.30718	6.40334e-05	0.000572927	CA12	carbonic anhydrase 12 [Source:HGNC Symbol;Acc:HGNC:1371]	Metabolism;Metabolism	Global and overview maps;Energy metabolism	ko01100//Metabolic pathways;ko00910//Nitrogen metabolism	K01672;K01672	GO:0016021//integral component of membrane	GO:0004089//carbonate dehydratase activity;GO:0008270//zinc ion binding	GO:0055064//chloride ion homeostasis	--	-1	0
lin-4-z	1.5256	0.681867	-1.16182	0.0302673	ENSBGRG00000026238	70.7233	218.236	1.62563	1.23906e-45	3.44628e-43	JUND	JunD proto-oncogene, AP-1 transcription factor subunit [Source:HGNC Symbol;Acc:HGNC:6206]	Environmental Information Processing;Organismal Systems;Organismal Systems;Organismal Systems	Signal transduction;Development and regeneration;Endocrine system;Immune system	ko04010//MAPK signaling pathway;ko04380//Osteoclast differentiation;ko04928//Parathyroid hormone synthesis, secretion and action;ko04657//IL-17 signaling pathway	K04449;K04449;K04449;K04449	GO:0005634//nucleus	GO:0003677//DNA binding;GO:0003700//transcription factor activity, sequence-specific DNA binding	GO:0006355//regulation of transcription, DNA-templated;GO:0006357//regulation of transcription from RNA polymerase II promoter	--	-1	0
miR-10164-y	0.576733	1.4466	1.32669	0.0104196	ENSBGRG00000000061	4.26633	1.47033	-1.53685	0.000271281	0.00201024	GABPA	GA binding protein transcription factor subunit alpha [Source:HGNC Symbol;Acc:HGNC:4071]	-	-	-	-	GO:0000790//nuclear chromatin;GO:0005634//nucleus;GO:0005654//nucleoplasm	GO:0000978//RNA polymerase II core promoter proximal region sequence-specific DNA binding;GO:0001228//transcriptional activator activity, RNA polymerase II transcription regulatory region sequence-specific binding;GO:0003682//chromatin binding;GO:0003700//transcription factor activity, sequence-specific DNA binding;GO:0033613//activating transcription factor binding;GO:0043565//sequence-specific …	GO:0000122//negative regulation of transcription from RNA polymerase II promoter;GO:0001701//in utero embryonic development;GO:0001825//blastocyst formation;GO:0006355//regulation of transcription, DNA-templated;GO:0006357//regulation of transcription from RNA polymerase II promoter;GO:0010628//positive regulation of gene expression;GO:0045653//negative regulation of megakaryocyte differentiation…	ETS	-1	0
miR-10164-y	0.576733	1.4466	1.32669	0.0104196	ENSBGRG00000001143	0.918333	0.279	-1.71875	0.0109446	0.0460356	NFXL1	nuclear transcription factor, X-box binding like 1 [Source:HGNC Symbol;Acc:HGNC:18726]	-	-	-	-	GO:0005634//nucleus	GO:0003700//transcription factor activity, sequence-specific DNA binding;GO:0008270//zinc ion binding	GO:0006355//regulation of transcription, DNA-templated	zf-NF-X1	-1	0
miR-10164-y	0.576733	1.4466	1.32669	0.0104196	ENSBGRG00000002452	4.46433	1.34967	-1.72584	1.23162e-06	1.66683e-05	NEXN	nexilin F-actin binding protein [Source:HGNC Symbol;Acc:HGNC:29557]	-	-	-	-	GO:0015629//actin cytoskeleton	GO:0008307//structural constituent of muscle;GO:0051015//actin filament binding	GO:0009617//response to bacterium;GO:0030334//regulation of cell migration;GO:0051493//regulation of cytoskeleton organization	--	-1	0
miR-10164-y	0.576733	1.4466	1.32669	0.0104196	ENSBGRG00000002689	0.286333	0.008	-5.16155	0.00627479	0.0291883	RGS4	regulator of G protein signaling 4 [Source:HGNC Symbol;Acc:HGNC:10000]	-	-	-	-	GO:0005634//nucleus;GO:0005737//cytoplasm	GO:0005096//GTPase activator activity	GO:0007186//G-protein coupled receptor signaling pathway	--	-1	0
miR-10164-y	0.576733	1.4466	1.32669	0.0104196	ENSBGRG00000002894	44.6443	21.9383	-1.02502	3.33735e-05	0.000324717	-	XP_027472479.1 thioredoxin isoform X2 [Zalophus californianus]	Human Diseases;Organismal Systems;Human Diseases	Infectious disease: bacterial;Immune system;Cardiovascular disease	ko05132//Salmonella infection;ko04621//NOD-like receptor signaling pathway;ko05418//Fluid shear stress and atherosclerosis	K03671;K03671;K03671	-	GO:0015035//protein disulfide oxidoreductase activity	GO:0006662//glycerol ether metabolic process;GO:0045454//cell redox homeostasis	--	-1	0
miR-10164-y	0.576733	1.4466	1.32669	0.0104196	ENSBGRG00000002824	2.02433	0.746667	-1.43891	0.00557286	0.0265118	USP33	ubiquitin specific peptidase 33 [Source:HGNC Symbol;Acc:HGNC:20059]	-	-	-	-	GO:0005654//nucleoplasm;GO:0005794//Golgi apparatus;GO:0005813//centrosome;GO:0005925//focal adhesion;GO:0044297//cell body;GO:0048471//perinuclear region of cytoplasm	GO:0001664//G-protein coupled receptor binding;GO:0004197//cysteine-type endopeptidase activity;GO:0004843//thiol-dependent ubiquitin-specific protease activity;GO:0008270//zinc ion binding;GO:0017160//Ral GTPase binding;GO:0036459//thiol-dependent ubiquitinyl hydrolase activity	GO:0006511//ubiquitin-dependent protein catabolic process;GO:0007411//axon guidance;GO:0008277//regulation of G-protein coupled receptor protein signaling pathway;GO:0009267//cellular response to starvation;GO:0010506//regulation of autophagy;GO:0016477//cell migration;GO:0016579//protein deubiquitination;GO:0032091//negative regulation of protein binding;GO:0032092//positive regulation of protei…	--	-1	0
miR-10164-y	0.576733	1.4466	1.32669	0.0104196	ENSBGRG00000004956	4.97233	1.90667	-1.38287	2.09916e-07	3.2624e-06	-	XP_019817565.1 PREDICTED: LOW QUALITY PROTEIN: rho GTPase-activating protein 20-like [Bos indicus]	-	-	-	-	-	-	GO:0007165//signal transduction	--	-1	0
miR-10164-y	0.576733	1.4466	1.32669	0.0104196	ENSBGRG00000006005	47.2823	11.1613	-2.08279	1.61497e-51	5.92107e-49	CEP85	centrosomal protein 85 [Source:HGNC Symbol;Acc:HGNC:25309]	-	-	-	-	GO:0000242//pericentriolar material;GO:0000922//spindle pole;GO:0005730//nucleolus;GO:0005794//Golgi apparatus;GO:0005813//centrosome;GO:0005829//cytosol	-	GO:0006469//negative regulation of protein kinase activity;GO:0046602//regulation of mitotic centrosome separation	--	-1	0
miR-10164-y	0.576733	1.4466	1.32669	0.0104196	ENSBGRG00000007029	4.78733	1.31033	-1.86929	0.000334059	0.00241445	MIOS	meiosis regulator for oocyte development [Source:HGNC Symbol;Acc:HGNC:21905]	Environmental Information Processing	Signal transduction	ko04150//mTOR signaling pathway	K20407	GO:0005654//nucleoplasm;GO:0005765//lysosomal membrane;GO:0005829//cytosol;GO:0030054//cell junction;GO:0061700//GATOR2 complex	GO:0005515//protein binding	GO:0032008//positive regulation of TOR signaling;GO:0034198//cellular response to amino acid starvation;GO:0034629//cellular protein complex localization	--	-1	0
miR-10164-y	0.576733	1.4466	1.32669	0.0104196	ENSBGRG00000007410	3.47633	1.21467	-1.51701	2.23853e-05	0.000226407	NAMPT	nicotinamide phosphoribosyltransferase [Source:HGNC Symbol;Acc:HGNC:30092]	Metabolism;Organismal Systems;Metabolism	Global and overview maps;Immune system;Metabolism of cofactors and vitamins	ko01100//Metabolic pathways;ko04621//NOD-like receptor signaling pathway;ko00760//Nicotinate and nicotinamide metabolism	K03462;K03462;K03462	GO:0005737//cytoplasm;GO:0016607//nuclear speck;GO:0030054//cell junction	GO:0003824//catalytic activity;GO:0004514//nicotinate-nucleotide diphosphorylase (carboxylating) activity;GO:0042802//identical protein binding;GO:0047280//nicotinamide phosphoribosyltransferase activity	GO:0007623//circadian rhythm;GO:0009435//NAD biosynthetic process;GO:0032922//circadian regulation of gene expression;GO:0045944//positive regulation of transcription from RNA polymerase II promoter;GO:0051770//positive regulation of nitric-oxide synthase biosynthetic process	--	-1	0
miR-10164-y	0.576733	1.4466	1.32669	0.0104196	ENSBGRG00000009686	5.00333	1.235	-2.01838	3.4923e-12	1.1616e-10	SRD5A1	steroid 5 alpha-reductase 1 [Source:HGNC Symbol;Acc:HGNC:11284]	Metabolism	Lipid metabolism	ko00140//Steroid hormone biosynthesis	K12343	GO:0016020//membrane	GO:0003865//3-oxo-5-alpha-steroid 4-dehydrogenase activity;GO:0016627//oxidoreductase activity, acting on the CH-CH group of donors	GO:0006629//lipid metabolic process;GO:0008202//steroid metabolic process;GO:0055114//oxidation-reduction process	--	-1	0
miR-10164-y	0.576733	1.4466	1.32669	0.0104196	ENSBGRG00000015765	42.6803	19.7583	-1.11111	3.92383e-13	1.48939e-11	KLHL38	kelch like family member 38 [Source:HGNC Symbol;Acc:HGNC:34435]	-	-	-	-	-	GO:0005515//protein binding	-	--	-1	0
miR-10164-y	0.576733	1.4466	1.32669	0.0104196	ENSBGRG00000015820	18.9177	9.19267	-1.04118	0.0059891	0.0280616	MRPS23	mitochondrial ribosomal protein S23 [Source:HGNC Symbol;Acc:HGNC:14509]	-	-	-	-	GO:0005739//mitochondrion;GO:0005840//ribosome;GO:0031965//nuclear membrane	GO:0003735//structural constituent of ribosome	GO:0006412//translation	--	-1	0
miR-10164-y	0.576733	1.4466	1.32669	0.0104196	ENSBGRG00000018677	0.362667	0.001	-8.5025	0.00109643	0.00675102	FGG	fibrinogen gamma chain [Source:HGNC Symbol;Acc:HGNC:3694]	Human Diseases;Organismal Systems;Organismal Systems	Infectious disease: bacterial;Immune system;Immune system	ko05150//Staphylococcus aureus infection;ko04611//Platelet activation;ko04610//Complement and coagulation cascades	K03905;K03905;K03905	GO:0005577//fibrinogen complex;GO:0005615//extracellular space;GO:0009897//external side of plasma membrane;GO:0009986//cell surface;GO:0031091//platelet alpha granule	GO:0005102//receptor binding;GO:0005198//structural molecule activity;GO:0050839//cell adhesion molecule binding	GO:0007160//cell-matrix adhesion;GO:0007596//blood coagulation;GO:0009306//protein secretion;GO:0030168//platelet activation;GO:0031639//plasminogen activation;GO:0034116//positive regulation of heterotypic cell-cell adhesion;GO:0034622//cellular macromolecular complex assembly;GO:0042730//fibrinolysis;GO:0045907//positive regulation of vasoconstriction;GO:0045921//positive regulation of exocytos…	--	-1	0
miR-10164-y	0.576733	1.4466	1.32669	0.0104196	ENSBGRG00000020621	4.184	0.114667	-5.18936	6.89922e-12	2.15694e-10	-	XP_005896558.1 PREDICTED: haptoglobin [Bos mutus]	-	-	-	-	GO:0005576//extracellular region	GO:0004252//serine-type endopeptidase activity;GO:0030492//hemoglobin binding	GO:0006508//proteolysis;GO:0007219//Notch signaling pathway;GO:0009617//response to bacterium	--	-1	0
miR-10164-y	0.576733	1.4466	1.32669	0.0104196	ENSBGRG00000020240	2.233	1.00233	-1.15562	0.000137913	0.00111687	TNRC6A	trinucleotide repeat containing adaptor 6A [Source:HGNC Symbol;Acc:HGNC:11969]	-	-	-	-	GO:0000932//cytoplasmic mRNA processing body;GO:0005654//nucleoplasm;GO:0005794//Golgi apparatus;GO:0016442//RISC complex;GO:0043231//intracellular membrane-bounded organelle	GO:0003676//nucleic acid binding	GO:0009267//cellular response to starvation;GO:0035195//gene silencing by miRNA;GO:0035278//miRNA mediated inhibition of translation	--	-1	0
miR-10164-y	0.576733	1.4466	1.32669	0.0104196	ENSBGRG00000021392	5.61167	2.635	-1.09063	0.000120143	0.000994942	CTNS	cystinosin, lysosomal cystine transporter [Source:HGNC Symbol;Acc:HGNC:2518]	Cellular Processes	Transport and catabolism	ko04142//Lysosome	K12386	GO:0005764//lysosome;GO:0005765//lysosomal membrane;GO:0005770//late endosome;GO:0043231//intracellular membrane-bounded organelle;GO:0045111//intermediate filament cytoskeleton	GO:0015184//L-cystine transmembrane transporter activity	GO:0002088//lens development in camera-type eye;GO:0006749//glutathione metabolic process;GO:0007420//brain development;GO:0007616//long-term memory;GO:0007625//grooming behavior;GO:0007628//adult walking behavior;GO:0008542//visual learning;GO:0015811//L-cystine transport;GO:0046034//ATP metabolic process;GO:0050890//cognition	--	-1	0
miR-10164-y	0.576733	1.4466	1.32669	0.0104196	ENSBGRG00000023219	16.0733	6.885	-1.22314	1.60372e-09	3.54401e-08	XIRP2	xin actin binding repeat containing 2 [Source:HGNC Symbol;Acc:HGNC:14303]	-	-	-	-	GO:0001725//stress fiber;GO:0005925//focal adhesion;GO:0030018//Z disc;GO:0030054//cell junction	GO:0003779//actin binding;GO:0051015//actin filament binding;GO:0051393//alpha-actinin binding	GO:0003281//ventricular septum development;GO:0007507//heart development;GO:0030036//actin cytoskeleton organization;GO:0045216//cell-cell junction organization;GO:0055008//cardiac muscle tissue morphogenesis	--	-1	0
miR-10164-y	0.576733	1.4466	1.32669	0.0104196	ENSBGRG00000023491	9.01433	3.98633	-1.17716	9.4928e-06	0.000105904	SNUPN	snurportin 1 [Source:HGNC Symbol;Acc:HGNC:14245]	Genetic Information Processing	Translation	ko03013//Nucleocytoplasmic transport	K13151	GO:0005634//nucleus;GO:0005737//cytoplasm	GO:0005515//protein binding;GO:0061608//nuclear import signal receptor activity	GO:0006606//protein import into nucleus;GO:0061015//snRNA import into nucleus	--	-1	0
miR-10164-y	0.576733	1.4466	1.32669	0.0104196	ENSBGRG00000023732	2.28267	1.10367	-1.04842	0.0104232	0.0442532	CHUK	component of inhibitor of nuclear factor kappa B kinase complex [Source:HGNC Symbol;Acc:HGNC:1974]	Human Diseases;Human Diseases;Environmental Information Processing;Human Diseases;Human Diseases;Environmental Information Processing;Environmental Information Processing;Human Diseases;Human Diseases;Human Diseases;Human Diseases;Human Diseases;Human Diseases;Human Diseases;Human Diseases;Organismal Systems;Human Diseases;Human Diseases;Environmental Information Processing;Organismal Systems;Hum…	Infectious disease: viral;Cancer: overview;Signal transduction;Neurodegenerative disease;Infectious disease: viral;Signal transduction;Signal transduction;Infectious disease: viral;Infectious disease: viral;Infectious disease: viral;Infectious disease: bacterial;Infectious disease: bacterial;Infectious disease: viral;Infectious disease: bacterial;Infectious disease: viral;Immune system;Infectious…	ko05168//Herpes simplex virus 1 infection;ko05200//Pathways in cancer;ko04151//PI3K-Akt signaling pathway;ko05010//Alzheimer disease;ko05165//Human papillomavirus infection;ko04010//MAPK signaling pathway;ko04014//Ras signaling pathway;ko05166//Human T-cell leukemia virus 1 infection;ko05170//Human immunodeficiency virus 1 infection;ko05169//Epstein-Barr virus infection;ko05131//Shigellosis;ko051…	K04467;K04467;K04467;K04467;K04467;K04467;K04467;K04467;K04467;K04467;K04467;K04467;K04467;K04467;K04467;K04467;K04467;K04467;K04467;K04467;K04467;K04467;K04467;K04467;K04467;K04467;K04467;K04467;K04467;K04467;K04467;K04467;K04467;K04467;K04467;K04467;K04467;K04467;K04467;K04467;K04467;K04467;K04467;K04467;K04467;K04467;K04467;K04467;K04467	GO:0005654//nucleoplasm;GO:0005737//cytoplasm;GO:0005829//cytosol;GO:0043231//intracellular membrane-bounded organelle	GO:0004672//protein kinase activity;GO:0005524//ATP binding;GO:0008384//IkappaB kinase activity;GO:0042803//protein homodimerization activity;GO:0046982//protein heterodimerization activity;GO:0097110//scaffold protein binding;GO:1990459//transferrin receptor binding	GO:0006468//protein phosphorylation;GO:0007249//I-kappaB kinase/NF-kappaB signaling;GO:0032088//negative regulation of NF-kappaB transcription factor activity;GO:0034614//cellular response to reactive oxygen species;GO:0038061//NIK/NF-kappaB signaling;GO:0043123//positive regulation of I-kappaB kinase/NF-kappaB signaling;GO:0045893//positive regulation of transcription, DNA-templated;GO:0045944//…	--	-1	0
miR-10164-y	0.576733	1.4466	1.32669	0.0104196	ENSBGRG00000023973	4.713	2.09467	-1.16993	0.00569273	0.0269627	HEXIM2	HEXIM P-TEFb complex subunit 2 [Source:HGNC Symbol;Acc:HGNC:28591]	-	-	-	-	GO:0005634//nucleus;GO:0005654//nucleoplasm;GO:0005737//cytoplasm;GO:0005829//cytosol;GO:0016607//nuclear speck	GO:0004861//cyclin-dependent protein serine/threonine kinase inhibitor activity;GO:0005515//protein binding;GO:0017069//snRNA binding;GO:0042802//identical protein binding;GO:0097322//7SK snRNA binding	GO:0000122//negative regulation of transcription from RNA polymerase II promoter;GO:0045736//negative regulation of cyclin-dependent protein serine/threonine kinase activity;GO:0045892//negative regulation of transcription, DNA-templated	--	-1	0
miR-10164-y	0.576733	1.4466	1.32669	0.0104196	ENSBGRG00000025394	54.2457	24.2693	-1.16037	3.84501e-12	1.26587e-10	NPLOC4	NPL4 homolog, ubiquitin recognition factor [Source:HGNC Symbol;Acc:HGNC:18261]	Genetic Information Processing	Folding, sorting and degradation	ko04141//Protein processing in endoplasmic reticulum	K14015	GO:0034098//VCP-NPL4-UFD1 AAA ATPase complex;GO:0036501//UFD1-NPL4 complex	-	GO:0006511//ubiquitin-dependent protein catabolic process;GO:0030970//retrograde protein transport, ER to cytosol;GO:0032480//negative regulation of type I interferon production;GO:0039536//negative regulation of RIG-I signaling pathway	--	-1	0
miR-10164-y	0.576733	1.4466	1.32669	0.0104196	ENSBGRG00000025489	1.37633	0.369333	-1.89783	0.00926126	0.0400866	ARL16	ADP ribosylation factor like GTPase 16 [Source:HGNC Symbol;Acc:HGNC:27902]	-	-	-	-	-	GO:0005525//GTP binding	-	--	-1	0
miR-10167-y	0.661	1.5937	1.26966	0.0108848	MSTRG.1213	1.30833	0.344667	-1.92446	9.1548e-05	0.000786684	--	-	-	-	-	-	-	-	-	--	-1	0
miR-10167-y	0.661	1.5937	1.26966	0.0108848	MSTRG.15958	3.31033	1.608	-1.04171	0.0060772	0.028392	--	-	-	-	-	-	-	-	-	--	-1	0
miR-10167-y	0.661	1.5937	1.26966	0.0108848	MSTRG.22162	20.0763	7.96567	-1.33363	1.4601e-06	1.93545e-05	--	translation initiation factor IF-2-like [Cervus canadensis]	-	-	-	-	-	-	-	--	-1	0
miR-10167-y	0.661	1.5937	1.26966	0.0108848	MSTRG.28873	3.97033	0.921667	-2.10694	0.00562707	0.0267224	BRD4	PREDICTED: bromodomain-containing protein 4-like [Bos indicus]	-	-	-	-	GO:0000228//nuclear chromosome;GO:0000785//chromatin;GO:0008023//transcription elongation factor complex	GO:0003676//nucleic acid binding;GO:0042393//histone binding;GO:0052689//carboxylic ester hydrolase activity	GO:0000077//DNA damage checkpoint;GO:0001932//regulation of protein phosphorylation;GO:0006357//regulation of transcription from RNA polymerase II promoter;GO:0008283//cell proliferation;GO:0010389//regulation of G2/M transition of mitotic cell cycle;GO:0031347//regulation of defense response;GO:0032786//positive regulation of DNA-templated transcription, elongation;GO:0043122//regulation of I-ka…	--	-1	0
miR-10167-y	0.661	1.5937	1.26966	0.0108848	MSTRG.4478	1.95933	0.685333	-1.51549	7.1073e-06	8.09975e-05	F52C9.6	endonuclease-reverse transcriptase [Babesia ovata]	-	-	-	-	-	-	-	--	-1	0
miR-10167-y	0.661	1.5937	1.26966	0.0108848	MSTRG.6898	2.259	0.163	-3.79274	0.000332785	0.00240631	ABCC4	multidrug resistance-associated protein 4-like isoform X3 [Bos indicus x Bos taurus]	Environmental Information Processing;Organismal Systems;Environmental Information Processing;Human Diseases	Signal transduction;Digestive system;Membrane transport;Drug resistance: antineoplastic	ko04024//cAMP signaling pathway;ko04976//Bile secretion;ko02010//ABC transporters;ko01523//Antifolate resistance	K05673;K05673;K05673;K05673	GO:0030667//secretory granule membrane;GO:0031224//intrinsic component of membrane	GO:0005253//anion channel activity;GO:0016616//oxidoreductase activity, acting on the CH-OH group of donors, NAD or NADP as acceptor;GO:0032550//purine ribonucleoside binding;GO:0042626//ATPase activity, coupled to transmembrane movement of substances	GO:0001775//cell activation;GO:0006821//chloride transport;GO:0007599//hemostasis;GO:0008284//positive regulation of cell proliferation;GO:0009719//response to endogenous stimulus;GO:0010033//response to organic substance;GO:0015893//drug transport;GO:0044710//single-organism metabolic process	--	-1	0
miR-10167-y	0.661	1.5937	1.26966	0.0108848	MSTRG.9896	2.54567	0.631333	-2.01157	8.12211e-05	0.000708631	--	IQ motif and ankyrin repeat domain-containing protein 1 isoform X4 [Cervus canadensis]	-	-	-	-	-	-	-	--	-1	0
miR-10167-y	0.661	1.5937	1.26966	0.0108848	ENSBGRG00000001607	0.478	0.072	-2.73094	0.00951763	0.041075	TCEANC2	transcription elongation factor A N-terminal and central domain containing 2 [Source:HGNC Symbol;Acc:HGNC:26494]	-	-	-	-	GO:0005634//nucleus	-	GO:0006351//transcription, DNA-templated	--	-1	0
miR-10167-y	0.661	1.5937	1.26966	0.0108848	ENSBGRG00000001703	164.242	76.552	-1.10131	0.00893602	0.0389295	JSRP1	junctional sarcoplasmic reticulum protein 1 [Source:HGNC Symbol;Acc:HGNC:24963]	-	-	-	-	-	-	GO:0003009//skeletal muscle contraction	--	-1	0
miR-10167-y	0.661	1.5937	1.26966	0.0108848	ENSBGRG00000002952	8.803	2.95767	-1.57354	1.30938e-05	0.000141479	CCL21	C-C motif chemokine ligand 21 [Source:HGNC Symbol;Acc:HGNC:10620]	Environmental Information Processing;Organismal Systems;Environmental Information Processing;Environmental Information Processing	Signaling molecules and interaction;Immune system;Signal transduction;Signaling molecules and interaction	ko04060//Cytokine-cytokine receptor interaction;ko04062//Chemokine signaling pathway;ko04064//NF-kappa B signaling pathway;ko04061//Viral protein interaction with cytokine and cytokine receptor	K16062;K16062;K16062;K16062	GO:0005576//extracellular region	GO:0008009//chemokine activity;GO:0031732//CCR7 chemokine receptor binding;GO:0042379//chemokine receptor binding	GO:0001768//establishment of T cell polarity;GO:0001954//positive regulation of cell-matrix adhesion;GO:0002407//dendritic cell chemotaxis;GO:0006955//immune response;GO:0007186//G-protein coupled receptor signaling pathway;GO:0030838//positive regulation of actin filament polymerization;GO:0031274//positive regulation of pseudopodium assembly;GO:0031529//ruffle organization;GO:0033630//positive …	--	-1	0
miR-10167-y	0.661	1.5937	1.26966	0.0108848	ENSBGRG00000003241	93.638	44.4097	-1.07622	2.72943e-13	1.06356e-11	PDE4A	phosphodiesterase 4A [Source:HGNC Symbol;Acc:HGNC:8780]	Metabolism;Environmental Information Processing;Metabolism;Organismal Systems;Human Diseases	Global and overview maps;Signal transduction;Nucleotide metabolism;Endocrine system;Substance dependence	ko01100//Metabolic pathways;ko04024//cAMP signaling pathway;ko00230//Purine metabolism;ko04928//Parathyroid hormone synthesis, secretion and action;ko05032//Morphine addiction	K13293;K13293;K13293;K13293;K13293	GO:0005654//nucleoplasm;GO:0005737//cytoplasm;GO:0005829//cytosol;GO:0005886//plasma membrane;GO:0016020//membrane;GO:0048471//perinuclear region of cytoplasm	GO:0004114//3',5'-cyclic-nucleotide phosphodiesterase activity;GO:0004115//3',5'-cyclic-AMP phosphodiesterase activity;GO:0008081//phosphoric diester hydrolase activity;GO:0030552//cAMP binding	GO:0007165//signal transduction;GO:0007608//sensory perception of smell;GO:0010738//regulation of protein kinase A signaling;GO:0035690//cellular response to drug;GO:0043949//regulation of cAMP-mediated signaling	--	-1	0
miR-10167-y	0.661	1.5937	1.26966	0.0108848	ENSBGRG00000004943	4.463	1.62	-1.46202	1.41286e-08	2.70371e-07	PLXNA4	plexin A4 [Source:HGNC Symbol;Acc:HGNC:9102]	Organismal Systems	Development and regeneration	ko04360//Axon guidance	K06820	-	GO:0005515//protein binding;GO:0017154//semaphorin receptor activity	GO:0007165//signal transduction;GO:0007399//nervous system development;GO:0007411//axon guidance;GO:0008045//motor neuron axon guidance;GO:0021602//cranial nerve morphogenesis;GO:0021610//facial nerve morphogenesis;GO:0021612//facial nerve structural organization;GO:0021615//glossopharyngeal nerve morphogenesis;GO:0021636//trigeminal nerve morphogenesis;GO:0021637//trigeminal nerve structural org…	--	-1	0
miR-10167-y	0.661	1.5937	1.26966	0.0108848	ENSBGRG00000005020	13.7893	6.696	-1.04218	7.31834e-05	0.000646547	WDR5	WD repeat domain 5 [Source:HGNC Symbol;Acc:HGNC:12757]	Human Diseases	Endocrine and metabolic disease	ko04934//Cushing syndrome	K14963	GO:0000123//histone acetyltransferase complex;GO:0005634//nucleus;GO:0005654//nucleoplasm;GO:0005671//Ada2/Gcn5/Ada3 transcription activator complex;GO:0035097//histone methyltransferase complex;GO:0044666//MLL3/4 complex;GO:0048188//Set1C/COMPASS complex;GO:0071339//MLL1 complex	GO:0005515//protein binding;GO:0035064//methylated histone binding;GO:0042800//histone methyltransferase activity (H3-K4 specific);GO:0043995//histone acetyltransferase activity (H4-K5 specific);GO:0043996//histone acetyltransferase activity (H4-K8 specific);GO:0046972//histone acetyltransferase activity (H4-K16 specific)	GO:0001501//skeletal system development;GO:0043966//histone H3 acetylation;GO:0043981//histone H4-K5 acetylation;GO:0043982//histone H4-K8 acetylation;GO:0043984//histone H4-K16 acetylation;GO:0045722//positive regulation of gluconeogenesis;GO:0051568//histone H3-K4 methylation;GO:0051571//positive regulation of histone H3-K4 methylation;GO:0051572//negative regulation of histone H3-K4 methylation	--	-1	0
miR-10167-y	0.661	1.5937	1.26966	0.0108848	ENSBGRG00000006013	2.659	1.201	-1.14665	0.00111845	0.00686302	PREPL	prolyl endopeptidase like [Source:HGNC Symbol;Acc:HGNC:30228]	-	-	-	-	GO:0005794//Golgi apparatus;GO:0005802//trans-Golgi network;GO:0005856//cytoskeleton	GO:0004252//serine-type endopeptidase activity;GO:0008233//peptidase activity;GO:0008236//serine-type peptidase activity;GO:0070008//serine-type exopeptidase activity	GO:0006508//proteolysis;GO:0042147//retrograde transport, endosome to Golgi;GO:0043001//Golgi to plasma membrane protein transport;GO:2000300//regulation of synaptic vesicle exocytosis	--	-1	0
miR-10167-y	0.661	1.5937	1.26966	0.0108848	ENSBGRG00000006702	50.4827	17.078	-1.56365	1.93104e-18	1.28196e-16	GPX3	glutathione peroxidase 3 [Source:HGNC Symbol;Acc:HGNC:4555]	Metabolism;Human Diseases;Organismal Systems;Metabolism;Human Diseases;Metabolism	Global and overview maps;Neurodegenerative disease;Endocrine system;Lipid metabolism;Neurodegenerative disease;Metabolism of other amino acids	ko01100//Metabolic pathways;ko05016//Huntington disease;ko04918//Thyroid hormone synthesis;ko00590//Arachidonic acid metabolism;ko05014//Amyotrophic lateral sclerosis;ko00480//Glutathione metabolism	K00432;K00432;K00432;K00432;K00432;K00432	GO:0005615//extracellular space	GO:0004602//glutathione peroxidase activity;GO:0008430//selenium binding;GO:0042802//identical protein binding	GO:0006979//response to oxidative stress;GO:0055114//oxidation-reduction process	--	-1	0
miR-10167-y	0.661	1.5937	1.26966	0.0108848	ENSBGRG00000007069	5.25533	1.94333	-1.43525	2.14309e-05	0.000217573	CARHSP1	calcium regulated heat stable protein 1 [Source:HGNC Symbol;Acc:HGNC:17150]	-	-	-	-	GO:0000177//cytoplasmic exosome (RNase complex);GO:0005829//cytosol;GO:0043186//P granule	GO:0003676//nucleic acid binding;GO:0003730//mRNA 3'-UTR binding	GO:0043488//regulation of mRNA stability	CSD	-1	0
miR-10167-y	0.661	1.5937	1.26966	0.0108848	ENSBGRG00000007496	9.85967	2.40267	-2.0369	0.00362364	0.0186049	ABAT	4-aminobutyrate aminotransferase [Source:HGNC Symbol;Acc:HGNC:23]	Metabolism;Organismal Systems;Metabolism;Metabolism;Metabolism;Metabolism;Metabolism	Global and overview maps;Nervous system;Amino acid metabolism;Amino acid metabolism;Carbohydrate metabolism;Metabolism of other amino acids;Carbohydrate metabolism	ko01100//Metabolic pathways;ko04727//GABAergic synapse;ko00280//Valine, leucine and isoleucine degradation;ko00250//Alanine, aspartate and glutamate metabolism;ko00640//Propanoate metabolism;ko00410//beta-Alanine metabolism;ko00650//Butanoate metabolism	K13524;K13524;K13524;K13524;K13524;K13524;K13524	GO:0005739//mitochondrion;GO:0032144//4-aminobutyrate transaminase complex	GO:0003824//catalytic activity;GO:0003867//4-aminobutyrate transaminase activity;GO:0008483//transaminase activity;GO:0030170//pyridoxal phosphate binding;GO:0042802//identical protein binding	GO:0009448//gamma-aminobutyric acid metabolic process;GO:0048148//behavioral response to cocaine	--	-1	0
miR-10167-y	0.661	1.5937	1.26966	0.0108848	ENSBGRG00000008187	3.43533	1.318	-1.3821	1.24564e-05	0.000135774	TOR3A	torsin family 3 member A [Source:HGNC Symbol;Acc:HGNC:11997]	-	-	-	-	GO:0005783//endoplasmic reticulum;GO:0005788//endoplasmic reticulum lumen	GO:0005524//ATP binding;GO:0016887//ATPase activity	-	--	-1	0
miR-10167-y	0.661	1.5937	1.26966	0.0108848	ENSBGRG00000008119	109.047	54.1923	-1.00879	0.000124934	0.00102566	NPEPL1	aminopeptidase like 1 [Source:HGNC Symbol;Acc:HGNC:16244]	-	-	-	-	GO:0005737//cytoplasm	GO:0004177//aminopeptidase activity;GO:0008235//metalloexopeptidase activity;GO:0030145//manganese ion binding	GO:0006508//proteolysis;GO:0019538//protein metabolic process	--	-1	0
miR-10167-y	0.661	1.5937	1.26966	0.0108848	ENSBGRG00000008432	7.24467	2.26033	-1.68038	1.83223e-12	6.37017e-11	-	XP_027988402.1 membrane protein FAM174B, partial [Eptesicus fuscus]	-	-	-	-	-	-	-	--	-1	0
miR-10167-y	0.661	1.5937	1.26966	0.0108848	ENSBGRG00000008520	11.399	5.44233	-1.06661	0.000167871	0.0013275	PIK3IP1	phosphoinositide-3-kinase interacting protein 1 [Source:HGNC Symbol;Acc:HGNC:24942]	-	-	-	-	-	GO:0036313//phosphatidylinositol 3-kinase catalytic subunit binding	GO:0014067//negative regulation of phosphatidylinositol 3-kinase signaling;GO:0043553//negative regulation of phosphatidylinositol 3-kinase activity	--	-1	0
miR-10167-y	0.661	1.5937	1.26966	0.0108848	ENSBGRG00000008598	5.12333	2.492	-1.03978	0.000418574	0.00293457	CSDC2	cold shock domain containing C2 [Source:HGNC Symbol;Acc:HGNC:30359]	-	-	-	-	-	GO:0003676//nucleic acid binding	-	CSD	-1	0
miR-10167-y	0.661	1.5937	1.26966	0.0108848	ENSBGRG00000010891	18.38	8.55	-1.10414	2.03018e-05	0.000207546	RTF2	replication termination factor 2 [Source:HGNC Symbol;Acc:HGNC:15890]	-	-	-	-	-	-	GO:1902979//mitotic DNA replication termination	--	-1	0
miR-10167-y	0.661	1.5937	1.26966	0.0108848	ENSBGRG00000012636	43.592	16.6547	-1.38814	6.05171e-19	4.45782e-17	ECHDC3	enoyl-CoA hydratase domain containing 3 [Source:HGNC Symbol;Acc:HGNC:23489]	-	-	-	-	-	GO:0003824//catalytic activity	-	--	-1	0
miR-10167-y	0.661	1.5937	1.26966	0.0108848	ENSBGRG00000012804	4.47967	1.12233	-1.99689	5.66174e-08	9.76847e-07	BIN3	bridging integrator 3 [Source:HGNC Symbol;Acc:HGNC:1054]	-	-	-	-	GO:0005737//cytoplasm;GO:0005884//actin filament	GO:0005515//protein binding	GO:0008104//protein localization;GO:0009826//unidimensional cell growth;GO:0010591//regulation of lamellipodium assembly;GO:0014839//myoblast migration involved in skeletal muscle regeneration;GO:0043403//skeletal muscle tissue regeneration;GO:0048741//skeletal muscle fiber development	--	-1	0
miR-10167-y	0.661	1.5937	1.26966	0.0108848	ENSBGRG00000013180	4.81467	1.988	-1.27612	0.000201259	0.00156017	CCDC92	coiled-coil domain containing 92 [Source:HGNC Symbol;Acc:HGNC:29563]	-	-	-	-	GO:0005654//nucleoplasm;GO:0005813//centrosome;GO:0005814//centriole;GO:0043231//intracellular membrane-bounded organelle	-	-	--	-1	0
miR-10167-y	0.661	1.5937	1.26966	0.0108848	ENSBGRG00000013480	24.455	6.953	-1.81442	4.87653e-12	1.57336e-10	SPR	sepiapterin reductase [Source:HGNC Symbol;Acc:HGNC:11257]	Metabolism;Metabolism	Global and overview maps;Metabolism of cofactors and vitamins	ko01100//Metabolic pathways;ko00790//Folate biosynthesis	K00072;K00072	GO:0005654//nucleoplasm;GO:0005829//cytosol	GO:0004757//sepiapterin reductase activity	GO:0006729//tetrahydrobiopterin biosynthetic process;GO:0006809//nitric oxide biosynthetic process;GO:0055114//oxidation-reduction process	--	-1	0
miR-10167-y	0.661	1.5937	1.26966	0.0108848	ENSBGRG00000013747	7.987	2.461	-1.69841	1.44165e-05	0.000153814	-	XP_002694798.1 uncharacterized protein C16orf74 homolog isoform X1 [Bos taurus]	-	-	-	-	-	-	-	--	-1	0
miR-10167-y	0.661	1.5937	1.26966	0.0108848	ENSBGRG00000014267	48.7937	22.7627	-1.10002	6.80356e-08	1.16143e-06	DNAJC5	DnaJ heat shock protein family (Hsp40) member C5 [Source:HGNC Symbol;Acc:HGNC:16235]	Genetic Information Processing	Folding, sorting and degradation	ko04141//Protein processing in endoplasmic reticulum	K09525	GO:0005886//plasma membrane;GO:0008021//synaptic vesicle;GO:0031594//neuromuscular junction;GO:0098793//presynapse	-	GO:0043524//negative regulation of neuron apoptotic process;GO:0061077//chaperone-mediated protein folding	--	-1	0
miR-10167-y	0.661	1.5937	1.26966	0.0108848	ENSBGRG00000015277	51.6923	24.5253	-1.07568	4.06639e-07	5.96897e-06	WASHC1	WASH complex subunit 1 [Source:HGNC Symbol;Acc:HGNC:24361]	Cellular Processes;Organismal Systems	Transport and catabolism;Aging	ko04144//Endocytosis;ko04212//Longevity regulating pathway - worm	K18461;K18461	GO:0000145//exocyst;GO:0005769//early endosome;GO:0043231//intracellular membrane-bounded organelle;GO:0071203//WASH complex;GO:0071437//invadopodium	GO:0003779//actin binding;GO:0031625//ubiquitin protein ligase binding;GO:0043014//alpha-tubulin binding	GO:0006887//exocytosis;GO:0022617//extracellular matrix disassembly;GO:0030335//positive regulation of cell migration;GO:0031274//positive regulation of pseudopodium assembly;GO:0034314//Arp2/3 complex-mediated actin nucleation;GO:0042147//retrograde transport, endosome to Golgi;GO:1990126//retrograde transport, endosome to plasma membrane	--	-1	0
miR-10167-y	0.661	1.5937	1.26966	0.0108848	ENSBGRG00000016015	21.15	7.716	-1.45473	1.28339e-06	1.7253e-05	FUOM	fucose mutarotase [Source:HGNC Symbol;Acc:HGNC:24733]	-	-	-	-	-	GO:0016853//isomerase activity;GO:0016857//racemase and epimerase activity, acting on carbohydrates and derivatives;GO:0036373//L-fucose mutarotase activity;GO:0042806//fucose binding;GO:0048029//monosaccharide binding	GO:0005996//monosaccharide metabolic process;GO:0006004//fucose metabolic process;GO:0036065//fucosylation;GO:0045665//negative regulation of neuron differentiation;GO:0060180//female mating behavior	--	-1	0
miR-10167-y	0.661	1.5937	1.26966	0.0108848	ENSBGRG00000016287	7.584	3.52967	-1.10343	0.000387593	0.00274721	FANCE	FA complementation group E [Source:HGNC Symbol;Acc:HGNC:3586]	Genetic Information Processing	Replication and repair	ko03460//Fanconi anemia pathway	K10892	GO:0043240//Fanconi anaemia nuclear complex	-	GO:0036297//interstrand cross-link repair	--	-1	0
miR-10167-y	0.661	1.5937	1.26966	0.0108848	ENSBGRG00000016821	2.29867	0.91	-1.33686	0.00243701	0.0133222	TRIM62	tripartite motif containing 62 [Source:HGNC Symbol;Acc:HGNC:25574]	-	-	-	-	GO:0005737//cytoplasm	GO:0004842//ubiquitin-protein transferase activity;GO:0005515//protein binding;GO:0008270//zinc ion binding	GO:0010719//negative regulation of epithelial to mesenchymal transition;GO:0032897//negative regulation of viral transcription;GO:0043123//positive regulation of I-kappaB kinase/NF-kappaB signaling;GO:0045087//innate immune response;GO:0046596//regulation of viral entry into host cell;GO:0051091//positive regulation of sequence-specific DNA binding transcription factor activity;GO:0051092//positi…	--	-1	0
miR-10167-y	0.661	1.5937	1.26966	0.0108848	ENSBGRG00000017355	7.2	3.53433	-1.02656	0.0035483	0.0182648	TTC1	tetratricopeptide repeat domain 1 [Source:HGNC Symbol;Acc:HGNC:12391]	-	-	-	-	GO:0005829//cytosol	GO:0005515//protein binding	-	--	-1	0
miR-10167-y	0.661	1.5937	1.26966	0.0108848	ENSBGRG00000017716	18.305	8.389	-1.12567	4.30024e-07	6.28934e-06	TRARG1	trafficking regulator of GLUT4 (SLC2A4) 1 [Source:HGNC Symbol;Acc:HGNC:29592]	-	-	-	-	GO:0005886//plasma membrane;GO:0016021//integral component of membrane;GO:0030659//cytoplasmic vesicle membrane;GO:0048471//perinuclear region of cytoplasm	-	GO:0032869//cellular response to insulin stimulus;GO:0044381//glucose import in response to insulin stimulus;GO:0072659//protein localization to plasma membrane;GO:0099500//vesicle fusion to plasma membrane	--	-1	0
miR-10167-y	0.661	1.5937	1.26966	0.0108848	ENSBGRG00000017780	49.2163	18.9683	-1.37554	4.47863e-09	9.21547e-08	-	XP_011523357.1 MIF4G domain-containing protein isoform X9 [Homo sapiens]	-	-	-	-	-	GO:0003723//RNA binding;GO:0005515//protein binding	-	--	-1	0
miR-10167-y	0.661	1.5937	1.26966	0.0108848	ENSBGRG00000019883	0.286333	0.0106667	-4.74651	0.00951404	0.0410705	CYP46A1	cytochrome P450 family 46 subfamily A member 1 [Source:HGNC Symbol;Acc:HGNC:2641]	Metabolism	Lipid metabolism	ko00120//Primary bile acid biosynthesis	K07440	GO:0005789//endoplasmic reticulum membrane;GO:0030425//dendrite;GO:0098793//presynapse;GO:0098794//postsynapse	GO:0005506//iron ion binding;GO:0008395//steroid hydroxylase activity;GO:0016705//oxidoreductase activity, acting on paired donors, with incorporation or reduction of molecular oxygen;GO:0020037//heme binding;GO:0033781//cholesterol 24-hydroxylase activity	GO:0006707//cholesterol catabolic process;GO:0006805//xenobiotic metabolic process;GO:0042448//progesterone metabolic process;GO:0055114//oxidation-reduction process;GO:1900271//regulation of long-term synaptic potentiation	--	-1	0
miR-10167-y	0.661	1.5937	1.26966	0.0108848	ENSBGRG00000020017	4967.64	1923.53	-1.36881	1.18581e-11	3.57561e-10	DES	desmin [Source:HGNC Symbol;Acc:HGNC:2770]	Human Diseases;Human Diseases;Human Diseases	Cardiovascular disease;Cardiovascular disease;Cardiovascular disease	ko05414//Dilated cardiomyopathy;ko05412//Arrhythmogenic right ventricular cardiomyopathy;ko05410//Hypertrophic cardiomyopathy	K07610;K07610;K07610	GO:0005634//nucleus;GO:0005737//cytoplasm;GO:0005856//cytoskeleton;GO:0005882//intermediate filament;GO:0005911//cell-cell junction;GO:0005916//fascia adherens;GO:0014704//intercalated disc;GO:0030018//Z disc;GO:0031594//neuromuscular junction;GO:0042383//sarcolemma;GO:0043292//contractile fiber;GO:0045111//intermediate filament cytoskeleton;GO:0097512//cardiac myofibril	GO:0008092//cytoskeletal protein binding;GO:0042802//identical protein binding	GO:0045109//intermediate filament organization	--	-1	0
miR-10167-y	0.661	1.5937	1.26966	0.0108848	ENSBGRG00000020311	21.5193	9.802	-1.13449	1.92459e-09	4.20128e-08	MAP2K7	mitogen-activated protein kinase kinase 7 [Source:HGNC Symbol;Acc:HGNC:6847]	Human Diseases;Human Diseases;Environmental Information Processing;Human Diseases;Human Diseases;Human Diseases;Genetic Information Processing;Human Diseases;Human Diseases;Cellular Processes;Human Diseases;Organismal Systems;Human Diseases;Organismal Systems;Organismal Systems;Organismal Systems;Environmental Information Processing;Organismal Systems;Organismal Systems;Organismal Systems;Environ…	Neurodegenerative disease;Neurodegenerative disease;Signal transduction;Infectious disease: viral;Infectious disease: viral;Infectious disease: bacterial;Folding, sorting and degradation;Infectious disease: bacterial;Infectious disease: viral;Cellular community - eukaryotes;Infectious disease: viral;Immune system;Cardiovascular disease;Endocrine system;Nervous system;Development and regeneration;…	ko05010//Alzheimer disease;ko05016//Huntington disease;ko04010//MAPK signaling pathway;ko05170//Human immunodeficiency virus 1 infection;ko05169//Epstein-Barr virus infection;ko05132//Salmonella infection;ko04141//Protein processing in endoplasmic reticulum;ko05135//Yersinia infection;ko05167//Kaposi sarcoma-associated herpesvirus infection;ko04530//Tight junction;ko05161//Hepatitis B;ko04660//T …	K04431;K04431;K04431;K04431;K04431;K04431;K04431;K04431;K04431;K04431;K04431;K04431;K04431;K04431;K04431;K04431;K04431;K04431;K04431;K04431;K04431;K04431;K04431;K04431;K04431	-	GO:0000287//magnesium ion binding;GO:0004672//protein kinase activity;GO:0004708//MAP kinase kinase activity;GO:0005524//ATP binding;GO:0019899//enzyme binding;GO:0019901//protein kinase binding	GO:0006468//protein phosphorylation;GO:0006970//response to osmotic stress;GO:0009408//response to heat;GO:0009411//response to UV;GO:0032212//positive regulation of telomere maintenance via telomerase;GO:0034612//response to tumor necrosis factor;GO:0045893//positive regulation of transcription, DNA-templated;GO:0051403//stress-activated MAPK cascade;GO:0051973//positive regulation of telomerase…	--	-1	0
miR-10167-y	0.661	1.5937	1.26966	0.0108848	ENSBGRG00000021717	3.77067	1.40167	-1.42768	0.00059073	0.003933	CACNG7	calcium voltage-gated channel auxiliary subunit gamma 7 [Source:HGNC Symbol;Acc:HGNC:13626]	Environmental Information Processing;Organismal Systems;Organismal Systems;Human Diseases;Human Diseases;Organismal Systems;Human Diseases	Signal transduction;Circulatory system;Endocrine system;Cardiovascular disease;Cardiovascular disease;Circulatory system;Cardiovascular disease	ko04010//MAPK signaling pathway;ko04261//Adrenergic signaling in cardiomyocytes;ko04921//Oxytocin signaling pathway;ko05414//Dilated cardiomyopathy;ko05412//Arrhythmogenic right ventricular cardiomyopathy;ko04260//Cardiac muscle contraction;ko05410//Hypertrophic cardiomyopathy	K04872;K04872;K04872;K04872;K04872;K04872;K04872	GO:0016020//membrane;GO:0016021//integral component of membrane;GO:1990454//L-type voltage-gated calcium channel complex	GO:0005246//calcium channel regulator activity	GO:0006816//calcium ion transport;GO:2000311//regulation of alpha-amino-3-hydroxy-5-methyl-4-isoxazole propionate selective glutamate receptor activity	--	-1	0
miR-10167-y	0.661	1.5937	1.26966	0.0108848	ENSBGRG00000022483	9.38633	2.64267	-1.82857	4.10215e-08	7.25613e-07	MGST2	microsomal glutathione S-transferase 2 [Source:HGNC Symbol;Acc:HGNC:7063]	Metabolism;Human Diseases;Human Diseases;Human Diseases;Organismal Systems;Human Diseases;Metabolism;Human Diseases;Metabolism;Metabolism;Metabolism	Global and overview maps;Cancer: overview;Cancer: specific types;Cardiovascular disease;Aging;Drug resistance: antineoplastic;Xenobiotics biodegradation and metabolism;Cancer: overview;Metabolism of other amino acids;Xenobiotics biodegradation and metabolism;Xenobiotics biodegradation and metabolism	ko01100//Metabolic pathways;ko05200//Pathways in cancer;ko05225//Hepatocellular carcinoma;ko05418//Fluid shear stress and atherosclerosis;ko04212//Longevity regulating pathway - worm;ko01524//Platinum drug resistance;ko00983//Drug metabolism - other enzymes;ko05204//Chemical carcinogenesis - DNA adducts;ko00480//Glutathione metabolism;ko00980//Metabolism of xenobiotics by cytochrome P450;ko00982/…	K00799;K00799;K00799;K00799;K00799;K00799;K00799;K00799;K00799;K00799;K00799	GO:0005886//plasma membrane;GO:0016020//membrane;GO:0016021//integral component of membrane;GO:0043231//intracellular membrane-bounded organelle	GO:0004364//glutathione transferase activity;GO:0004464//leukotriene-C4 synthase activity;GO:0004602//glutathione peroxidase activity;GO:0008047//enzyme activator activity;GO:0042802//identical protein binding;GO:0043295//glutathione binding	GO:0006629//lipid metabolic process;GO:0006691//leukotriene metabolic process;GO:0006750//glutathione biosynthetic process;GO:0019370//leukotriene biosynthetic process;GO:0046466//membrane lipid catabolic process	--	-1	0
miR-10167-y	0.661	1.5937	1.26966	0.0108848	ENSBGRG00000024571	66.739	29.505	-1.17757	3.12281e-09	6.61986e-08	-	CD34 molecule [Source:HGNC Symbol;Acc:HGNC:1662]	Environmental Information Processing;Organismal Systems	Signaling molecules and interaction;Immune system	ko04514//Cell adhesion molecules;ko04640//Hematopoietic cell lineage	K06474;K06474	GO:0016020//membrane	-	GO:0007155//cell adhesion	--	-1	0
miR-10167-y	0.661	1.5937	1.26966	0.0108848	ENSBGRG00000025923	22.8963	9.391	-1.28577	2.43257e-19	1.82522e-17	RAB31	RAB31, member RAS oncogene family [Source:HGNC Symbol;Acc:HGNC:9771]	Cellular Processes	Transport and catabolism	ko04144//Endocytosis	K07891	GO:0005769//early endosome;GO:0032588//trans-Golgi network membrane;GO:0045335//phagocytic vesicle	GO:0003924//GTPase activity;GO:0005525//GTP binding;GO:0019003//GDP binding	GO:0031623//receptor internalization;GO:0032869//cellular response to insulin stimulus;GO:0043001//Golgi to plasma membrane protein transport;GO:0045055//regulated exocytosis;GO:0090382//phagosome maturation	--	-1	0
miR-10167-y	0.661	1.5937	1.26966	0.0108848	ENSBGRG00000026173	0.465	0.0123333	-5.2366	0.0006059	0.00401592	WNT16	Wnt family member 16 [Source:HGNC Symbol;Acc:HGNC:16267]	Human Diseases;Human Diseases;Human Diseases;Human Diseases;Human Diseases;Environmental Information Processing;Human Diseases;Human Diseases;Environmental Information Processing;Environmental Information Processing;Human Diseases;Human Diseases;Cellular Processes;Organismal Systems;Human Diseases	Cancer: overview;Neurodegenerative disease;Infectious disease: viral;Cancer: overview;Cancer: overview;Signal transduction;Cancer: specific types;Cancer: specific types;Signal transduction;Signal transduction;Endocrine and metabolic disease;Cancer: specific types;Cellular community - eukaryotes;Endocrine system;Cancer: specific types	ko05200//Pathways in cancer;ko05010//Alzheimer disease;ko05165//Human papillomavirus infection;ko05202//Transcriptional misregulation in cancer;ko05205//Proteoglycans in cancer;ko04390//Hippo signaling pathway;ko05226//Gastric cancer;ko05225//Hepatocellular carcinoma;ko04150//mTOR signaling pathway;ko04310//Wnt signaling pathway;ko04934//Cushing syndrome;ko05224//Breast cancer;ko04550//Signaling …	K01558;K01558;K01558;K01558;K01558;K01558;K01558;K01558;K01558;K01558;K01558;K01558;K01558;K01558;K01558	GO:0005576//extracellular region;GO:0005615//extracellular space;GO:0005737//cytoplasm	GO:0005102//receptor binding	GO:0007275//multicellular organism development;GO:0010628//positive regulation of gene expression;GO:0014068//positive regulation of phosphatidylinositol 3-kinase signaling;GO:0016055//Wnt signaling pathway;GO:0030216//keratinocyte differentiation;GO:0043616//keratinocyte proliferation;GO:0046330//positive regulation of JNK cascade;GO:0046849//bone remodeling;GO:0060317//cardiac epithelial to mes…	--	-1	0
miR-10182-x	8.5298	0.227967	-5.22562	6.83773e-33	MSTRG.22496	95.2327	270.678	1.50705	7.95762e-22	7.05343e-20	--	endonuclease-reverse transcriptase [Babesia ovata]	-	-	-	-	GO:0031252//cell leading edge;GO:0070161//anchoring junction	GO:0003779//actin binding;GO:0050839//cell adhesion molecule binding	GO:0010468//regulation of gene expression;GO:0098602//single organism cell adhesion	--	-1	0
miR-10182-x	8.5298	0.227967	-5.22562	6.83773e-33	MSTRG.4090	72.148	169.674	1.23373	9.15796e-18	5.7041e-16	--	PREDICTED: basic salivary proline-rich protein 1-like isoform X2 [Bos indicus]	-	-	-	-	GO:0031224//intrinsic component of membrane;GO:0044421//extracellular region part	GO:0043169//cation binding;GO:0060089//molecular transducer activity	GO:0007162//negative regulation of cell adhesion;GO:0007169//transmembrane receptor protein tyrosine kinase signaling pathway;GO:0007606//sensory perception of chemical stimulus;GO:0010596//negative regulation of endothelial cell migration;GO:0045765//regulation of angiogenesis;GO:0048869//cellular developmental process;GO:0050922//negative regulation of chemotaxis	--	-1	0
miR-10182-x	8.5298	0.227967	-5.22562	6.83773e-33	MSTRG.9831	0.144333	0.900667	2.64159	0.0112908	0.0471751	Arc	PREDICTED: LOW QUALITY PROTEIN: activity-regulated cytoskeleton-associated protein [Bos mutus]	Human Diseases	Substance dependence	ko05031//Amphetamine addiction	K15867	GO:0005856//cytoskeleton;GO:0030141//secretory granule;GO:0044309//neuron spine;GO:0097060//synaptic membrane	GO:0005488//binding	GO:0003002//regionalization;GO:0006996//organelle organization;GO:0007611//learning or memory;GO:0009888//tissue development;GO:0016192//vesicle-mediated transport;GO:0022603//regulation of anatomical structure morphogenesis;GO:0032414//positive regulation of ion transmembrane transporter activity;GO:0048167//regulation of synaptic plasticity;GO:0048870//cell motility	--	-1	0
miR-10182-x	8.5298	0.227967	-5.22562	6.83773e-33	ENSBGRG00000003210	1.732	5.473	1.65989	4.97469e-06	5.86207e-05	TMTC2	transmembrane O-mannosyltransferase targeting cadherins 2 [Source:HGNC Symbol;Acc:HGNC:25440]	-	-	-	-	GO:0005783//endoplasmic reticulum;GO:0005789//endoplasmic reticulum membrane	GO:0000030//mannosyltransferase activity;GO:0005515//protein binding	GO:0035269//protein O-linked mannosylation;GO:0055074//calcium ion homeostasis	--	-1	0
miR-10182-x	8.5298	0.227967	-5.22562	6.83773e-33	ENSBGRG00000003993	0.408333	1.498	1.87522	1.65156e-05	0.000173006	HOXC5	homeobox C5 [Source:HGNC Symbol;Acc:HGNC:5127]	-	-	-	-	GO:0005634//nucleus;GO:0005654//nucleoplasm;GO:0030054//cell junction	GO:0003677//DNA binding;GO:0003700//transcription factor activity, sequence-specific DNA binding;GO:0043565//sequence-specific DNA binding	GO:0006355//regulation of transcription, DNA-templated;GO:0009952//anterior/posterior pattern specification;GO:0048706//embryonic skeletal system development	TF_Otx	-1	0
miR-10182-x	8.5298	0.227967	-5.22562	6.83773e-33	ENSBGRG00000009273	13.581	39.4113	1.53702	1.1717e-36	2.33357e-34	CRY2	cryptochrome circadian regulator 2 [Source:HGNC Symbol;Acc:HGNC:2385]	Organismal Systems	Environmental adaptation	ko04710//Circadian rhythm	K02295	GO:0005634//nucleus;GO:0005739//mitochondrion;GO:0005829//cytosol;GO:0016607//nuclear speck	GO:0000976//transcription regulatory region sequence-specific DNA binding;GO:0019900//kinase binding;GO:0019901//protein kinase binding;GO:0035257//nuclear hormone receptor binding;GO:0071949//FAD binding	GO:0006606//protein import into nucleus;GO:0007623//circadian rhythm;GO:0009416//response to light stimulus;GO:0014823//response to activity;GO:0019915//lipid storage;GO:0032868//response to insulin;GO:0032922//circadian regulation of gene expression;GO:0042593//glucose homeostasis;GO:0042752//regulation of circadian rhythm;GO:0042754//negative regulation of circadian rhythm;GO:0043153//entrainme…	--	-1	0
miR-10182-x	8.5298	0.227967	-5.22562	6.83773e-33	ENSBGRG00000012943	1.061	2.129	1.00475	0.00184074	0.010545	IL17D	interleukin 17D [Source:HGNC Symbol;Acc:HGNC:5984]	Environmental Information Processing;Environmental Information Processing;Organismal Systems;Organismal Systems;Organismal Systems	Signaling molecules and interaction;Signal transduction;Immune system;Immune system;Immune system	ko04060//Cytokine-cytokine receptor interaction;ko04630//JAK-STAT signaling pathway;ko04659//Th17 cell differentiation;ko04625//C-type lectin receptor signaling pathway;ko04657//IL-17 signaling pathway	K05492;K05492;K05492;K05492;K05492	GO:0005576//extracellular region;GO:0005615//extracellular space	GO:0005125//cytokine activity;GO:0042803//protein homodimerization activity;GO:0048018//receptor agonist activity	GO:0006954//inflammatory response;GO:0032725//positive regulation of granulocyte macrophage colony-stimulating factor production;GO:0032755//positive regulation of interleukin-6 production;GO:0032757//positive regulation of interleukin-8 production;GO:1900017//positive regulation of cytokine production involved in inflammatory response;GO:1903707//negative regulation of hemopoiesis	--	-1	0
miR-10182-x	8.5298	0.227967	-5.22562	6.83773e-33	ENSBGRG00000020144	5.35867	10.77	1.00707	1.28541e-16	7.22516e-15	GRIP2	glutamate receptor interacting protein 2 [Source:HGNC Symbol;Acc:HGNC:23841]	-	-	-	-	-	GO:0005515//protein binding;GO:0030159//receptor signaling complex scaffold activity	GO:0007219//Notch signaling pathway;GO:0014824//artery smooth muscle contraction;GO:0045777//positive regulation of blood pressure	--	-1	0
miR-10182-x	8.5298	0.227967	-5.22562	6.83773e-33	ENSBGRG00000026238	70.7233	218.236	1.62563	1.23906e-45	3.44628e-43	JUND	JunD proto-oncogene, AP-1 transcription factor subunit [Source:HGNC Symbol;Acc:HGNC:6206]	Environmental Information Processing;Organismal Systems;Organismal Systems;Organismal Systems	Signal transduction;Development and regeneration;Endocrine system;Immune system	ko04010//MAPK signaling pathway;ko04380//Osteoclast differentiation;ko04928//Parathyroid hormone synthesis, secretion and action;ko04657//IL-17 signaling pathway	K04449;K04449;K04449;K04449	GO:0005634//nucleus	GO:0003677//DNA binding;GO:0003700//transcription factor activity, sequence-specific DNA binding	GO:0006355//regulation of transcription, DNA-templated;GO:0006357//regulation of transcription from RNA polymerase II promoter	--	-1	0
miR-10182-y	27.1731	0.206067	-7.04292	3.15555e-69	MSTRG.15630	0.887667	3.74	2.07495	9.05595e-11	2.39101e-09	--	protein N-lysine methyltransferase METTL21A isoform X3 [Ovis aries]	-	-	-	-	GO:0031224//intrinsic component of membrane;GO:0044421//extracellular region part	GO:0043169//cation binding;GO:0060089//molecular transducer activity	GO:0007162//negative regulation of cell adhesion;GO:0007169//transmembrane receptor protein tyrosine kinase signaling pathway;GO:0007606//sensory perception of chemical stimulus;GO:0010596//negative regulation of endothelial cell migration;GO:0045765//regulation of angiogenesis;GO:0048869//cellular developmental process;GO:0050922//negative regulation of chemotaxis	--	-1	0
miR-10182-y	27.1731	0.206067	-7.04292	3.15555e-69	MSTRG.15669	0.250333	2.33067	3.21882	4.92774e-08	8.57544e-07	--	-	-	-	-	-	-	-	-	--	-1	0
miR-10182-y	27.1731	0.206067	-7.04292	3.15555e-69	MSTRG.18801	0.166333	0.640333	1.94475	9.27177e-05	0.000794049	MKI67	PREDICTED: antigen KI-67 [Bos mutus]	-	-	-	-	GO:0005694//chromosome;GO:0043231//intracellular membrane-bounded organelle	GO:0003723//RNA binding;GO:0005515//protein binding;GO:0036094//small molecule binding	GO:0000280//nuclear division;GO:0009408//response to heat;GO:0010033//response to organic substance;GO:0031099//regeneration;GO:0044260//cellular macromolecule metabolic process;GO:0044763//single-organism cellular process;GO:1903510//mucopolysaccharide metabolic process	--	-1	0
miR-10182-y	27.1731	0.206067	-7.04292	3.15555e-69	MSTRG.26854	0.396	1.99467	2.33258	0.00614241	0.0286468	RGS12	regulator of G-protein signaling 12 isoform X3 [Cervus canadensis]	-	-	-	-	-	-	-	--	-1	0
miR-10182-y	27.1731	0.206067	-7.04292	3.15555e-69	MSTRG.29222	7.87167	26.7473	1.76465	5.55032e-47	1.72188e-44	--	serine/arginine repetitive matrix protein 1-like [Zalophus californianus]	-	-	-	-	GO:0042579//microbody	GO:0005515//protein binding;GO:0016647//oxidoreductase activity, acting on the CH-NH group of donors, oxygen as acceptor	GO:0006596//polyamine biosynthetic process;GO:0006598//polyamine catabolic process;GO:0031328//positive regulation of cellular biosynthetic process;GO:0044710//single-organism metabolic process;GO:0051234//establishment of localization	--	-1	0
miR-10182-y	27.1731	0.206067	-7.04292	3.15555e-69	MSTRG.31466	0.998333	6.39333	2.67897	1.19736e-33	2.12262e-31	LONRF2	LOW QUALITY PROTEIN: LON peptidase N-terminal domain and RING finger protein 2 [Bos taurus]	-	-	-	-	-	GO:0046914//transition metal ion binding	GO:0019538//protein metabolic process	--	-1	0
miR-10182-y	27.1731	0.206067	-7.04292	3.15555e-69	MSTRG.33557	0.803667	1.65833	1.04506	0.00526216	0.0253099	ARHGAP6	rho GTPase-activating protein 6 isoform X2 [Bos indicus x Bos taurus]	-	-	-	-	GO:0015629//actin cytoskeleton;GO:0044444//cytoplasmic part	GO:0019899//enzyme binding;GO:0019904//protein domain specific binding;GO:0030674//protein binding, bridging;GO:0060229//lipase activator activity	GO:0001953//negative regulation of cell-matrix adhesion;GO:0007045//cell-substrate adherens junction assembly;GO:0008154//actin polymerization or depolymerization;GO:0010863//positive regulation of phospholipase C activity;GO:0032232//negative regulation of actin filament bundle assembly;GO:0043087//regulation of GTPase activity	--	-1	0
miR-10182-y	27.1731	0.206067	-7.04292	3.15555e-69	MSTRG.4090	72.148	169.674	1.23373	9.15796e-18	5.7041e-16	--	PREDICTED: basic salivary proline-rich protein 1-like isoform X2 [Bos indicus]	-	-	-	-	GO:0031224//intrinsic component of membrane;GO:0044421//extracellular region part	GO:0043169//cation binding;GO:0060089//molecular transducer activity	GO:0007162//negative regulation of cell adhesion;GO:0007169//transmembrane receptor protein tyrosine kinase signaling pathway;GO:0007606//sensory perception of chemical stimulus;GO:0010596//negative regulation of endothelial cell migration;GO:0045765//regulation of angiogenesis;GO:0048869//cellular developmental process;GO:0050922//negative regulation of chemotaxis	--	-1	0
miR-10182-y	27.1731	0.206067	-7.04292	3.15555e-69	ENSBGRG00000003825	1.057	4.256	2.00952	5.38247e-16	2.77412e-14	PLK3	polo like kinase 3 [Source:HGNC Symbol;Acc:HGNC:2154]	Human Diseases;Environmental Information Processing;Organismal Systems	Infectious disease: bacterial;Signal transduction;Immune system	ko05152//Tuberculosis;ko04068//FoxO signaling pathway;ko04625//C-type lectin receptor signaling pathway	K08862;K08862;K08862	GO:0005634//nucleus;GO:0005730//nucleolus;GO:0005737//cytoplasm;GO:0005795//Golgi stack;GO:0005813//centrosome	GO:0002039//p53 binding;GO:0004672//protein kinase activity;GO:0004674//protein serine/threonine kinase activity;GO:0005515//protein binding;GO:0005524//ATP binding	GO:0000082//G1/S transition of mitotic cell cycle;GO:0000122//negative regulation of transcription from RNA polymerase II promoter;GO:0000302//response to reactive oxygen species;GO:0006468//protein phosphorylation;GO:0006970//response to osmotic stress;GO:0006974//cellular response to DNA damage stimulus;GO:0009314//response to radiation;GO:0031122//cytoplasmic microtubule organization;GO:003246…	--	-1	0
miR-10182-y	27.1731	0.206067	-7.04292	3.15555e-69	ENSBGRG00000003859	0.916667	2.44467	1.41517	0.00116036	0.00708374	SNAI1	snail family transcriptional repressor 1 [Source:HGNC Symbol;Acc:HGNC:11128]	Cellular Processes	Cellular community - eukaryotes	ko04520//Adherens junction	K05707	GO:0005634//nucleus;GO:0005654//nucleoplasm;GO:0005721//pericentric heterochromatin;GO:0005737//cytoplasm;GO:0005829//cytosol	GO:0000977//RNA polymerase II regulatory region sequence-specific DNA binding;GO:0001227//transcriptional repressor activity, RNA polymerase II transcription regulatory region sequence-specific binding;GO:0003676//nucleic acid binding;GO:0019900//kinase binding;GO:0043565//sequence-specific DNA binding;GO:0070888//E-box binding	GO:0000122//negative regulation of transcription from RNA polymerase II promoter;GO:0001649//osteoblast differentiation;GO:0001707//mesoderm formation;GO:0001837//epithelial to mesenchymal transition;GO:0003198//epithelial to mesenchymal transition involved in endocardial cushion formation;GO:0006357//regulation of transcription from RNA polymerase II promoter;GO:0007498//mesoderm development;GO:…	zf-C2H2	-1	0
miR-10182-y	27.1731	0.206067	-7.04292	3.15555e-69	ENSBGRG00000004392	1.047	2.47833	1.24311	5.711e-07	8.1966e-06	COLQ	collagen like tail subunit of asymmetric acetylcholinesterase [Source:HGNC Symbol;Acc:HGNC:2226]	-	-	-	-	GO:0005886//plasma membrane;GO:0030054//cell junction;GO:0031594//neuromuscular junction	-	GO:0008582//regulation of synaptic growth at neuromuscular junction;GO:0071340//skeletal muscle acetylcholine-gated channel clustering;GO:0090150//establishment of protein localization to membrane	--	-1	0
miR-10182-y	27.1731	0.206067	-7.04292	3.15555e-69	ENSBGRG00000004627	2.14767	5.302	1.30377	4.29682e-07	6.28934e-06	-	XP_005211746.1 C2 calcium-dependent domain-containing protein 4A isoform X1 [Bos taurus]	-	-	-	-	-	-	-	--	-1	0
miR-10182-y	27.1731	0.206067	-7.04292	3.15555e-69	ENSBGRG00000005034	0.00733333	0.242333	5.04638	0.000869777	0.00549813	P2RX3	purinergic receptor P2X 3 [Source:HGNC Symbol;Acc:HGNC:8534]	Environmental Information Processing;Environmental Information Processing;Organismal Systems	Signaling molecules and interaction;Signal transduction;Sensory system	ko04080//Neuroactive ligand-receptor interaction;ko04020//Calcium signaling pathway;ko04742//Taste transduction	K05217;K05217;K05217	GO:0005887//integral component of plasma membrane;GO:0016020//membrane;GO:0030424//axon;GO:0043005//neuron projection;GO:0043235//receptor complex	GO:0001614//purinergic nucleotide receptor activity;GO:0004931//extracellular ATP-gated cation channel activity;GO:0005216//ion channel activity;GO:0005524//ATP binding	GO:0001666//response to hypoxia;GO:0006811//ion transport;GO:0006812//cation transport;GO:0007268//synaptic transmission;GO:0007274//neuromuscular synaptic transmission;GO:0009266//response to temperature stimulus;GO:0009408//response to heat;GO:0009409//response to cold;GO:0009612//response to mechanical stimulus;GO:0009743//response to carbohydrate;GO:0010033//response to organic substance;GO:0…	--	-1	0
miR-10182-y	27.1731	0.206067	-7.04292	3.15555e-69	ENSBGRG00000006886	0.680333	4.46467	2.71424	4.33823e-17	2.55417e-15	CCDC183	coiled-coil domain containing 183 [Source:HGNC Symbol;Acc:HGNC:28236]	-	-	-	-	-	-	-	--	-1	0
miR-10182-y	27.1731	0.206067	-7.04292	3.15555e-69	ENSBGRG00000026238	70.7233	218.236	1.62563	1.23906e-45	3.44628e-43	JUND	JunD proto-oncogene, AP-1 transcription factor subunit [Source:HGNC Symbol;Acc:HGNC:6206]	Environmental Information Processing;Organismal Systems;Organismal Systems;Organismal Systems	Signal transduction;Development and regeneration;Endocrine system;Immune system	ko04010//MAPK signaling pathway;ko04380//Osteoclast differentiation;ko04928//Parathyroid hormone synthesis, secretion and action;ko04657//IL-17 signaling pathway	K04449;K04449;K04449;K04449	GO:0005634//nucleus	GO:0003677//DNA binding;GO:0003700//transcription factor activity, sequence-specific DNA binding	GO:0006355//regulation of transcription, DNA-templated;GO:0006357//regulation of transcription from RNA polymerase II promoter	--	-1	0
miR-10298-z	0.719633	0.01	-6.16919	2.43029e-06	MSTRG.18801	0.166333	0.640333	1.94475	9.27177e-05	0.000794049	MKI67	PREDICTED: antigen KI-67 [Bos mutus]	-	-	-	-	GO:0005694//chromosome;GO:0043231//intracellular membrane-bounded organelle	GO:0003723//RNA binding;GO:0005515//protein binding;GO:0036094//small molecule binding	GO:0000280//nuclear division;GO:0009408//response to heat;GO:0010033//response to organic substance;GO:0031099//regeneration;GO:0044260//cellular macromolecule metabolic process;GO:0044763//single-organism cellular process;GO:1903510//mucopolysaccharide metabolic process	--	-1	0
miR-10298-z	0.719633	0.01	-6.16919	2.43029e-06	MSTRG.29222	7.87167	26.7473	1.76465	5.55032e-47	1.72188e-44	--	serine/arginine repetitive matrix protein 1-like [Zalophus californianus]	-	-	-	-	GO:0042579//microbody	GO:0005515//protein binding;GO:0016647//oxidoreductase activity, acting on the CH-NH group of donors, oxygen as acceptor	GO:0006596//polyamine biosynthetic process;GO:0006598//polyamine catabolic process;GO:0031328//positive regulation of cellular biosynthetic process;GO:0044710//single-organism metabolic process;GO:0051234//establishment of localization	--	-1	0
miR-10298-z	0.719633	0.01	-6.16919	2.43029e-06	MSTRG.4090	72.148	169.674	1.23373	9.15796e-18	5.7041e-16	--	PREDICTED: basic salivary proline-rich protein 1-like isoform X2 [Bos indicus]	-	-	-	-	GO:0031224//intrinsic component of membrane;GO:0044421//extracellular region part	GO:0043169//cation binding;GO:0060089//molecular transducer activity	GO:0007162//negative regulation of cell adhesion;GO:0007169//transmembrane receptor protein tyrosine kinase signaling pathway;GO:0007606//sensory perception of chemical stimulus;GO:0010596//negative regulation of endothelial cell migration;GO:0045765//regulation of angiogenesis;GO:0048869//cellular developmental process;GO:0050922//negative regulation of chemotaxis	--	-1	0
miR-10298-z	0.719633	0.01	-6.16919	2.43029e-06	MSTRG.6869	0.345333	2.53133	2.87384	1.45075e-18	1.00015e-16	ABCC4	multidrug resistance-associated protein 4-like isoform X1 [Bos indicus x Bos taurus]	Environmental Information Processing;Organismal Systems;Environmental Information Processing;Human Diseases	Signal transduction;Digestive system;Membrane transport;Drug resistance: antineoplastic	ko04024//cAMP signaling pathway;ko04976//Bile secretion;ko02010//ABC transporters;ko01523//Antifolate resistance	K05673;K05673;K05673;K05673	GO:0030667//secretory granule membrane;GO:0031224//intrinsic component of membrane	GO:0015405//P-P-bond-hydrolysis-driven transmembrane transporter activity;GO:0016616//oxidoreductase activity, acting on the CH-OH group of donors, NAD or NADP as acceptor;GO:0016887//ATPase activity;GO:0032550//purine ribonucleoside binding	GO:0001775//cell activation;GO:0006811//ion transport;GO:0007599//hemostasis;GO:0008284//positive regulation of cell proliferation;GO:0009719//response to endogenous stimulus;GO:0010033//response to organic substance;GO:0015893//drug transport;GO:0044710//single-organism metabolic process	--	-1	0
miR-10298-z	0.719633	0.01	-6.16919	2.43029e-06	MSTRG.9421	0.128333	0.574	2.16115	0.0029974	0.0158955	--	thymocyte nuclear protein 1 isoform X2 [Odocoileus virginianus texanus]	-	-	-	-	-	-	-	--	-1	0
miR-10298-z	0.719633	0.01	-6.16919	2.43029e-06	ENSBGRG00000000197	0.345	0.781667	1.17996	8.43093e-05	0.000730358	EPHA3	EPH receptor A3 [Source:HGNC Symbol;Acc:HGNC:3387]	Organismal Systems	Development and regeneration	ko04360//Axon guidance	K05104	GO:0005654//nucleoplasm;GO:0005769//early endosome;GO:0005829//cytosol;GO:0005886//plasma membrane;GO:0005887//integral component of plasma membrane;GO:0015629//actin cytoskeleton;GO:0016021//integral component of membrane;GO:0031965//nuclear membrane	GO:0004672//protein kinase activity;GO:0004713//protein tyrosine kinase activity;GO:0005003//ephrin receptor activity;GO:0005004//GPI-linked ephrin receptor activity;GO:0005515//protein binding;GO:0005524//ATP binding	GO:0006468//protein phosphorylation;GO:0007169//transmembrane receptor protein tyrosine kinase signaling pathway;GO:0010976//positive regulation of neuron projection development;GO:0018108//peptidyl-tyrosine phosphorylation;GO:0032956//regulation of actin cytoskeleton organization;GO:0043087//regulation of GTPase activity;GO:0045806//negative regulation of endocytosis;GO:0048013//ephrin receptor …	--	-1	0
miR-10298-z	0.719633	0.01	-6.16919	2.43029e-06	ENSBGRG00000000285	4.453	14.0273	1.65539	7.29103e-16	3.68711e-14	CIART	circadian associated repressor of transcription [Source:HGNC Symbol;Acc:HGNC:25200]	-	-	-	-	GO:0005634//nucleus	GO:0000976//transcription regulatory region sequence-specific DNA binding;GO:0000978//RNA polymerase II core promoter proximal region sequence-specific DNA binding;GO:0070888//E-box binding	GO:0032922//circadian regulation of gene expression;GO:0045475//locomotor rhythm;GO:0045892//negative regulation of transcription, DNA-templated	--	-1	0
miR-10298-z	0.719633	0.01	-6.16919	2.43029e-06	ENSBGRG00000003550	0.0263333	0.572	4.44105	2.08802e-06	2.64948e-05	CRHR2	corticotropin releasing hormone receptor 2 [Source:HGNC Symbol;Acc:HGNC:2358]	Environmental Information Processing;Human Diseases	Signaling molecules and interaction;Endocrine and metabolic disease	ko04080//Neuroactive ligand-receptor interaction;ko04934//Cushing syndrome	K04579;K04579	GO:0016020//membrane;GO:0016021//integral component of membrane	GO:0004888//transmembrane signaling receptor activity;GO:0004930//G-protein coupled receptor activity	GO:0007166//cell surface receptor signaling pathway;GO:0007186//G-protein coupled receptor signaling pathway	--	-1	0
miR-10298-z	0.719633	0.01	-6.16919	2.43029e-06	ENSBGRG00000003825	1.057	4.256	2.00952	5.38247e-16	2.77412e-14	PLK3	polo like kinase 3 [Source:HGNC Symbol;Acc:HGNC:2154]	Human Diseases;Environmental Information Processing;Organismal Systems	Infectious disease: bacterial;Signal transduction;Immune system	ko05152//Tuberculosis;ko04068//FoxO signaling pathway;ko04625//C-type lectin receptor signaling pathway	K08862;K08862;K08862	GO:0005634//nucleus;GO:0005730//nucleolus;GO:0005737//cytoplasm;GO:0005795//Golgi stack;GO:0005813//centrosome	GO:0002039//p53 binding;GO:0004672//protein kinase activity;GO:0004674//protein serine/threonine kinase activity;GO:0005515//protein binding;GO:0005524//ATP binding	GO:0000082//G1/S transition of mitotic cell cycle;GO:0000122//negative regulation of transcription from RNA polymerase II promoter;GO:0000302//response to reactive oxygen species;GO:0006468//protein phosphorylation;GO:0006970//response to osmotic stress;GO:0006974//cellular response to DNA damage stimulus;GO:0009314//response to radiation;GO:0031122//cytoplasmic microtubule organization;GO:003246…	--	-1	0
miR-10298-z	0.719633	0.01	-6.16919	2.43029e-06	ENSBGRG00000006787	10.106	33.8073	1.74212	9.20636e-29	1.23764e-26	FOSL2	FOS like 2, AP-1 transcription factor subunit [Source:HGNC Symbol;Acc:HGNC:3798]	Organismal Systems	Development and regeneration	ko04380//Osteoclast differentiation	K09030	GO:0005634//nucleus;GO:0005654//nucleoplasm	GO:0000977//RNA polymerase II regulatory region sequence-specific DNA binding;GO:0001228//transcriptional activator activity, RNA polymerase II transcription regulatory region sequence-specific binding;GO:0003677//DNA binding;GO:0003682//chromatin binding;GO:0003700//transcription factor activity, sequence-specific DNA binding	GO:0003334//keratinocyte development;GO:0006355//regulation of transcription, DNA-templated;GO:0006357//regulation of transcription from RNA polymerase II promoter;GO:0045893//positive regulation of transcription, DNA-templated;GO:0045944//positive regulation of transcription from RNA polymerase II promoter;GO:0048146//positive regulation of fibroblast proliferation	--	-1	0
miR-10298-z	0.719633	0.01	-6.16919	2.43029e-06	ENSBGRG00000010723	7.82033	16.691	1.09377	0.0011162	0.00685177	-	XP_005217366.2 membrane cofactor protein isoform X2 [Bos taurus]	Human Diseases;Organismal Systems	Infectious disease: viral;Immune system	ko05162//Measles;ko04610//Complement and coagulation cascades	K04007;K04007	GO:0009986//cell surface	-	-	--	-1	0
miR-10298-z	0.719633	0.01	-6.16919	2.43029e-06	ENSBGRG00000010998	8.112	17.8507	1.13785	3.03849e-20	2.43865e-18	KLF13	Kruppel like factor 13 [Source:HGNC Symbol;Acc:HGNC:13672]	-	-	-	-	-	GO:0003676//nucleic acid binding	-	zf-C2H2	-1	0
miR-10298-z	0.719633	0.01	-6.16919	2.43029e-06	ENSBGRG00000012266	0.146667	0.573333	1.96683	2.49129e-05	0.000248083	-	XP_014334438.1 PREDICTED: intercellular adhesion molecule 2-like [Bos mutus]	Environmental Information Processing;Organismal Systems	Signaling molecules and interaction;Immune system	ko04514//Cell adhesion molecules;ko04650//Natural killer cell mediated cytotoxicity	K06523;K06523	-	-	-	--	-1	0
miR-10298-z	0.719633	0.01	-6.16919	2.43029e-06	ENSBGRG00000011513	0.0633333	0.175667	1.4718	0.000560802	0.00376325	DNAH2	dynein axonemal heavy chain 2 [Source:HGNC Symbol;Acc:HGNC:2948]	Human Diseases	Neurodegenerative disease	ko05016//Huntington disease	K10408	GO:0005930//axoneme;GO:0030286//dynein complex;GO:0031514//motile cilium;GO:0036126//sperm flagellum	GO:0003777//microtubule motor activity;GO:0005524//ATP binding	GO:0007018//microtubule-based movement	--	-1	0
miR-10298-z	0.719633	0.01	-6.16919	2.43029e-06	ENSBGRG00000019099	0.599333	5.239	3.12786	1.25124e-10	3.24518e-09	HELB	DNA helicase B [Source:HGNC Symbol;Acc:HGNC:17196]	-	-	-	-	GO:0005634//nucleus;GO:0005662//DNA replication factor A complex;GO:0005737//cytoplasm;GO:0035861//site of double-strand break	GO:0003678//DNA helicase activity;GO:0017116//single-stranded DNA-dependent ATP-dependent DNA helicase activity;GO:0043139//5'-3' DNA helicase activity;GO:0044877//macromolecular complex binding	GO:0006260//DNA replication;GO:0006261//DNA-dependent DNA replication;GO:0006269//DNA replication, synthesis of RNA primer;GO:0006974//cellular response to DNA damage stimulus;GO:1903775//regulation of DNA double-strand break processing;GO:2000042//negative regulation of double-strand break repair via homologous recombination	--	-1	0
miR-10298-z	0.719633	0.01	-6.16919	2.43029e-06	ENSBGRG00000019545	1.31033	2.634	1.00732	4.13272e-09	8.52546e-08	SLC6A6	solute carrier family 6 member 6 [Source:HGNC Symbol;Acc:HGNC:11052]	-	-	-	-	GO:0005887//integral component of plasma membrane;GO:0016020//membrane;GO:0016021//integral component of membrane	GO:0005328//neurotransmitter:sodium symporter activity;GO:0005368//taurine transmembrane transporter activity;GO:0005369//taurine:sodium symporter activity	GO:0006836//neurotransmitter transport;GO:0015734//taurine transport;GO:0050804//modulation of synaptic transmission	--	-1	0
miR-10298-z	0.719633	0.01	-6.16919	2.43029e-06	ENSBGRG00000022600	7.78833	15.9033	1.02994	1.55877e-14	6.98501e-13	SLC38A2	solute carrier family 38 member 2 [Source:HGNC Symbol;Acc:HGNC:13448]	Organismal Systems;Organismal Systems;Organismal Systems	Nervous system;Digestive system;Nervous system	ko04724//Glutamatergic synapse;ko04974//Protein digestion and absorption;ko04727//GABAergic synapse	K14207;K14207;K14207	GO:0005737//cytoplasm;GO:0005886//plasma membrane	GO:0005295//neutral amino acid:sodium symporter activity;GO:0015171//amino acid transmembrane transporter activity;GO:0015186//L-glutamine transmembrane transporter activity	GO:0003333//amino acid transmembrane transport;GO:0006865//amino acid transport;GO:0006868//glutamine transport;GO:0010628//positive regulation of gene expression;GO:0015804//neutral amino acid transport;GO:0033120//positive regulation of RNA splicing;GO:0080135//regulation of cellular response to stress;GO:1903841//cellular response to arsenite(3-)	--	-1	0
miR-10298-z	0.719633	0.01	-6.16919	2.43029e-06	ENSBGRG00000023354	2.378	5.03033	1.08091	0.000187515	0.00146242	CLYBL	citrate lyase beta like [Source:HGNC Symbol;Acc:HGNC:18355]	-	-	-	-	-	GO:0000287//magnesium ion binding;GO:0003824//catalytic activity;GO:0004474//malate synthase activity;GO:0047777//(3S)-citramalyl-CoA lyase activity	GO:0070207//protein homotrimerization	--	-1	0
miR-10298-z	0.719633	0.01	-6.16919	2.43029e-06	ENSBGRG00000025864	0.631333	1.52333	1.27076	7.56728e-05	0.000666351	MAP4K1	mitogen-activated protein kinase kinase kinase kinase 1 [Source:HGNC Symbol;Acc:HGNC:6863]	Environmental Information Processing	Signal transduction	ko04010//MAPK signaling pathway	K04408	-	GO:0004672//protein kinase activity;GO:0004674//protein serine/threonine kinase activity;GO:0005524//ATP binding;GO:0008349//MAP kinase kinase kinase kinase activity	GO:0006468//protein phosphorylation;GO:0007257//activation of JUN kinase activity;GO:0008283//cell proliferation;GO:0018105//peptidyl-serine phosphorylation;GO:0035556//intracellular signal transduction;GO:0046777//protein autophosphorylation;GO:1904628//cellular response to phorbol 13-acetate 12-myristate	--	-1	0
miR-10298-z	0.719633	0.01	-6.16919	2.43029e-06	ENSBGRG00000026016	0.521333	1.25933	1.27238	0.000735476	0.00475539	-	XP_010857376.1 PREDICTED: piezo-type mechanosensitive ion channel component 2 isoform X1 [Bison bison bison]	-	-	-	-	GO:0016021//integral component of membrane	GO:0008381//mechanically-gated ion channel activity	-	--	-1	0
miR-10926-z	16.219	7.56427	-1.10041	0.000320821	MSTRG.14602	0.164	0.875667	2.41669	0.000453364	0.00313085	ZNF671	zinc finger protein 28 homolog [Zalophus californianus]	Human Diseases	Infectious disease: viral	ko05168//Herpes simplex virus 1 infection	K09228	-	-	-	--	-1	0
miR-10926-z	16.219	7.56427	-1.10041	0.000320821	MSTRG.15669	0.250333	2.33067	3.21882	4.92774e-08	8.57544e-07	--	-	-	-	-	-	-	-	-	--	-1	0
miR-10926-z	16.219	7.56427	-1.10041	0.000320821	MSTRG.21179	23.0997	52.8833	1.19494	2.53211e-13	9.89056e-12	--	LOW QUALITY PROTEIN: collagen alpha-1(IV) chain-like [Phocoena sinus]	-	-	-	-	-	-	-	--	-1	0
miR-10926-z	16.219	7.56427	-1.10041	0.000320821	MSTRG.22496	95.2327	270.678	1.50705	7.95762e-22	7.05343e-20	--	endonuclease-reverse transcriptase [Babesia ovata]	-	-	-	-	GO:0031252//cell leading edge;GO:0070161//anchoring junction	GO:0003779//actin binding;GO:0050839//cell adhesion molecule binding	GO:0010468//regulation of gene expression;GO:0098602//single organism cell adhesion	--	-1	0
miR-10926-z	16.219	7.56427	-1.10041	0.000320821	MSTRG.29222	7.87167	26.7473	1.76465	5.55032e-47	1.72188e-44	--	serine/arginine repetitive matrix protein 1-like [Zalophus californianus]	-	-	-	-	GO:0042579//microbody	GO:0005515//protein binding;GO:0016647//oxidoreductase activity, acting on the CH-NH group of donors, oxygen as acceptor	GO:0006596//polyamine biosynthetic process;GO:0006598//polyamine catabolic process;GO:0031328//positive regulation of cellular biosynthetic process;GO:0044710//single-organism metabolic process;GO:0051234//establishment of localization	--	-1	0
miR-10926-z	16.219	7.56427	-1.10041	0.000320821	MSTRG.32506	0.341667	1.94633	2.5101	8.34175e-07	1.15609e-05	--	probable inactive serine/threonine-protein kinase slob2 isoform X1 [Vicugna pacos]	-	-	-	-	-	-	-	--	-1	0
miR-10926-z	16.219	7.56427	-1.10041	0.000320821	MSTRG.33557	0.803667	1.65833	1.04506	0.00526216	0.0253099	ARHGAP6	rho GTPase-activating protein 6 isoform X2 [Bos indicus x Bos taurus]	-	-	-	-	GO:0015629//actin cytoskeleton;GO:0044444//cytoplasmic part	GO:0019899//enzyme binding;GO:0019904//protein domain specific binding;GO:0030674//protein binding, bridging;GO:0060229//lipase activator activity	GO:0001953//negative regulation of cell-matrix adhesion;GO:0007045//cell-substrate adherens junction assembly;GO:0008154//actin polymerization or depolymerization;GO:0010863//positive regulation of phospholipase C activity;GO:0032232//negative regulation of actin filament bundle assembly;GO:0043087//regulation of GTPase activity	--	-1	0
miR-10926-z	16.219	7.56427	-1.10041	0.000320821	MSTRG.4090	72.148	169.674	1.23373	9.15796e-18	5.7041e-16	--	PREDICTED: basic salivary proline-rich protein 1-like isoform X2 [Bos indicus]	-	-	-	-	GO:0031224//intrinsic component of membrane;GO:0044421//extracellular region part	GO:0043169//cation binding;GO:0060089//molecular transducer activity	GO:0007162//negative regulation of cell adhesion;GO:0007169//transmembrane receptor protein tyrosine kinase signaling pathway;GO:0007606//sensory perception of chemical stimulus;GO:0010596//negative regulation of endothelial cell migration;GO:0045765//regulation of angiogenesis;GO:0048869//cellular developmental process;GO:0050922//negative regulation of chemotaxis	--	-1	0
miR-10926-z	16.219	7.56427	-1.10041	0.000320821	MSTRG.6482	0.078	2.75633	5.14313	3.17643e-07	4.79347e-06	--	Collagen alpha-1(XXI) chain [Varanus komodoensis]	-	-	-	-	GO:0016020//membrane	-	-	--	-1	0
miR-10926-z	16.219	7.56427	-1.10041	0.000320821	MSTRG.7424	0.381667	1.55933	2.03054	2.01895e-05	0.00020666	--	PREDICTED: gametogenetin-like [Capra hircus]	-	-	-	-	-	-	-	--	-1	0
miR-10926-z	16.219	7.56427	-1.10041	0.000320821	ENSBGRG00000000438	0.263667	0.728	1.46522	0.0105819	0.0447699	GPR35	G protein-coupled receptor 35 [Source:HGNC Symbol;Acc:HGNC:4492]	Environmental Information Processing	Signaling molecules and interaction	ko04080//Neuroactive ligand-receptor interaction	K04276	GO:0005887//integral component of plasma membrane;GO:0016021//integral component of membrane	GO:0004930//G-protein coupled receptor activity;GO:0016494//C-X-C chemokine receptor activity	GO:0007186//G-protein coupled receptor signaling pathway;GO:0007204//positive regulation of cytosolic calcium ion concentration;GO:0070098//chemokine-mediated signaling pathway;GO:1901386//negative regulation of voltage-gated calcium channel activity	--	-1	0
miR-10926-z	16.219	7.56427	-1.10041	0.000320821	ENSBGRG00000001138	11.3317	48.168	2.08771	3.20883e-48	1.05642e-45	-	XP_005890083.1 PREDICTED: epithelial membrane protein 1 [Bos mutus]	-	-	-	-	GO:0016020//membrane;GO:0016021//integral component of membrane	-	-	--	-1	0
miR-10926-z	16.219	7.56427	-1.10041	0.000320821	ENSBGRG00000001210	0.765667	5.45733	2.83341	1.77117e-41	4.26456e-39	ADAMTS4	ADAM metallopeptidase with thrombospondin type 1 motif 4 [Source:HGNC Symbol;Acc:HGNC:220]	-	-	-	-	GO:0005615//extracellular space;GO:0016607//nuclear speck	GO:0002020//protease binding;GO:0004222//metalloendopeptidase activity;GO:0008233//peptidase activity;GO:0008237//metallopeptidase activity	GO:0006508//proteolysis	--	-1	0
miR-10926-z	16.219	7.56427	-1.10041	0.000320821	ENSBGRG00000001259	2.99567	6.64333	1.14903	0.00021211	0.00163174	ACOT11	acyl-CoA thioesterase 11 [Source:HGNC Symbol;Acc:HGNC:18156]	-	-	-	-	GO:0005829//cytosol	GO:0008289//lipid binding;GO:0016790//thiolester hydrolase activity	-	--	-1	0
miR-10926-z	16.219	7.56427	-1.10041	0.000320821	ENSBGRG00000001317	3.54967	9.21667	1.37656	2.33323e-14	1.02004e-12	SLC25A36	solute carrier family 25 member 36 [Source:HGNC Symbol;Acc:HGNC:25554]	-	-	-	-	GO:0005739//mitochondrion	GO:0015218//pyrimidine nucleotide transmembrane transporter activity;GO:0022857//transmembrane transporter activity	GO:0000002//mitochondrial genome maintenance;GO:0006864//pyrimidine nucleotide transport;GO:0007005//mitochondrion organization;GO:0051881//regulation of mitochondrial membrane potential;GO:0055085//transmembrane transport	--	-1	0
miR-10926-z	16.219	7.56427	-1.10041	0.000320821	ENSBGRG00000002079	5.33	47.3033	3.14973	1.78062e-61	8.70455e-59	-	NP_787019.1 glutathione S-transferase Mu 1 [Bos taurus]	Metabolism;Human Diseases;Human Diseases;Human Diseases;Organismal Systems;Human Diseases;Metabolism;Human Diseases;Metabolism;Metabolism;Metabolism	Global and overview maps;Cancer: overview;Cancer: specific types;Cardiovascular disease;Aging;Drug resistance: antineoplastic;Xenobiotics biodegradation and metabolism;Cancer: overview;Metabolism of other amino acids;Xenobiotics biodegradation and metabolism;Xenobiotics biodegradation and metabolism	ko01100//Metabolic pathways;ko05200//Pathways in cancer;ko05225//Hepatocellular carcinoma;ko05418//Fluid shear stress and atherosclerosis;ko04212//Longevity regulating pathway - worm;ko01524//Platinum drug resistance;ko00983//Drug metabolism - other enzymes;ko05204//Chemical carcinogenesis - DNA adducts;ko00480//Glutathione metabolism;ko00980//Metabolism of xenobiotics by cytochrome P450;ko00982/…	K00799;K00799;K00799;K00799;K00799;K00799;K00799;K00799;K00799;K00799;K00799	-	GO:0004364//glutathione transferase activity;GO:0005515//protein binding	-	--	-1	0
miR-10926-z	16.219	7.56427	-1.10041	0.000320821	ENSBGRG00000002227	0.074	0.249667	1.75441	0.00957534	0.041275	LPAR2	lysophosphatidic acid receptor 2 [Source:HGNC Symbol;Acc:HGNC:3168]	Human Diseases;Environmental Information Processing;Environmental Information Processing;Environmental Information Processing;Human Diseases;Cellular Processes;Environmental Information Processing	Cancer: overview;Signal transduction;Signaling molecules and interaction;Signal transduction;Infectious disease: bacterial;Cell motility;Signal transduction	ko05200//Pathways in cancer;ko04151//PI3K-Akt signaling pathway;ko04080//Neuroactive ligand-receptor interaction;ko04015//Rap1 signaling pathway;ko05130//Pathogenic Escherichia coli infection;ko04810//Regulation of actin cytoskeleton;ko04072//Phospholipase D signaling pathway	K04291;K04291;K04291;K04291;K04291;K04291;K04291	GO:0009986//cell surface;GO:0016021//integral component of membrane;GO:0030139//endocytic vesicle	GO:0004930//G-protein coupled receptor activity;GO:0070915//lysophosphatidic acid receptor activity	GO:0007186//G-protein coupled receptor signaling pathway	--	-1	0
miR-10926-z	16.219	7.56427	-1.10041	0.000320821	ENSBGRG00000002267	6.15933	28.094	2.18942	2.64225e-45	7.10413e-43	MSRA	methionine sulfoxide reductase A [Source:HGNC Symbol;Acc:HGNC:7377]	-	-	-	-	GO:0005654//nucleoplasm;GO:0005829//cytosol;GO:0015629//actin cytoskeleton;GO:0016604//nuclear body;GO:0045171//intercellular bridge	GO:0008113//peptide-methionine (S)-S-oxide reductase activity	GO:0055114//oxidation-reduction process	--	-1	0
miR-10926-z	16.219	7.56427	-1.10041	0.000320821	ENSBGRG00000003150	0.143	0.345	1.27058	0.0116646	0.0484857	EPHB1	EPH receptor B1 [Source:HGNC Symbol;Acc:HGNC:3392]	Organismal Systems;Organismal Systems	Development and regeneration;Development and regeneration	ko04360//Axon guidance;ko04361//Axon regeneration	K05110;K05110	GO:0005737//cytoplasm;GO:0005783//endoplasmic reticulum;GO:0005829//cytosol;GO:0005886//plasma membrane;GO:0005887//integral component of plasma membrane;GO:0016020//membrane;GO:0016021//integral component of membrane;GO:0030424//axon;GO:0031901//early endosome membrane;GO:0032433//filopodium tip;GO:0045121//membrane raft	GO:0004672//protein kinase activity;GO:0004713//protein tyrosine kinase activity;GO:0005003//ephrin receptor activity;GO:0005005//transmembrane-ephrin receptor activity;GO:0005515//protein binding;GO:0005524//ATP binding;GO:0008046//axon guidance receptor activity;GO:0044877//macromolecular complex binding	GO:0001525//angiogenesis;GO:0006468//protein phosphorylation;GO:0007169//transmembrane receptor protein tyrosine kinase signaling pathway;GO:0007411//axon guidance;GO:0014719//skeletal muscle satellite cell activation;GO:0021545//cranial nerve development;GO:0021631//optic nerve morphogenesis;GO:0021952//central nervous system projection neuron axonogenesis;GO:0022008//neurogenesis;GO:0030010//es…	--	-1	0
miR-10926-z	16.219	7.56427	-1.10041	0.000320821	ENSBGRG00000004375	0.001	0.164667	7.3634	0.00451204	0.0223072	SLC7A11	solute carrier family 7 member 11 [Source:HGNC Symbol;Acc:HGNC:11059]	Cellular Processes	Cell growth and death	ko04216//Ferroptosis	K13869	GO:0005886//plasma membrane;GO:0009986//cell surface;GO:0016020//membrane;GO:0016021//integral component of membrane;GO:0031526//brush border membrane;GO:0045177//apical part of cell;GO:0097449//astrocyte projection	GO:0022857//transmembrane transporter activity	GO:0006749//glutathione metabolic process;GO:0006865//amino acid transport;GO:0007420//brain development;GO:0008542//visual learning;GO:0009636//response to toxic substance;GO:0014070//response to organic cyclic compound;GO:0021591//ventricular system development;GO:0021756//striatum development;GO:0030534//adult behavior;GO:0033029//regulation of neutrophil apoptotic process;GO:0034599//cellular…	--	-1	0
miR-10926-z	16.219	7.56427	-1.10041	0.000320821	ENSBGRG00000004987	0.773	2.147	1.47378	4.23257e-08	7.45413e-07	ADAMTS17	ADAM metallopeptidase with thrombospondin type 1 motif 17 [Source:HGNC Symbol;Acc:HGNC:17109]	-	-	-	-	-	GO:0003676//nucleic acid binding;GO:0004222//metalloendopeptidase activity;GO:0008233//peptidase activity;GO:0008237//metallopeptidase activity	GO:0006508//proteolysis	--	-1	0
miR-10926-z	16.219	7.56427	-1.10041	0.000320821	ENSBGRG00000005034	0.00733333	0.242333	5.04638	0.000869777	0.00549813	P2RX3	purinergic receptor P2X 3 [Source:HGNC Symbol;Acc:HGNC:8534]	Environmental Information Processing;Environmental Information Processing;Organismal Systems	Signaling molecules and interaction;Signal transduction;Sensory system	ko04080//Neuroactive ligand-receptor interaction;ko04020//Calcium signaling pathway;ko04742//Taste transduction	K05217;K05217;K05217	GO:0005887//integral component of plasma membrane;GO:0016020//membrane;GO:0030424//axon;GO:0043005//neuron projection;GO:0043235//receptor complex	GO:0001614//purinergic nucleotide receptor activity;GO:0004931//extracellular ATP-gated cation channel activity;GO:0005216//ion channel activity;GO:0005524//ATP binding	GO:0001666//response to hypoxia;GO:0006811//ion transport;GO:0006812//cation transport;GO:0007268//synaptic transmission;GO:0007274//neuromuscular synaptic transmission;GO:0009266//response to temperature stimulus;GO:0009408//response to heat;GO:0009409//response to cold;GO:0009612//response to mechanical stimulus;GO:0009743//response to carbohydrate;GO:0010033//response to organic substance;GO:0…	--	-1	0
miR-10926-z	16.219	7.56427	-1.10041	0.000320821	ENSBGRG00000005834	3.92133	14.3743	1.87408	4.91784e-33	8.43985e-31	MICAL2	microtubule associated monooxygenase, calponin and LIM domain containing 2 [Source:HGNC Symbol;Acc:HGNC:24693]	-	-	-	-	GO:0005634//nucleus	GO:0003779//actin binding;GO:0005515//protein binding;GO:0016174//NAD(P)H oxidase activity;GO:0016491//oxidoreductase activity;GO:0016709//oxidoreductase activity, acting on paired donors, with incorporation or reduction of molecular oxygen, NAD(P)H as one donor, and incorporation of one atom of oxygen;GO:0043914//NADPH:sulfur oxidoreductase activity;GO:0071949//FAD binding	GO:0007010//cytoskeleton organization;GO:0010735//positive regulation of transcription via serum response element binding;GO:0019417//sulfur oxidation;GO:0030042//actin filament depolymerization;GO:0055114//oxidation-reduction process	--	-1	0
miR-10926-z	16.219	7.56427	-1.10041	0.000320821	ENSBGRG00000005861	2.49933	9.588	1.93969	2.41551e-47	7.64058e-45	LDLR	low density lipoprotein receptor [Source:HGNC Symbol;Acc:HGNC:6547]	Cellular Processes;Human Diseases;Human Diseases;Human Diseases;Organismal Systems;Organismal Systems;Organismal Systems;Organismal Systems;Organismal Systems	Transport and catabolism;Endocrine and metabolic disease;Infectious disease: viral;Infectious disease: parasitic;Endocrine system;Digestive system;Endocrine system;Digestive system;Endocrine system	ko04144//Endocytosis;ko04934//Cushing syndrome;ko05160//Hepatitis C;ko05145//Toxoplasmosis;ko04925//Aldosterone synthesis and secretion;ko04976//Bile secretion;ko04927//Cortisol synthesis and secretion;ko04979//Cholesterol metabolism;ko04913//Ovarian steroidogenesis	K12473;K12473;K12473;K12473;K12473;K12473;K12473;K12473;K12473	GO:0005623//cell;GO:0005764//lysosome;GO:0005768//endosome;GO:0005769//early endosome;GO:0005770//late endosome;GO:0005794//Golgi apparatus;GO:0005905//coated pit;GO:0009897//external side of plasma membrane;GO:0009986//cell surface;GO:0016323//basolateral plasma membrane;GO:0036477//somatodendritic compartment;GO:0043235//receptor complex;GO:0045177//apical part of cell;GO:0097443//sorting endos…	GO:0001540//beta-amyloid binding;GO:0002020//protease binding;GO:0005041//low-density lipoprotein receptor activity;GO:0005509//calcium ion binding;GO:0005515//protein binding;GO:0030169//low-density lipoprotein particle binding;GO:0030229//very-low-density lipoprotein particle receptor activity;GO:0042802//identical protein binding	GO:0006629//lipid metabolic process;GO:0006898//receptor-mediated endocytosis;GO:0006909//phagocytosis;GO:0007616//long-term memory;GO:0008203//cholesterol metabolic process;GO:0010628//positive regulation of gene expression;GO:0010629//negative regulation of gene expression;GO:0010867//positive regulation of triglyceride biosynthetic process;GO:0010899//regulation of phosphatidylcholine cataboli…	--	-1	0
miR-10926-z	16.219	7.56427	-1.10041	0.000320821	ENSBGRG00000005944	0.116333	0.454333	1.96549	4.12344e-05	0.00039152	ASTN1	astrotactin 1 [Source:HGNC Symbol;Acc:HGNC:773]	-	-	-	-	GO:0005768//endosome;GO:0009897//external side of plasma membrane;GO:0016021//integral component of membrane	GO:0005515//protein binding	GO:0001764//neuron migration;GO:0007158//neuron cell-cell adhesion;GO:0007626//locomotory behavior;GO:0016477//cell migration;GO:0098609//cell-cell adhesion	--	-1	0
miR-10926-z	16.219	7.56427	-1.10041	0.000320821	ENSBGRG00000006563	2.93067	7.50133	1.35592	1.86649e-18	1.24422e-16	C1QTNF6	C1q and TNF related 6 [Source:HGNC Symbol;Acc:HGNC:14343]	-	-	-	-	GO:0005615//extracellular space;GO:0032991//macromolecular complex	GO:0005515//protein binding;GO:0042802//identical protein binding	-	--	-1	0
miR-10926-z	16.219	7.56427	-1.10041	0.000320821	ENSBGRG00000007849	41.4723	97.6933	1.23611	1.94206e-11	5.66532e-10	H-FABP	Fatty acid-binding protein, heart [Source:UniProtKB/Swiss-Prot;Acc:Q4TZH2]	Organismal Systems	Endocrine system	ko03320//PPAR signaling pathway	K08752	GO:0005737//cytoplasm	GO:0008289//lipid binding	-	--	-1	0
miR-10926-z	16.219	7.56427	-1.10041	0.000320821	ENSBGRG00000008735	0.0633333	0.559333	3.14267	0.000872469	0.00551084	FUT7	fucosyltransferase 7 [Source:HGNC Symbol;Acc:HGNC:4018]	Metabolism;Metabolism	Global and overview maps;Glycan biosynthesis and metabolism	ko01100//Metabolic pathways;ko00601//Glycosphingolipid biosynthesis - lacto and neolacto series	K07635;K07635	GO:0005794//Golgi apparatus;GO:0005802//trans-Golgi network;GO:0016020//membrane	GO:0008417//fucosyltransferase activity;GO:0017083//4-galactosyl-N-acetylglucosaminide 3-alpha-L-fucosyltransferase activity;GO:0046920//alpha-(1->3)-fucosyltransferase activity	GO:0001807//regulation of type IV hypersensitivity;GO:0002361//CD4-positive, CD25-positive, alpha-beta regulatory T cell differentiation;GO:0002522//leukocyte migration involved in immune response;GO:0002523//leukocyte migration involved in inflammatory response;GO:0006486//protein glycosylation;GO:0006672//ceramide metabolic process;GO:0007566//embryo implantation;GO:0022407//regulation of cell-…	--	-1	0
miR-10926-z	16.219	7.56427	-1.10041	0.000320821	ENSBGRG00000010116	3.19167	8.15167	1.35279	0.0107319	0.0453096	ATP11A	ATPase phospholipid transporting 11A [Source:HGNC Symbol;Acc:HGNC:13552]	-	-	-	-	GO:0005783//endoplasmic reticulum;GO:0016021//integral component of membrane;GO:0043231//intracellular membrane-bounded organelle;GO:0055037//recycling endosome	GO:0000166//nucleotide binding;GO:0000287//magnesium ion binding;GO:0005524//ATP binding	GO:0001701//in utero embryonic development;GO:0015914//phospholipid transport	--	-1	0
miR-10926-z	16.219	7.56427	-1.10041	0.000320821	ENSBGRG00000010087	0.0466667	0.463333	3.31159	0.00489991	0.0238376	-	neuronal vesicle trafficking associated 1 [Source:HGNC Symbol;Acc:HGNC:18790]	-	-	-	-	GO:0016021//integral component of membrane	GO:0032051//clathrin light chain binding	GO:0007212//dopamine receptor signaling pathway;GO:0048268//clathrin coat assembly	--	-1	0
miR-10926-z	16.219	7.56427	-1.10041	0.000320821	ENSBGRG00000011167	1.769	5.97667	1.75641	1.14334e-09	2.57963e-08	CYS1	cystin 1 [Source:HGNC Symbol;Acc:HGNC:18525]	-	-	-	-	-	-	-	--	-1	0
miR-10926-z	16.219	7.56427	-1.10041	0.000320821	ENSBGRG00000010458	1.07033	2.739	1.35559	1.98035e-10	4.98392e-09	KCP	kielin cysteine rich BMP regulator [Source:HGNC Symbol;Acc:HGNC:17585]	-	-	-	-	GO:0005615//extracellular space	GO:0005515//protein binding	GO:0002244//hematopoietic progenitor cell differentiation;GO:0030513//positive regulation of BMP signaling pathway	--	-1	0
miR-10926-z	16.219	7.56427	-1.10041	0.000320821	ENSBGRG00000011598	0.509333	8.901	4.12729	6.03261e-42	1.4972e-39	HRH2	histamine receptor H2 [Source:HGNC Symbol;Acc:HGNC:5183]	Environmental Information Processing;Environmental Information Processing;Organismal Systems	Signaling molecules and interaction;Signal transduction;Digestive system	ko04080//Neuroactive ligand-receptor interaction;ko04020//Calcium signaling pathway;ko04971//Gastric acid secretion	K04150;K04150;K04150	GO:0016021//integral component of membrane	GO:0004930//G-protein coupled receptor activity;GO:0004969//histamine receptor activity	GO:0001696//gastric acid secretion;GO:0001697//histamine-induced gastric acid secretion;GO:0001698//gastrin-induced gastric acid secretion;GO:0003382//epithelial cell morphogenesis;GO:0007186//G-protein coupled receptor signaling pathway;GO:0007613//memory;GO:0008542//visual learning;GO:0045907//positive regulation of vasoconstriction;GO:0048167//regulation of synaptic plasticity;GO:0048565//dige…	--	-1	0
miR-10926-z	16.219	7.56427	-1.10041	0.000320821	ENSBGRG00000012224	1.06933	2.557	1.25774	1.70261e-06	2.21504e-05	IDO1	indoleamine 2,3-dioxygenase 1 [Source:HGNC Symbol;Acc:HGNC:6059]	Metabolism;Metabolism;Human Diseases	Global and overview maps;Amino acid metabolism;Infectious disease: parasitic	ko01100//Metabolic pathways;ko00380//Tryptophan metabolism;ko05143//African trypanosomiasis	K00463;K00463;K00463	GO:0005737//cytoplasm;GO:0030485//smooth muscle contractile fiber;GO:0032421//stereocilium bundle	GO:0004833//tryptophan 2,3-dioxygenase activity;GO:0020037//heme binding;GO:0033754//indoleamine 2,3-dioxygenase activity;GO:0046872//metal ion binding	GO:0002534//cytokine production involved in inflammatory response;GO:0002666//positive regulation of T cell tolerance induction;GO:0002678//positive regulation of chronic inflammatory response;GO:0002830//positive regulation of type 2 immune response;GO:0006954//inflammatory response;GO:0019441//tryptophan catabolic process to kynurenine;GO:0032496//response to lipopolysaccharide;GO:0032693//nega…	--	-1	0
miR-10926-z	16.219	7.56427	-1.10041	0.000320821	ENSBGRG00000013193	183.641	815.073	2.15004	2.17012e-56	9.46173e-54	MYL3	myosin light chain 3 [Source:HGNC Symbol;Acc:HGNC:7584]	Organismal Systems;Environmental Information Processing;Human Diseases;Organismal Systems;Human Diseases	Circulatory system;Signal transduction;Cardiovascular disease;Circulatory system;Cardiovascular disease	ko04261//Adrenergic signaling in cardiomyocytes;ko04371//Apelin signaling pathway;ko05414//Dilated cardiomyopathy;ko04260//Cardiac muscle contraction;ko05410//Hypertrophic cardiomyopathy	K12749;K12749;K12749;K12749;K12749	-	GO:0005509//calcium ion binding	-	--	-1	0
miR-10926-z	16.219	7.56427	-1.10041	0.000320821	ENSBGRG00000013862	0.345333	1.69133	2.2921	1.85263e-09	4.05518e-08	QPCT	glutaminyl-peptide cyclotransferase [Source:HGNC Symbol;Acc:HGNC:9753]	-	-	-	-	-	GO:0008270//zinc ion binding;GO:0016603//glutaminyl-peptide cyclotransferase activity	GO:0017186//peptidyl-pyroglutamic acid biosynthetic process, using glutaminyl-peptide cyclotransferase	--	-1	0
miR-10926-z	16.219	7.56427	-1.10041	0.000320821	ENSBGRG00000014692	0.108667	1.54133	3.8262	0.0047881	0.0234563	SCUBE1	signal peptide, CUB domain and EGF like domain containing 1 [Source:HGNC Symbol;Acc:HGNC:13441]	-	-	-	-	GO:0005615//extracellular space;GO:0009897//external side of plasma membrane;GO:0009986//cell surface;GO:0019897//extrinsic component of plasma membrane	GO:0005509//calcium ion binding;GO:0042802//identical protein binding	GO:0045880//positive regulation of smoothened signaling pathway	--	-1	0
miR-10926-z	16.219	7.56427	-1.10041	0.000320821	ENSBGRG00000015365	0.461667	0.966667	1.06617	0.00189208	0.0107665	PPM1H	protein phosphatase, Mg2+/Mn2+ dependent 1H [Source:HGNC Symbol;Acc:HGNC:18583]	-	-	-	-	GO:0005634//nucleus;GO:0005654//nucleoplasm;GO:0005737//cytoplasm;GO:0045202//synapse	GO:0003824//catalytic activity;GO:0004721//phosphoprotein phosphatase activity;GO:0004722//protein serine/threonine phosphatase activity	GO:0006470//protein dephosphorylation	--	-1	0
miR-10926-z	16.219	7.56427	-1.10041	0.000320821	ENSBGRG00000015651	0.271333	0.618333	1.18832	0.00200194	0.0113	HK3	hexokinase 3 [Source:HGNC Symbol;Acc:HGNC:4925]	Metabolism;Human Diseases;Organismal Systems;Metabolism;Environmental Information Processing;Metabolism;Human Diseases;Metabolism;Human Diseases;Organismal Systems;Metabolism;Metabolism;Metabolism;Metabolism	Global and overview maps;Infectious disease: bacterial;Endocrine system;Global and overview maps;Signal transduction;Carbohydrate metabolism;Cancer: overview;Carbohydrate metabolism;Endocrine and metabolic disease;Digestive system;Carbohydrate metabolism;Carbohydrate metabolism;Carbohydrate metabolism;Biosynthesis of other secondary metabolites	ko01100//Metabolic pathways;ko05131//Shigellosis;ko04910//Insulin signaling pathway;ko01200//Carbon metabolism;ko04066//HIF-1 signaling pathway;ko00010//Glycolysis / Gluconeogenesis;ko05230//Central carbon metabolism in cancer;ko00520//Amino sugar and nucleotide sugar metabolism;ko04930//Type II diabetes mellitus;ko04973//Carbohydrate digestion and absorption;ko00051//Fructose and mannose metabol…	K00844;K00844;K00844;K00844;K00844;K00844;K00844;K00844;K00844;K00844;K00844;K00844;K00844;K00844	-	GO:0004396//hexokinase activity;GO:0005524//ATP binding;GO:0005536//glucose binding;GO:0016773//phosphotransferase activity, alcohol group as acceptor	GO:0001678//cellular glucose homeostasis;GO:0005975//carbohydrate metabolic process;GO:0006096//glycolytic process	--	-1	0
miR-10926-z	16.219	7.56427	-1.10041	0.000320821	ENSBGRG00000017454	2.36167	6.069	1.36165	1.93178e-15	9.30252e-14	-	XP_019835324.1 PREDICTED: N-terminal EF-hand calcium-binding protein 2 isoform X1 [Bos indicus]	-	-	-	-	-	GO:0005509//calcium ion binding	-	--	-1	0
miR-10926-z	16.219	7.56427	-1.10041	0.000320821	ENSBGRG00000018973	3.59033	8.69433	1.27596	2.23379e-11	6.44642e-10	-	XP_027386285.1 disrupted in schizophrenia 1 protein isoform X2 [Bos indicus x Bos taurus]	-	-	-	-	-	-	-	--	-1	0
miR-10926-z	16.219	7.56427	-1.10041	0.000320821	ENSBGRG00000019568	3.92333	12.593	1.68247	0.000437208	0.0030418	MYO1D	myosin ID [Source:HGNC Symbol;Acc:HGNC:7598]	Human Diseases	Infectious disease: bacterial	ko05130//Pathogenic Escherichia coli infection	K10356	GO:0005903//brush border;GO:0016459//myosin complex;GO:0030424//axon;GO:0043005//neuron projection;GO:0043025//neuronal cell body;GO:0043209//myelin sheath	GO:0003774//motor activity;GO:0005515//protein binding;GO:0005524//ATP binding;GO:0019904//protein domain specific binding	GO:0010923//negative regulation of phosphatase activity;GO:0051641//cellular localization	--	-1	0
miR-10926-z	16.219	7.56427	-1.10041	0.000320821	ENSBGRG00000019666	2.69967	7.88767	1.54682	8.52374e-22	7.51393e-20	PLTP	phospholipid transfer protein [Source:HGNC Symbol;Acc:HGNC:9093]	Organismal Systems;Organismal Systems	Endocrine system;Digestive system	ko03320//PPAR signaling pathway;ko04979//Cholesterol metabolism	K08761;K08761	GO:0005615//extracellular space;GO:0034364//high-density lipoprotein particle	GO:0008289//lipid binding;GO:0008429//phosphatidylethanolamine binding;GO:0019992//diacylglycerol binding;GO:0031210//phosphatidylcholine binding;GO:0070300//phosphatidic acid binding;GO:0097001//ceramide binding;GO:1901611//phosphatidylglycerol binding;GO:1904121//phosphatidylethanolamine transporter activity;GO:1990050//phosphatidic acid transporter activity	GO:0006629//lipid metabolic process;GO:0006869//lipid transport;GO:0010189//vitamin E biosynthetic process;GO:0010875//positive regulation of cholesterol efflux;GO:0015914//phospholipid transport;GO:0030317//sperm motility;GO:0034375//high-density lipoprotein particle remodeling;GO:0035627//ceramide transport;GO:0046836//glycolipid transport	--	-1	0
miR-10926-z	16.219	7.56427	-1.10041	0.000320821	ENSBGRG00000019296	0.882667	1.812	1.03764	0.000179482	0.00140691	EMID1	EMI domain containing 1 [Source:HGNC Symbol;Acc:HGNC:18036]	-	-	-	-	GO:0005783//endoplasmic reticulum;GO:0005794//Golgi apparatus;GO:0031012//extracellular matrix	GO:0005515//protein binding	-	--	-1	0
miR-10926-z	16.219	7.56427	-1.10041	0.000320821	ENSBGRG00000020353	0.684667	1.664	1.28118	0.000136353	0.00110535	-	NP_001193801.1 netrin-5 precursor [Bos taurus]	-	-	-	-	-	-	-	--	-1	0
miR-10926-z	16.219	7.56427	-1.10041	0.000320821	ENSBGRG00000020144	5.35867	10.77	1.00707	1.28541e-16	7.22516e-15	GRIP2	glutamate receptor interacting protein 2 [Source:HGNC Symbol;Acc:HGNC:23841]	-	-	-	-	-	GO:0005515//protein binding;GO:0030159//receptor signaling complex scaffold activity	GO:0007219//Notch signaling pathway;GO:0014824//artery smooth muscle contraction;GO:0045777//positive regulation of blood pressure	--	-1	0
miR-10926-z	16.219	7.56427	-1.10041	0.000320821	ENSBGRG00000021028	0.682333	3.47467	2.34833	9.95062e-15	4.53456e-13	-	XP_005897850.1 PREDICTED: probable E3 ubiquitin-protein ligase HERC6 isoform X1 [Bos mutus]	-	-	-	-	-	GO:0004842//ubiquitin-protein transferase activity	-	--	-1	0
miR-10926-z	16.219	7.56427	-1.10041	0.000320821	ENSBGRG00000021120	0.0603333	1.47367	4.61031	9.0839e-06	0.000101906	CDH22	cadherin 22 [Source:HGNC Symbol;Acc:HGNC:13251]	-	-	-	-	GO:0005886//plasma membrane;GO:0016020//membrane	GO:0005509//calcium ion binding	GO:0007155//cell adhesion;GO:0007156//homophilic cell adhesion via plasma membrane adhesion molecules;GO:0098609//cell-cell adhesion	--	-1	0
miR-10926-z	16.219	7.56427	-1.10041	0.000320821	ENSBGRG00000022035	11.8567	33.818	1.51209	4.88745e-36	9.38623e-34	DLK1	delta like non-canonical Notch ligand 1 [Source:HGNC Symbol;Acc:HGNC:2907]	-	-	-	-	GO:0005615//extracellular space	GO:0005509//calcium ion binding	GO:0045746//negative regulation of Notch signaling pathway	--	-1	0
miR-10926-z	16.219	7.56427	-1.10041	0.000320821	ENSBGRG00000023741	0.745667	1.62833	1.12679	7.41918e-05	0.000654023	SLC38A3	solute carrier family 38 member 3 [Source:HGNC Symbol;Acc:HGNC:18044]	Organismal Systems;Organismal Systems;Organismal Systems	Nervous system;Nervous system;Excretory system	ko04724//Glutamatergic synapse;ko04727//GABAergic synapse;ko04964//Proximal tubule bicarbonate reclamation	K13576;K13576;K13576	GO:0005886//plasma membrane;GO:0005887//integral component of plasma membrane;GO:0016020//membrane	GO:0005290//L-histidine transmembrane transporter activity;GO:0015180//L-alanine transmembrane transporter activity;GO:0015182//L-asparagine transmembrane transporter activity;GO:0015186//L-glutamine transmembrane transporter activity	GO:0006867//asparagine transport;GO:0006868//glutamine transport;GO:0015808//L-alanine transport;GO:0015817//histidine transport;GO:0051365//cellular response to potassium ion starvation;GO:0061402//positive regulation of transcription from RNA polymerase II promoter in response to acidic pH	--	-1	0
miR-10926-z	16.219	7.56427	-1.10041	0.000320821	ENSBGRG00000024189	2.48333	17.3383	2.80362	1.21624e-65	7.00729e-63	HYAL2	hyaluronidase 2 [Source:HGNC Symbol;Acc:HGNC:5321]	Metabolism;Cellular Processes;Metabolism	Global and overview maps;Transport and catabolism;Glycan biosynthesis and metabolism	ko01100//Metabolic pathways;ko04142//Lysosome;ko00531//Glycosaminoglycan degradation	K01197;K01197;K01197	GO:0005737//cytoplasm;GO:0005764//lysosome;GO:0005829//cytosol;GO:0005902//microvillus;GO:0009986//cell surface;GO:0016324//apical plasma membrane;GO:0030139//endocytic vesicle;GO:0031362//anchored component of external side of plasma membrane;GO:0031410//cytoplasmic vesicle;GO:0045121//membrane raft;GO:0046658//anchored component of plasma membrane;GO:0048471//perinuclear region of cytoplasm;GO:…	GO:0001618//virus receptor activity;GO:0003713//transcription coactivator activity;GO:0003824//catalytic activity;GO:0004415//hyalurononglucosaminidase activity;GO:0005540//hyaluronic acid binding;GO:0019899//enzyme binding;GO:0030294//receptor signaling protein tyrosine kinase inhibitor activity;GO:0030971//receptor tyrosine kinase binding;GO:0033906//hyaluronoglucuronidase activity;GO:0050431//…	GO:0000302//response to reactive oxygen species;GO:0002244//hematopoietic progenitor cell differentiation;GO:0005975//carbohydrate metabolic process;GO:0006027//glycosaminoglycan catabolic process;GO:0009615//response to virus;GO:0010259//multicellular organism aging;GO:0010764//negative regulation of fibroblast migration;GO:0019064//fusion of virus membrane with host plasma membrane;GO:0019087//…	--	-1	0
miR-10926-z	16.219	7.56427	-1.10041	0.000320821	ENSBGRG00000024291	3.66833	7.709	1.07142	3.1482e-11	8.8633e-10	PTGER4	prostaglandin E receptor 4 [Source:HGNC Symbol;Acc:HGNC:9596]	Human Diseases;Human Diseases;Environmental Information Processing;Human Diseases;Organismal Systems;Organismal Systems	Cancer: overview;Infectious disease: viral;Signaling molecules and interaction;Infectious disease: viral;Sensory system;Endocrine system	ko05200//Pathways in cancer;ko05165//Human papillomavirus infection;ko04080//Neuroactive ligand-receptor interaction;ko05163//Human cytomegalovirus infection;ko04750//Inflammatory mediator regulation of TRP channels;ko04924//Renin secretion	K04261;K04261;K04261;K04261;K04261;K04261	GO:0016021//integral component of membrane	GO:0004930//G-protein coupled receptor activity;GO:0004955//prostaglandin receptor activity;GO:0004957//prostaglandin E receptor activity	GO:0006955//immune response;GO:0007186//G-protein coupled receptor signaling pathway;GO:0007188//adenylate cyclase-modulating G-protein coupled receptor signaling pathway;GO:0009612//response to mechanical stimulus;GO:0030278//regulation of ossification;GO:0032496//response to lipopolysaccharide;GO:0033624//negative regulation of integrin activation;GO:0042093//T-helper cell differentiation;GO:00…	--	-1	0
miR-10926-z	16.219	7.56427	-1.10041	0.000320821	ENSBGRG00000024349	0.290333	1.40233	2.27205	3.7951e-07	5.6116e-06	AQP4	aquaporin 4 [Source:HGNC Symbol;Acc:HGNC:637]	Organismal Systems;Organismal Systems	Digestive system;Excretory system	ko04976//Bile secretion;ko04962//Vasopressin-regulated water reabsorption	K09866;K09866	GO:0016020//membrane	GO:0015267//channel activity	GO:0055085//transmembrane transport	--	-1	0
miR-10926-z	16.219	7.56427	-1.10041	0.000320821	ENSBGRG00000025144	0.001	0.158333	7.30682	0.00194729	0.0110185	-	XP_024850569.1 bone marrow stromal antigen 2-like isoform X1 [Bos taurus]	Human Diseases;Human Diseases	Infectious disease: viral;Infectious disease: viral	ko05168//Herpes simplex virus 1 infection;ko05170//Human immunodeficiency virus 1 infection	K06731;K06731	-	-	GO:0051607//defense response to virus	--	-1	0
miR-10926-z	16.219	7.56427	-1.10041	0.000320821	ENSBGRG00000025174	1.484	6.33733	2.09438	1.13383e-26	1.35488e-24	SLC6A1	solute carrier family 6 member 1 [Source:HGNC Symbol;Acc:HGNC:11042]	Organismal Systems;Organismal Systems	Nervous system;Nervous system	ko04727//GABAergic synapse;ko04721//Synaptic vesicle cycle	K05034;K05034	GO:0005886//plasma membrane;GO:0005887//integral component of plasma membrane;GO:0016020//membrane;GO:0016021//integral component of membrane;GO:0030424//axon	GO:0005328//neurotransmitter:sodium symporter activity;GO:0005332//gamma-aminobutyric acid:sodium symporter activity	GO:0006836//neurotransmitter transport	--	-1	0
miR-10926-z	16.219	7.56427	-1.10041	0.000320821	ENSBGRG00000025625	0.541667	1.279	1.23954	0.00318112	0.0166779	-	XP_005902993.1 PREDICTED: radial spoke head 10 homolog B isoform X1 [Bos mutus]	-	-	-	-	-	-	-	--	-1	0
miR-10955-z	66.7924	11.4404	-2.54554	6.83887e-27	MSTRG.15630	0.887667	3.74	2.07495	9.05595e-11	2.39101e-09	--	protein N-lysine methyltransferase METTL21A isoform X3 [Ovis aries]	-	-	-	-	GO:0031224//intrinsic component of membrane;GO:0044421//extracellular region part	GO:0043169//cation binding;GO:0060089//molecular transducer activity	GO:0007162//negative regulation of cell adhesion;GO:0007169//transmembrane receptor protein tyrosine kinase signaling pathway;GO:0007606//sensory perception of chemical stimulus;GO:0010596//negative regulation of endothelial cell migration;GO:0045765//regulation of angiogenesis;GO:0048869//cellular developmental process;GO:0050922//negative regulation of chemotaxis	--	-1	0
miR-10955-z	66.7924	11.4404	-2.54554	6.83887e-27	MSTRG.29222	7.87167	26.7473	1.76465	5.55032e-47	1.72188e-44	--	serine/arginine repetitive matrix protein 1-like [Zalophus californianus]	-	-	-	-	GO:0042579//microbody	GO:0005515//protein binding;GO:0016647//oxidoreductase activity, acting on the CH-NH group of donors, oxygen as acceptor	GO:0006596//polyamine biosynthetic process;GO:0006598//polyamine catabolic process;GO:0031328//positive regulation of cellular biosynthetic process;GO:0044710//single-organism metabolic process;GO:0051234//establishment of localization	--	-1	0
miR-10955-z	66.7924	11.4404	-2.54554	6.83887e-27	MSTRG.33557	0.803667	1.65833	1.04506	0.00526216	0.0253099	ARHGAP6	rho GTPase-activating protein 6 isoform X2 [Bos indicus x Bos taurus]	-	-	-	-	GO:0015629//actin cytoskeleton;GO:0044444//cytoplasmic part	GO:0019899//enzyme binding;GO:0019904//protein domain specific binding;GO:0030674//protein binding, bridging;GO:0060229//lipase activator activity	GO:0001953//negative regulation of cell-matrix adhesion;GO:0007045//cell-substrate adherens junction assembly;GO:0008154//actin polymerization or depolymerization;GO:0010863//positive regulation of phospholipase C activity;GO:0032232//negative regulation of actin filament bundle assembly;GO:0043087//regulation of GTPase activity	--	-1	0
miR-10955-z	66.7924	11.4404	-2.54554	6.83887e-27	ENSBGRG00000001314	0.305	0.706667	1.21222	7.47374e-07	1.04477e-05	ITGA4	integrin subunit alpha 4 [Source:HGNC Symbol;Acc:HGNC:6140]	Environmental Information Processing;Human Diseases;Environmental Information Processing;Cellular Processes;Cellular Processes;Human Diseases;Organismal Systems;Human Diseases;Organismal Systems;Human Diseases;Organismal Systems;Human Diseases;Human Diseases;Environmental Information Processing	Signal transduction;Infectious disease: viral;Signaling molecules and interaction;Cell motility;Cellular community - eukaryotes;Infectious disease: bacterial;Immune system;Cardiovascular disease;Immune system;Cardiovascular disease;Immune system;Cardiovascular disease;Infectious disease: parasitic;Signaling molecules and interaction	ko04151//PI3K-Akt signaling pathway;ko05165//Human papillomavirus infection;ko04514//Cell adhesion molecules;ko04810//Regulation of actin cytoskeleton;ko04510//Focal adhesion;ko05135//Yersinia infection;ko04670//Leukocyte transendothelial migration;ko05414//Dilated cardiomyopathy;ko04672//Intestinal immune network for IgA production;ko05412//Arrhythmogenic right ventricular cardiomyopathy;ko04640…	K06483;K06483;K06483;K06483;K06483;K06483;K06483;K06483;K06483;K06483;K06483;K06483;K06483;K06483	GO:0005886//plasma membrane;GO:0008305//integrin complex;GO:0009986//cell surface;GO:0034669//integrin alpha4-beta7 complex	GO:0019960//C-X3-C chemokine binding;GO:0050839//cell adhesion molecule binding	GO:0003366//cell-matrix adhesion involved in ameboidal cell migration;GO:0007155//cell adhesion;GO:0007159//leukocyte cell-cell adhesion;GO:0007160//cell-matrix adhesion;GO:0033631//cell-cell adhesion mediated by integrin;GO:0034113//heterotypic cell-cell adhesion;GO:0034446//substrate adhesion-dependent cell spreading;GO:0035987//endodermal cell differentiation;GO:0043113//receptor clustering;GO…	--	-1	0
miR-10955-z	66.7924	11.4404	-2.54554	6.83887e-27	ENSBGRG00000002228	54.498	109.575	1.00764	9.77931e-19	6.91929e-17	IGFBP5	insulin like growth factor binding protein 5 [Source:HGNC Symbol;Acc:HGNC:5474]	-	-	-	-	GO:0005576//extracellular region;GO:0042567//insulin-like growth factor ternary complex	GO:0001968//fibronectin binding;GO:0005520//insulin-like growth factor binding;GO:0031994//insulin-like growth factor I binding	GO:0001558//regulation of cell growth;GO:0001649//osteoblast differentiation;GO:0007565//female pregnancy;GO:0014912//negative regulation of smooth muscle cell migration;GO:0017148//negative regulation of translation;GO:0030336//negative regulation of cell migration;GO:0031069//hair follicle morphogenesis;GO:0040008//regulation of growth;GO:0042593//glucose homeostasis;GO:0043568//positive regula…	--	-1	0
miR-10955-z	66.7924	11.4404	-2.54554	6.83887e-27	ENSBGRG00000008735	0.0633333	0.559333	3.14267	0.000872469	0.00551084	FUT7	fucosyltransferase 7 [Source:HGNC Symbol;Acc:HGNC:4018]	Metabolism;Metabolism	Global and overview maps;Glycan biosynthesis and metabolism	ko01100//Metabolic pathways;ko00601//Glycosphingolipid biosynthesis - lacto and neolacto series	K07635;K07635	GO:0005794//Golgi apparatus;GO:0005802//trans-Golgi network;GO:0016020//membrane	GO:0008417//fucosyltransferase activity;GO:0017083//4-galactosyl-N-acetylglucosaminide 3-alpha-L-fucosyltransferase activity;GO:0046920//alpha-(1->3)-fucosyltransferase activity	GO:0001807//regulation of type IV hypersensitivity;GO:0002361//CD4-positive, CD25-positive, alpha-beta regulatory T cell differentiation;GO:0002522//leukocyte migration involved in immune response;GO:0002523//leukocyte migration involved in inflammatory response;GO:0006486//protein glycosylation;GO:0006672//ceramide metabolic process;GO:0007566//embryo implantation;GO:0022407//regulation of cell-…	--	-1	0
miR-10955-z	66.7924	11.4404	-2.54554	6.83887e-27	ENSBGRG00000008707	5.67467	13.2737	1.22596	5.09652e-20	3.93383e-18	HR	HR lysine demethylase and nuclear receptor corepressor [Source:HGNC Symbol;Acc:HGNC:5172]	-	-	-	-	GO:0005654//nucleoplasm;GO:0016604//nuclear body	GO:0003714//transcription corepressor activity	GO:0045892//negative regulation of transcription, DNA-templated	--	-1	0
miR-10955-z	66.7924	11.4404	-2.54554	6.83887e-27	ENSBGRG00000021652	0.001	0.149	7.21917	0.00878288	0.0384179	FNDC8	fibronectin type III domain containing 8 [Source:HGNC Symbol;Acc:HGNC:25286]	-	-	-	-	-	GO:0005515//protein binding	-	--	-1	0
miR-1185-x	0.748267	1.91917	1.35886	0.00566785	MSTRG.1430	7.07967	3.42233	-1.0487	0.000115792	0.000964858	FBXO30	PREDICTED: F-box only protein 30 [Bison bison bison]	-	-	-	-	-	GO:0004721//phosphoprotein phosphatase activity;GO:0019787//ubiquitin-like protein transferase activity;GO:0030247//polysaccharide binding;GO:0046914//transition metal ion binding	GO:0006470//protein dephosphorylation;GO:0032446//protein modification by small protein conjugation	--	-1	0
miR-1185-x	0.748267	1.91917	1.35886	0.00566785	MSTRG.21507	10.2057	3.421	-1.57688	0.000122922	0.00101328	Slc29a2	equilibrative nucleoside transporter 2 isoform X2 [Bos taurus]	Human Diseases	Substance dependence	ko05034//Alcoholism	K15014	GO:0016021//integral component of membrane;GO:0031090//organelle membrane;GO:0043231//intracellular membrane-bounded organelle;GO:0043232//intracellular non-membrane-bounded organelle	GO:0015932//nucleobase-containing compound transmembrane transporter activity	GO:0006725//cellular aromatic compound metabolic process;GO:0006863//purine nucleobase transport;GO:0007589//body fluid secretion;GO:0015855//pyrimidine nucleobase transport;GO:0015864//pyrimidine nucleoside transport;GO:0032868//response to insulin;GO:0044763//single-organism cellular process	--	-1	0
miR-1185-x	0.748267	1.91917	1.35886	0.00566785	ENSBGRG00000000867	2.81667	1.408	-1.00034	0.00270608	0.0145953	IKZF4	IKAROS family zinc finger 4 [Source:HGNC Symbol;Acc:HGNC:13179]	-	-	-	-	GO:0005654//nucleoplasm;GO:0016604//nuclear body;GO:0032991//macromolecular complex	GO:0003676//nucleic acid binding;GO:0008270//zinc ion binding;GO:0019904//protein domain specific binding;GO:0043425//bHLH transcription factor binding;GO:0043565//sequence-specific DNA binding	GO:0045892//negative regulation of transcription, DNA-templated;GO:0045944//positive regulation of transcription from RNA polymerase II promoter;GO:0051260//protein homooligomerization	zf-C2H2	-1	0
miR-1185-x	0.748267	1.91917	1.35886	0.00566785	ENSBGRG00000004466	23.1457	6.16233	-1.90919	3.8621e-13	1.47289e-11	DSTN	destrin, actin depolymerizing factor [Source:HGNC Symbol;Acc:HGNC:15750]	-	-	-	-	GO:0015629//actin cytoskeleton	GO:0003779//actin binding;GO:0051015//actin filament binding	GO:0030042//actin filament depolymerization;GO:0030836//positive regulation of actin filament depolymerization;GO:0051014//actin filament severing	--	-1	0
miR-1185-x	0.748267	1.91917	1.35886	0.00566785	ENSBGRG00000004943	4.463	1.62	-1.46202	1.41286e-08	2.70371e-07	PLXNA4	plexin A4 [Source:HGNC Symbol;Acc:HGNC:9102]	Organismal Systems	Development and regeneration	ko04360//Axon guidance	K06820	-	GO:0005515//protein binding;GO:0017154//semaphorin receptor activity	GO:0007165//signal transduction;GO:0007399//nervous system development;GO:0007411//axon guidance;GO:0008045//motor neuron axon guidance;GO:0021602//cranial nerve morphogenesis;GO:0021610//facial nerve morphogenesis;GO:0021612//facial nerve structural organization;GO:0021615//glossopharyngeal nerve morphogenesis;GO:0021636//trigeminal nerve morphogenesis;GO:0021637//trigeminal nerve structural org…	--	-1	0
miR-1185-x	0.748267	1.91917	1.35886	0.00566785	ENSBGRG00000006013	2.659	1.201	-1.14665	0.00111845	0.00686302	PREPL	prolyl endopeptidase like [Source:HGNC Symbol;Acc:HGNC:30228]	-	-	-	-	GO:0005794//Golgi apparatus;GO:0005802//trans-Golgi network;GO:0005856//cytoskeleton	GO:0004252//serine-type endopeptidase activity;GO:0008233//peptidase activity;GO:0008236//serine-type peptidase activity;GO:0070008//serine-type exopeptidase activity	GO:0006508//proteolysis;GO:0042147//retrograde transport, endosome to Golgi;GO:0043001//Golgi to plasma membrane protein transport;GO:2000300//regulation of synaptic vesicle exocytosis	--	-1	0
miR-1185-x	0.748267	1.91917	1.35886	0.00566785	ENSBGRG00000007650	0.878	0.300333	-1.54766	0.00423083	0.0211371	DCTD	dCMP deaminase [Source:HGNC Symbol;Acc:HGNC:2710]	Metabolism;Metabolism	Global and overview maps;Nucleotide metabolism	ko01100//Metabolic pathways;ko00240//Pyrimidine metabolism	K01493;K01493	-	GO:0003824//catalytic activity;GO:0004132//dCMP deaminase activity;GO:0008270//zinc ion binding;GO:0016787//hydrolase activity;GO:0042802//identical protein binding	GO:0006220//pyrimidine nucleotide metabolic process	--	-1	0
miR-1185-x	0.748267	1.91917	1.35886	0.00566785	ENSBGRG00000016163	2.64233	0.595	-2.15085	0.00339688	0.0176087	-	AAI22796.1 IGK protein [Bos taurus]	-	-	-	-	-	-	-	--	-1	0
miR-1185-x	0.748267	1.91917	1.35886	0.00566785	ENSBGRG00000016804	17.0787	6.12767	-1.47879	3.41314e-09	7.16937e-08	PDRG1	p53 and DNA damage regulated 1 [Source:HGNC Symbol;Acc:HGNC:16119]	-	-	-	-	GO:0016272//prefoldin complex	GO:0051082//unfolded protein binding	GO:0006457//protein folding	--	-1	0
miR-1185-x	0.748267	1.91917	1.35886	0.00566785	ENSBGRG00000017975	25.062	11.1957	-1.16256	0.000468128	0.00321491	MRPL45	mitochondrial ribosomal protein L45 [Source:HGNC Symbol;Acc:HGNC:16651]	-	-	-	-	GO:0005739//mitochondrion	-	-	--	-1	0
miR-1185-x	0.748267	1.91917	1.35886	0.00566785	ENSBGRG00000023547	85.7233	38.584	-1.15169	4.73113e-14	2.01379e-12	PRKAR2A	protein kinase cAMP-dependent type II regulatory subunit alpha [Source:HGNC Symbol;Acc:HGNC:9391]	Organismal Systems	Endocrine system	ko04910//Insulin signaling pathway	K04739	GO:0005737//cytoplasm;GO:0005813//centrosome;GO:0005886//plasma membrane;GO:0005930//axoneme;GO:0005952//cAMP-dependent protein kinase complex;GO:0031588//nucleotide-activated protein kinase complex;GO:0032991//macromolecular complex;GO:0044853//plasma membrane raft	GO:0004862//cAMP-dependent protein kinase inhibitor activity;GO:0008603//cAMP-dependent protein kinase regulator activity;GO:0019904//protein domain specific binding;GO:0031625//ubiquitin protein ligase binding;GO:0034236//protein kinase A catalytic subunit binding	GO:0001932//regulation of protein phosphorylation;GO:2000480//negative regulation of cAMP-dependent protein kinase activity	--	-1	0
miR-1185-x	0.748267	1.91917	1.35886	0.00566785	ENSBGRG00000025140	6.54833	3.08533	-1.0857	0.00231276	0.0127685	FBXO17	F-box protein 17 [Source:HGNC Symbol;Acc:HGNC:18754]	-	-	-	-	GO:0019005//SCF ubiquitin ligase complex	GO:0005515//protein binding	-	--	-1	0
miR-11976-z	1.1517	0.451233	-1.35182	0.0323975	MSTRG.15669	0.250333	2.33067	3.21882	4.92774e-08	8.57544e-07	--	-	-	-	-	-	-	-	-	--	-1	0
miR-11976-z	1.1517	0.451233	-1.35182	0.0323975	MSTRG.1998	1.041	2.447	1.23304	2.89447e-05	0.000284371	DACT2	dapper homolog 2 [Bos indicus x Bos taurus]	-	-	-	-	GO:0043231//intracellular membrane-bounded organelle	GO:0019901//protein kinase binding	GO:0000904//cell morphogenesis involved in differentiation;GO:0007155//cell adhesion;GO:0032926//negative regulation of activin receptor signaling pathway;GO:0072044//collecting duct development	--	-1	0
miR-11976-z	1.1517	0.451233	-1.35182	0.0323975	MSTRG.21179	23.0997	52.8833	1.19494	2.53211e-13	9.89056e-12	--	LOW QUALITY PROTEIN: collagen alpha-1(IV) chain-like [Phocoena sinus]	-	-	-	-	-	-	-	--	-1	0
miR-11976-z	1.1517	0.451233	-1.35182	0.0323975	MSTRG.29222	7.87167	26.7473	1.76465	5.55032e-47	1.72188e-44	--	serine/arginine repetitive matrix protein 1-like [Zalophus californianus]	-	-	-	-	GO:0042579//microbody	GO:0005515//protein binding;GO:0016647//oxidoreductase activity, acting on the CH-NH group of donors, oxygen as acceptor	GO:0006596//polyamine biosynthetic process;GO:0006598//polyamine catabolic process;GO:0031328//positive regulation of cellular biosynthetic process;GO:0044710//single-organism metabolic process;GO:0051234//establishment of localization	--	-1	0
miR-11976-z	1.1517	0.451233	-1.35182	0.0323975	MSTRG.29423	0.0653333	0.948667	3.86001	1.25928e-07	2.05615e-06	FBN3	fibrillin-3 [Bos taurus]	-	-	-	-	-	-	GO:0007507//heart development;GO:0009887//organ morphogenesis;GO:0009987//cellular process	--	-1	0
miR-11976-z	1.1517	0.451233	-1.35182	0.0323975	MSTRG.4090	72.148	169.674	1.23373	9.15796e-18	5.7041e-16	--	PREDICTED: basic salivary proline-rich protein 1-like isoform X2 [Bos indicus]	-	-	-	-	GO:0031224//intrinsic component of membrane;GO:0044421//extracellular region part	GO:0043169//cation binding;GO:0060089//molecular transducer activity	GO:0007162//negative regulation of cell adhesion;GO:0007169//transmembrane receptor protein tyrosine kinase signaling pathway;GO:0007606//sensory perception of chemical stimulus;GO:0010596//negative regulation of endothelial cell migration;GO:0045765//regulation of angiogenesis;GO:0048869//cellular developmental process;GO:0050922//negative regulation of chemotaxis	--	-1	0
miR-11976-z	1.1517	0.451233	-1.35182	0.0323975	MSTRG.6690	0.887667	7.27233	3.03433	6.67824e-13	2.46529e-11	--	uncharacterized protein LOC113906999 [Bos indicus x Bos taurus]	-	-	-	-	-	-	-	--	-1	0
miR-11976-z	1.1517	0.451233	-1.35182	0.0323975	MSTRG.7424	0.381667	1.55933	2.03054	2.01895e-05	0.00020666	--	PREDICTED: gametogenetin-like [Capra hircus]	-	-	-	-	-	-	-	--	-1	0
miR-11976-z	1.1517	0.451233	-1.35182	0.0323975	MSTRG.9421	0.128333	0.574	2.16115	0.0029974	0.0158955	--	thymocyte nuclear protein 1 isoform X2 [Odocoileus virginianus texanus]	-	-	-	-	-	-	-	--	-1	0
miR-11976-z	1.1517	0.451233	-1.35182	0.0323975	MSTRG.9831	0.144333	0.900667	2.64159	0.0112908	0.0471751	Arc	PREDICTED: LOW QUALITY PROTEIN: activity-regulated cytoskeleton-associated protein [Bos mutus]	Human Diseases	Substance dependence	ko05031//Amphetamine addiction	K15867	GO:0005856//cytoskeleton;GO:0030141//secretory granule;GO:0044309//neuron spine;GO:0097060//synaptic membrane	GO:0005488//binding	GO:0003002//regionalization;GO:0006996//organelle organization;GO:0007611//learning or memory;GO:0009888//tissue development;GO:0016192//vesicle-mediated transport;GO:0022603//regulation of anatomical structure morphogenesis;GO:0032414//positive regulation of ion transmembrane transporter activity;GO:0048167//regulation of synaptic plasticity;GO:0048870//cell motility	--	-1	0
miR-11976-z	1.1517	0.451233	-1.35182	0.0323975	ENSBGRG00000003693	0.995667	2.07	1.0559	0.000203439	0.00157404	BTBD19	BTB domain containing 19 [Source:HGNC Symbol;Acc:HGNC:27145]	-	-	-	-	-	GO:0005515//protein binding	-	--	-1	0
miR-11976-z	1.1517	0.451233	-1.35182	0.0323975	ENSBGRG00000004627	2.14767	5.302	1.30377	4.29682e-07	6.28934e-06	-	XP_005211746.1 C2 calcium-dependent domain-containing protein 4A isoform X1 [Bos taurus]	-	-	-	-	-	-	-	--	-1	0
miR-11976-z	1.1517	0.451233	-1.35182	0.0323975	ENSBGRG00000005552	1.33167	3.70567	1.4765	9.82414e-08	1.63553e-06	PLD4	phospholipase D family member 4 [Source:HGNC Symbol;Acc:HGNC:23792]	Metabolism;Metabolism;Metabolism	Global and overview maps;Lipid metabolism;Lipid metabolism	ko01100//Metabolic pathways;ko00564//Glycerophospholipid metabolism;ko00565//Ether lipid metabolism	K16860;K16860;K16860	GO:0005634//nucleus;GO:0005769//early endosome;GO:0005783//endoplasmic reticulum;GO:0005789//endoplasmic reticulum membrane;GO:0032588//trans-Golgi network membrane;GO:0045335//phagocytic vesicle	GO:0003824//catalytic activity;GO:0045145//single-stranded DNA 5'-3' exodeoxyribonuclease activity	GO:0002244//hematopoietic progenitor cell differentiation;GO:0006909//phagocytosis;GO:1900015//regulation of cytokine production involved in inflammatory response	--	-1	0
miR-11976-z	1.1517	0.451233	-1.35182	0.0323975	ENSBGRG00000008031	1.68467	13.9643	3.05121	1.03866e-15	5.2036e-14	ZNF827	zinc finger protein 827 [Source:HGNC Symbol;Acc:HGNC:27193]	-	-	-	-	-	GO:0003676//nucleic acid binding	-	zf-C2H2	-1	0
miR-11976-z	1.1517	0.451233	-1.35182	0.0323975	ENSBGRG00000010116	3.19167	8.15167	1.35279	0.0107319	0.0453096	ATP11A	ATPase phospholipid transporting 11A [Source:HGNC Symbol;Acc:HGNC:13552]	-	-	-	-	GO:0005783//endoplasmic reticulum;GO:0016021//integral component of membrane;GO:0043231//intracellular membrane-bounded organelle;GO:0055037//recycling endosome	GO:0000166//nucleotide binding;GO:0000287//magnesium ion binding;GO:0005524//ATP binding	GO:0001701//in utero embryonic development;GO:0015914//phospholipid transport	--	-1	0
miR-11976-z	1.1517	0.451233	-1.35182	0.0323975	ENSBGRG00000017016	0.601667	2.07667	1.78723	4.92272e-05	0.000455894	CLEC11A	C-type lectin domain containing 11A [Source:HGNC Symbol;Acc:HGNC:10576]	-	-	-	-	GO:0005576//extracellular region	GO:0008083//growth factor activity	GO:0008284//positive regulation of cell proliferation	--	-1	0
miR-11976-z	1.1517	0.451233	-1.35182	0.0323975	ENSBGRG00000019398	8.08	17.1533	1.08606	1.14109e-15	5.68148e-14	TGFB1	transforming growth factor beta 1 [Source:HGNC Symbol;Acc:HGNC:11766]	Human Diseases;Environmental Information Processing;Environmental Information Processing;Human Diseases;Human Diseases;Human Diseases;Environmental Information Processing;Human Diseases;Human Diseases;Human Diseases;Human Diseases;Human Diseases;Organismal Systems;Human Diseases;Cellular Processes;Cellular Processes;Organismal Systems;Human Diseases;Human Diseases;Environmental Information Proces…	Cancer: overview;Signal transduction;Signaling molecules and interaction;Infectious disease: viral;Cancer: overview;Infectious disease: bacterial;Signal transduction;Endocrine and metabolic disease;Cancer: specific types;Immune disease;Infectious disease: parasitic;Cancer: specific types;Immune system;Infectious disease: viral;Cell growth and death;Cell growth and death;Endocrine system;Infectiou…	ko05200//Pathways in cancer;ko04010//MAPK signaling pathway;ko04060//Cytokine-cytokine receptor interaction;ko05166//Human T-cell leukemia virus 1 infection;ko05205//Proteoglycans in cancer;ko05152//Tuberculosis;ko04390//Hippo signaling pathway;ko04932//Non-alcoholic fatty liver disease;ko05226//Gastric cancer;ko05323//Rheumatoid arthritis;ko05142//Chagas disease;ko05225//Hepatocellular carcinoma…	K13375;K13375;K13375;K13375;K13375;K13375;K13375;K13375;K13375;K13375;K13375;K13375;K13375;K13375;K13375;K13375;K13375;K13375;K13375;K13375;K13375;K13375;K13375;K13375;K13375;K13375;K13375;K13375;K13375;K13375;K13375;K13375;K13375	GO:0005615//extracellular space;GO:0031012//extracellular matrix	GO:0005160//transforming growth factor beta receptor binding;GO:0008083//growth factor activity;GO:0043539//protein serine/threonine kinase activator activity	GO:0000122//negative regulation of transcription from RNA polymerase II promoter;GO:0001570//vasculogenesis;GO:0001657//ureteric bud development;GO:0001775//cell activation;GO:0001843//neural tube closure;GO:0002028//regulation of sodium ion transport;GO:0002460//adaptive immune response based on somatic recombination of immune receptors built from immunoglobulin superfamily domains;GO:0002513//t…	--	-1	0
miR-11976-z	1.1517	0.451233	-1.35182	0.0323975	ENSBGRG00000019568	3.92333	12.593	1.68247	0.000437208	0.0030418	MYO1D	myosin ID [Source:HGNC Symbol;Acc:HGNC:7598]	Human Diseases	Infectious disease: bacterial	ko05130//Pathogenic Escherichia coli infection	K10356	GO:0005903//brush border;GO:0016459//myosin complex;GO:0030424//axon;GO:0043005//neuron projection;GO:0043025//neuronal cell body;GO:0043209//myelin sheath	GO:0003774//motor activity;GO:0005515//protein binding;GO:0005524//ATP binding;GO:0019904//protein domain specific binding	GO:0010923//negative regulation of phosphatase activity;GO:0051641//cellular localization	--	-1	0
miR-11976-z	1.1517	0.451233	-1.35182	0.0323975	ENSBGRG00000019852	0.105333	0.798333	2.92203	0.0064031	0.0297422	-	XP_025146060.1 zinc finger protein ZIC 4 isoform X3 [Bubalus bubalis]	-	-	-	-	-	GO:0003676//nucleic acid binding	-	zf-C2H2	-1	0
miR-11976-z	1.1517	0.451233	-1.35182	0.0323975	ENSBGRG00000020501	0.018	4.64833	8.01257	2.82692e-14	1.23254e-12	-	DAA19881.1 TPA: aminopeptidase O-like [Bos taurus]	-	-	-	-	GO:0005730//nucleolus	GO:0008237//metallopeptidase activity;GO:0008270//zinc ion binding;GO:0070006//metalloaminopeptidase activity	-	--	-1	0
miR-11976-z	1.1517	0.451233	-1.35182	0.0323975	ENSBGRG00000020144	5.35867	10.77	1.00707	1.28541e-16	7.22516e-15	GRIP2	glutamate receptor interacting protein 2 [Source:HGNC Symbol;Acc:HGNC:23841]	-	-	-	-	-	GO:0005515//protein binding;GO:0030159//receptor signaling complex scaffold activity	GO:0007219//Notch signaling pathway;GO:0014824//artery smooth muscle contraction;GO:0045777//positive regulation of blood pressure	--	-1	0
miR-11976-z	1.1517	0.451233	-1.35182	0.0323975	ENSBGRG00000023293	0.423667	1.05733	1.31943	0.00153345	0.00900207	SCD5	stearoyl-CoA desaturase 5 [Source:HGNC Symbol;Acc:HGNC:21088]	Metabolism;Environmental Information Processing;Organismal Systems;Organismal Systems;Metabolism;Metabolism	Global and overview maps;Signal transduction;Aging;Endocrine system;Global and overview maps;Lipid metabolism	ko01100//Metabolic pathways;ko04152//AMPK signaling pathway;ko04212//Longevity regulating pathway - worm;ko03320//PPAR signaling pathway;ko01212//Fatty acid metabolism;ko01040//Biosynthesis of unsaturated fatty acids	K00507;K00507;K00507;K00507;K00507;K00507	GO:0005789//endoplasmic reticulum membrane	GO:0004768//stearoyl-CoA 9-desaturase activity;GO:0016491//oxidoreductase activity;GO:0016717//oxidoreductase activity, acting on paired donors, with oxidation of a pair of donors resulting in the reduction of molecular oxygen to two molecules of water	GO:0006629//lipid metabolic process;GO:0006636//unsaturated fatty acid biosynthetic process;GO:0055114//oxidation-reduction process	--	-1	0
miR-11976-z	1.1517	0.451233	-1.35182	0.0323975	ENSBGRG00000024189	2.48333	17.3383	2.80362	1.21624e-65	7.00729e-63	HYAL2	hyaluronidase 2 [Source:HGNC Symbol;Acc:HGNC:5321]	Metabolism;Cellular Processes;Metabolism	Global and overview maps;Transport and catabolism;Glycan biosynthesis and metabolism	ko01100//Metabolic pathways;ko04142//Lysosome;ko00531//Glycosaminoglycan degradation	K01197;K01197;K01197	GO:0005737//cytoplasm;GO:0005764//lysosome;GO:0005829//cytosol;GO:0005902//microvillus;GO:0009986//cell surface;GO:0016324//apical plasma membrane;GO:0030139//endocytic vesicle;GO:0031362//anchored component of external side of plasma membrane;GO:0031410//cytoplasmic vesicle;GO:0045121//membrane raft;GO:0046658//anchored component of plasma membrane;GO:0048471//perinuclear region of cytoplasm;GO:…	GO:0001618//virus receptor activity;GO:0003713//transcription coactivator activity;GO:0003824//catalytic activity;GO:0004415//hyalurononglucosaminidase activity;GO:0005540//hyaluronic acid binding;GO:0019899//enzyme binding;GO:0030294//receptor signaling protein tyrosine kinase inhibitor activity;GO:0030971//receptor tyrosine kinase binding;GO:0033906//hyaluronoglucuronidase activity;GO:0050431//…	GO:0000302//response to reactive oxygen species;GO:0002244//hematopoietic progenitor cell differentiation;GO:0005975//carbohydrate metabolic process;GO:0006027//glycosaminoglycan catabolic process;GO:0009615//response to virus;GO:0010259//multicellular organism aging;GO:0010764//negative regulation of fibroblast migration;GO:0019064//fusion of virus membrane with host plasma membrane;GO:0019087//…	--	-1	0
miR-11990-z	0.01	1.08347	6.75951	8.42493e-09	MSTRG.10777	2.30633	0.827333	-1.47906	0.00151951	0.00893613	--	GRAM domain-containing protein 2B isoform X2 [Bos taurus]	Cellular Processes	Transport and catabolism	ko04146//Peroxisome	K00308	GO:0005737//cytoplasm;GO:0043231//intracellular membrane-bounded organelle	GO:0005515//protein binding;GO:0016647//oxidoreductase activity, acting on the CH-NH group of donors, oxygen as acceptor	GO:0006596//polyamine biosynthetic process;GO:0006598//polyamine catabolic process;GO:0009653//anatomical structure morphogenesis;GO:0016043//cellular component organization;GO:0031325//positive regulation of cellular metabolic process;GO:0031326//regulation of cellular biosynthetic process;GO:0044763//single-organism cellular process;GO:0048523//negative regulation of cellular process;GO:0048731…	--	-1	0
miR-11990-z	0.01	1.08347	6.75951	8.42493e-09	MSTRG.1213	1.30833	0.344667	-1.92446	9.1548e-05	0.000786684	--	-	-	-	-	-	-	-	-	--	-1	0
miR-11990-z	0.01	1.08347	6.75951	8.42493e-09	MSTRG.15958	3.31033	1.608	-1.04171	0.0060772	0.028392	--	-	-	-	-	-	-	-	-	--	-1	0
miR-11990-z	0.01	1.08347	6.75951	8.42493e-09	MSTRG.21503	3.514	1.09967	-1.67605	0.00481975	0.0235669	MRPL11	39S ribosomal protein L11, mitochondrial isoform X1 [Panthera tigris]	Genetic Information Processing	Translation	ko03010//Ribosome	K02867	GO:0000313//organellar ribosome;GO:0019866//organelle inner membrane;GO:0043231//intracellular membrane-bounded organelle	GO:0003723//RNA binding;GO:0005198//structural molecule activity	GO:0006413//translational initiation;GO:0006414//translational elongation;GO:0006415//translational termination	--	-1	0
miR-11990-z	0.01	1.08347	6.75951	8.42493e-09	MSTRG.21507	10.2057	3.421	-1.57688	0.000122922	0.00101328	Slc29a2	equilibrative nucleoside transporter 2 isoform X2 [Bos taurus]	Human Diseases	Substance dependence	ko05034//Alcoholism	K15014	GO:0016021//integral component of membrane;GO:0031090//organelle membrane;GO:0043231//intracellular membrane-bounded organelle;GO:0043232//intracellular non-membrane-bounded organelle	GO:0015932//nucleobase-containing compound transmembrane transporter activity	GO:0006725//cellular aromatic compound metabolic process;GO:0006863//purine nucleobase transport;GO:0007589//body fluid secretion;GO:0015855//pyrimidine nucleobase transport;GO:0015864//pyrimidine nucleoside transport;GO:0032868//response to insulin;GO:0044763//single-organism cellular process	--	-1	0
miR-11990-z	0.01	1.08347	6.75951	8.42493e-09	MSTRG.22162	20.0763	7.96567	-1.33363	1.4601e-06	1.93545e-05	--	translation initiation factor IF-2-like [Cervus canadensis]	-	-	-	-	-	-	-	--	-1	0
miR-11990-z	0.01	1.08347	6.75951	8.42493e-09	MSTRG.2728	3.08667	0.001	-11.5918	9.32547e-07	1.27707e-05	--	-	-	-	-	-	-	-	-	--	-1	0
miR-11990-z	0.01	1.08347	6.75951	8.42493e-09	MSTRG.27704	0.92	0.111	-3.05107	0.000328239	0.00237557	pol	PREDICTED: endogenous retrovirus group K member 19 Env polyprotein-like [Bison bison bison]	-	-	-	-	GO:0019012//virion;GO:0030131//clathrin adaptor complex;GO:0030135//coated vesicle;GO:0036464//cytoplasmic ribonucleoprotein granule	GO:0000175//3'-5'-exoribonuclease activity;GO:0008289//lipid binding;GO:0015631//tubulin binding;GO:0016740//transferase activity;GO:0043167//ion binding;GO:0044822//poly(A) RNA binding	GO:0001649//osteoblast differentiation;GO:0002237//response to molecule of bacterial origin;GO:0006259//DNA metabolic process;GO:0007009//plasma membrane organization;GO:0007623//circadian rhythm;GO:0022618//ribonucleoprotein complex assembly;GO:0043488//regulation of mRNA stability;GO:0045597//positive regulation of cell differentiation;GO:0045807//positive regulation of endocytosis;GO:0090501//…	--	-1	0
miR-11990-z	0.01	1.08347	6.75951	8.42493e-09	MSTRG.3598	7.645	2.71767	-1.49215	3.23524e-07	4.86856e-06	OPTN	PREDICTED: optineurin isoform X2 [Bos mutus]	Cellular Processes	Transport and catabolism	ko04137//Mitophagy - animal	K19946	-	-	-	--	-1	0
miR-11990-z	0.01	1.08347	6.75951	8.42493e-09	MSTRG.3753	2.739	1.2	-1.19061	0.00586099	0.0275655	WAC	WW domain-containing adapter protein with coiled-coil isoform X2 [Bos taurus]	-	-	-	-	GO:0016604//nuclear body;GO:0030529//intracellular ribonucleoprotein complex	GO:0001099//basal RNA polymerase II transcription machinery binding	GO:0000077//DNA damage checkpoint;GO:0006355//regulation of transcription, DNA-templated;GO:0006513//protein monoubiquitination;GO:0010508//positive regulation of autophagy;GO:0031330//negative regulation of cellular catabolic process;GO:0033523//histone H2B ubiquitination	--	-1	0
miR-11990-z	0.01	1.08347	6.75951	8.42493e-09	MSTRG.4478	1.95933	0.685333	-1.51549	7.1073e-06	8.09975e-05	F52C9.6	endonuclease-reverse transcriptase [Babesia ovata]	-	-	-	-	-	-	-	--	-1	0
miR-11990-z	0.01	1.08347	6.75951	8.42493e-09	MSTRG.5822	7.31733	1.05	-2.80093	2.07643e-17	1.24989e-15	--	-	-	-	-	-	-	-	-	--	-1	0
miR-11990-z	0.01	1.08347	6.75951	8.42493e-09	ENSBGRG00000000419	1.35667	0.212	-2.67793	0.00205287	0.011547	HENMT1	HEN methyltransferase 1 [Source:HGNC Symbol;Acc:HGNC:26400]	-	-	-	-	-	GO:0008171//O-methyltransferase activity;GO:0008173//RNA methyltransferase activity	GO:0001510//RNA methylation;GO:0034587//piRNA metabolic process	--	-1	0
miR-11990-z	0.01	1.08347	6.75951	8.42493e-09	ENSBGRG00000000807	12.2963	5.62867	-1.12736	5.31495e-06	6.23776e-05	DDX47	DEAD-box helicase 47 [Source:HGNC Symbol;Acc:HGNC:18682]	-	-	-	-	GO:0005730//nucleolus	GO:0003676//nucleic acid binding;GO:0005524//ATP binding	GO:0006364//rRNA processing;GO:0008380//RNA splicing;GO:0008625//extrinsic apoptotic signaling pathway via death domain receptors	--	-1	0
miR-11990-z	0.01	1.08347	6.75951	8.42493e-09	ENSBGRG00000000867	2.81667	1.408	-1.00034	0.00270608	0.0145953	IKZF4	IKAROS family zinc finger 4 [Source:HGNC Symbol;Acc:HGNC:13179]	-	-	-	-	GO:0005654//nucleoplasm;GO:0016604//nuclear body;GO:0032991//macromolecular complex	GO:0003676//nucleic acid binding;GO:0008270//zinc ion binding;GO:0019904//protein domain specific binding;GO:0043425//bHLH transcription factor binding;GO:0043565//sequence-specific DNA binding	GO:0045892//negative regulation of transcription, DNA-templated;GO:0045944//positive regulation of transcription from RNA polymerase II promoter;GO:0051260//protein homooligomerization	zf-C2H2	-1	0
miR-11990-z	0.01	1.08347	6.75951	8.42493e-09	ENSBGRG00000000955	8.67867	3.61367	-1.26401	9.7943e-06	0.000108892	RIOX2	ribosomal oxygenase 2 [Source:HGNC Symbol;Acc:HGNC:19441]	-	-	-	-	GO:0005654//nucleoplasm;GO:0005730//nucleolus	GO:0042802//identical protein binding	-	--	-1	0
miR-11990-z	0.01	1.08347	6.75951	8.42493e-09	ENSBGRG00000001695	11.8763	5.52867	-1.10309	0.000174193	0.00137077	ADH5	alcohol dehydrogenase 5 (class III), chi polypeptide [Source:HGNC Symbol;Acc:HGNC:253]	Metabolism;Metabolism;Metabolism;Human Diseases;Metabolism;Metabolism;Metabolism;Metabolism;Metabolism	Global and overview maps;Global and overview maps;Carbohydrate metabolism;Cancer: overview;Metabolism of cofactors and vitamins;Lipid metabolism;Xenobiotics biodegradation and metabolism;Xenobiotics biodegradation and metabolism;Amino acid metabolism	ko01100//Metabolic pathways;ko01200//Carbon metabolism;ko00010//Glycolysis / Gluconeogenesis;ko05204//Chemical carcinogenesis - DNA adducts;ko00830//Retinol metabolism;ko00071//Fatty acid degradation;ko00980//Metabolism of xenobiotics by cytochrome P450;ko00982//Drug metabolism - cytochrome P450;ko00350//Tyrosine metabolism	K00121;K00121;K00121;K00121;K00121;K00121;K00121;K00121;K00121	GO:0005739//mitochondrion	GO:0004022//alcohol dehydrogenase (NAD) activity;GO:0005504//fatty acid binding;GO:0008270//zinc ion binding;GO:0016491//oxidoreductase activity;GO:0018467//formaldehyde dehydrogenase activity;GO:0042802//identical protein binding;GO:0051903//S-(hydroxymethyl)glutathione dehydrogenase activity	GO:0001523//retinoid metabolic process;GO:0003016//respiratory system process;GO:0006069//ethanol oxidation;GO:0010430//fatty acid omega-oxidation;GO:0018119//peptidyl-cysteine S-nitrosylation;GO:0032496//response to lipopolysaccharide;GO:0045777//positive regulation of blood pressure;GO:0046294//formaldehyde catabolic process;GO:0051409//response to nitrosative stress;GO:0051775//response to red…	--	-1	0
miR-11990-z	0.01	1.08347	6.75951	8.42493e-09	ENSBGRG00000001770	837.211	341.034	-1.29567	1.50007e-16	8.28738e-15	TMOD4	tropomodulin 4 [Source:HGNC Symbol;Acc:HGNC:11874]	-	-	-	-	GO:0005865//striated muscle thin filament	GO:0005523//tropomyosin binding;GO:0051015//actin filament binding	GO:0051694//pointed-end actin filament capping	--	-1	0
miR-11990-z	0.01	1.08347	6.75951	8.42493e-09	ENSBGRG00000001941	4.40567	2.06267	-1.09485	0.000642191	0.00423719	MRAS	muscle RAS oncogene homolog [Source:HGNC Symbol;Acc:HGNC:7227]	Environmental Information Processing;Environmental Information Processing;Environmental Information Processing;Cellular Processes;Human Diseases;Environmental Information Processing;Cellular Processes;Cellular Processes;Environmental Information Processing;Organismal Systems;Cellular Processes	Signal transduction;Signal transduction;Signal transduction;Cell motility;Cancer: overview;Signal transduction;Cell growth and death;Transport and catabolism;Signal transduction;Immune system;Transport and catabolism	ko04010//MAPK signaling pathway;ko04014//Ras signaling pathway;ko04015//Rap1 signaling pathway;ko04810//Regulation of actin cytoskeleton;ko05205//Proteoglycans in cancer;ko04072//Phospholipase D signaling pathway;ko04218//Cellular senescence;ko04140//Autophagy - animal;ko04371//Apelin signaling pathway;ko04625//C-type lectin receptor signaling pathway;ko04137//Mitophagy - animal	K07831;K07831;K07831;K07831;K07831;K07831;K07831;K07831;K07831;K07831;K07831	GO:0016020//membrane	GO:0003924//GTPase activity;GO:0005525//GTP binding;GO:0030742//GTP-dependent protein binding	GO:0007165//signal transduction;GO:0007265//Ras protein signal transduction;GO:1990830//cellular response to leukemia inhibitory factor	--	-1	0
miR-11990-z	0.01	1.08347	6.75951	8.42493e-09	ENSBGRG00000002744	4.843	2.173	-1.15621	0.0066391	0.0306331	SETD4	SET domain containing 4 [Source:HGNC Symbol;Acc:HGNC:1258]	-	-	-	-	GO:0005634//nucleus;GO:0005829//cytosol	GO:0005515//protein binding	-	--	-1	0
miR-11990-z	0.01	1.08347	6.75951	8.42493e-09	ENSBGRG00000002935	8.13533	3.71333	-1.13149	0.00057768	0.00385886	SPRYD4	SPRY domain containing 4 [Source:HGNC Symbol;Acc:HGNC:27468]	-	-	-	-	GO:0005634//nucleus	GO:0005515//protein binding	-	--	-1	0
miR-11990-z	0.01	1.08347	6.75951	8.42493e-09	ENSBGRG00000002959	8.672	3.641	-1.25203	5.70897e-07	8.1966e-06	TOE1	target of EGR1, exonuclease [Source:HGNC Symbol;Acc:HGNC:15954]	-	-	-	-	GO:0005654//nucleoplasm;GO:0005737//cytoplasm;GO:0015030//Cajal body;GO:0016604//nuclear body	GO:0000175//3'-5'-exoribonuclease activity;GO:0003676//nucleic acid binding;GO:0004535//poly(A)-specific ribonuclease activity;GO:0017069//snRNA binding;GO:0046872//metal ion binding	GO:0034472//snRNA 3'-end processing;GO:0090503//RNA phosphodiester bond hydrolysis, exonucleolytic	zf-CCCH	-1	0
miR-11990-z	0.01	1.08347	6.75951	8.42493e-09	ENSBGRG00000003241	93.638	44.4097	-1.07622	2.72943e-13	1.06356e-11	PDE4A	phosphodiesterase 4A [Source:HGNC Symbol;Acc:HGNC:8780]	Metabolism;Environmental Information Processing;Metabolism;Organismal Systems;Human Diseases	Global and overview maps;Signal transduction;Nucleotide metabolism;Endocrine system;Substance dependence	ko01100//Metabolic pathways;ko04024//cAMP signaling pathway;ko00230//Purine metabolism;ko04928//Parathyroid hormone synthesis, secretion and action;ko05032//Morphine addiction	K13293;K13293;K13293;K13293;K13293	GO:0005654//nucleoplasm;GO:0005737//cytoplasm;GO:0005829//cytosol;GO:0005886//plasma membrane;GO:0016020//membrane;GO:0048471//perinuclear region of cytoplasm	GO:0004114//3',5'-cyclic-nucleotide phosphodiesterase activity;GO:0004115//3',5'-cyclic-AMP phosphodiesterase activity;GO:0008081//phosphoric diester hydrolase activity;GO:0030552//cAMP binding	GO:0007165//signal transduction;GO:0007608//sensory perception of smell;GO:0010738//regulation of protein kinase A signaling;GO:0035690//cellular response to drug;GO:0043949//regulation of cAMP-mediated signaling	--	-1	0
miR-11990-z	0.01	1.08347	6.75951	8.42493e-09	ENSBGRG00000003642	23.7687	9.136	-1.37943	1.64535e-14	7.33228e-13	-	XP_002687011.1 solute carrier family 23 member 1 isoform X3 [Bos taurus]	Organismal Systems	Digestive system	ko04977//Vitamin digestion and absorption	K14611	GO:0016020//membrane	GO:0022857//transmembrane transporter activity	GO:0055085//transmembrane transport	--	-1	0
miR-11990-z	0.01	1.08347	6.75951	8.42493e-09	ENSBGRG00000004226	11.526	4.43267	-1.37865	3.74318e-07	5.54499e-06	FAM168B	family with sequence similarity 168 member B [Source:HGNC Symbol;Acc:HGNC:27016]	-	-	-	-	-	-	-	--	-1	0
miR-11990-z	0.01	1.08347	6.75951	8.42493e-09	ENSBGRG00000004943	4.463	1.62	-1.46202	1.41286e-08	2.70371e-07	PLXNA4	plexin A4 [Source:HGNC Symbol;Acc:HGNC:9102]	Organismal Systems	Development and regeneration	ko04360//Axon guidance	K06820	-	GO:0005515//protein binding;GO:0017154//semaphorin receptor activity	GO:0007165//signal transduction;GO:0007399//nervous system development;GO:0007411//axon guidance;GO:0008045//motor neuron axon guidance;GO:0021602//cranial nerve morphogenesis;GO:0021610//facial nerve morphogenesis;GO:0021612//facial nerve structural organization;GO:0021615//glossopharyngeal nerve morphogenesis;GO:0021636//trigeminal nerve morphogenesis;GO:0021637//trigeminal nerve structural org…	--	-1	0
miR-11990-z	0.01	1.08347	6.75951	8.42493e-09	ENSBGRG00000005715	5.667	2.73467	-1.05122	0.00108222	0.00667368	PSEN2	presenilin 2 [Source:HGNC Symbol;Acc:HGNC:9509]	Human Diseases;Organismal Systems;Environmental Information Processing	Neurodegenerative disease;Nervous system;Signal transduction	ko05010//Alzheimer disease;ko04722//Neurotrophin signaling pathway;ko04330//Notch signaling pathway	K04522;K04522;K04522	GO:0000776//kinetochore;GO:0005637//nuclear inner membrane;GO:0005783//endoplasmic reticulum;GO:0005794//Golgi apparatus;GO:0005813//centrosome;GO:0005887//integral component of plasma membrane;GO:0016020//membrane;GO:0016021//integral component of membrane;GO:0032991//macromolecular complex	GO:0004190//aspartic-type endopeptidase activity;GO:0042500//aspartic endopeptidase activity, intramembrane cleaving	GO:0006509//membrane protein ectodomain proteolysis;GO:0016485//protein processing;GO:0035556//intracellular signal transduction;GO:0042987//amyloid precursor protein catabolic process;GO:0043085//positive regulation of catalytic activity;GO:1990456//mitochondrion-ER tethering	--	-1	0
miR-11990-z	0.01	1.08347	6.75951	8.42493e-09	ENSBGRG00000006244	4.70467	2.165	-1.11973	8.35887e-07	1.15747e-05	SUGT1	SGT1 homolog, MIS12 kinetochore complex assembly cochaperone [Source:HGNC Symbol;Acc:HGNC:16987]	Organismal Systems	Immune system	ko04621//NOD-like receptor signaling pathway	K12795	GO:0032991//macromolecular complex	GO:0005515//protein binding	GO:0031647//regulation of protein stability;GO:0043947//positive regulation by host of symbiont catalytic activity	--	-1	0
miR-11990-z	0.01	1.08347	6.75951	8.42493e-09	ENSBGRG00000006304	34.5823	15.9577	-1.11579	5.17092e-09	1.04402e-07	-	XP_004397484.1 PREDICTED: E3 ubiquitin-protein ligase RBX1 isoform X2 [Odobenus rosmarus divergens]	Human Diseases;Human Diseases;Human Diseases;Genetic Information Processing;Environmental Information Processing;Genetic Information Processing;Cellular Processes;Cellular Processes;Environmental Information Processing;Environmental Information Processing;Human Diseases;Genetic Information Processing;Environmental Information Processing;Organismal Systems	Cancer: overview;Infectious disease: viral;Infectious disease: bacterial;Folding, sorting and degradation;Signal transduction;Folding, sorting and degradation;Cell growth and death;Cell growth and death;Signal transduction;Signal transduction;Cancer: specific types;Replication and repair;Signal transduction;Environmental adaptation	ko05200//Pathways in cancer;ko05170//Human immunodeficiency virus 1 infection;ko05131//Shigellosis;ko04141//Protein processing in endoplasmic reticulum;ko04310//Wnt signaling pathway;ko04120//Ubiquitin mediated proteolysis;ko04110//Cell cycle;ko04114//Oocyte meiosis;ko04066//HIF-1 signaling pathway;ko04350//TGF-beta signaling pathway;ko05211//Renal cell carcinoma;ko03420//Nucleotide excision repa…	K03868;K03868;K03868;K03868;K03868;K03868;K03868;K03868;K03868;K03868;K03868;K03868;K03868;K03868	-	GO:0008270//zinc ion binding	-	--	-1	0
miR-11990-z	0.01	1.08347	6.75951	8.42493e-09	ENSBGRG00000006456	0.698	0.103333	-2.75592	0.00074638	0.00481432	SLC27A6	solute carrier family 27 member 6 [Source:HGNC Symbol;Acc:HGNC:11000]	Human Diseases;Organismal Systems	Endocrine and metabolic disease;Endocrine system	ko04931//Insulin resistance;ko03320//PPAR signaling pathway	K08749;K08749	GO:0016021//integral component of membrane	GO:0003824//catalytic activity;GO:0004467//long-chain fatty acid-CoA ligase activity;GO:0031957//very long-chain fatty acid-CoA ligase activity	GO:0015908//fatty acid transport	--	-1	0
miR-11990-z	0.01	1.08347	6.75951	8.42493e-09	ENSBGRG00000006660	6.539	2.553	-1.35688	5.98907e-07	8.55764e-06	BTBD10	BTB domain containing 10 [Source:HGNC Symbol;Acc:HGNC:21445]	-	-	-	-	GO:0001650//fibrillar center;GO:0005654//nucleoplasm;GO:0005737//cytoplasm	GO:0005515//protein binding	GO:0042327//positive regulation of phosphorylation;GO:1901215//negative regulation of neuron death	--	-1	0
miR-11990-z	0.01	1.08347	6.75951	8.42493e-09	ENSBGRG00000006702	50.4827	17.078	-1.56365	1.93104e-18	1.28196e-16	GPX3	glutathione peroxidase 3 [Source:HGNC Symbol;Acc:HGNC:4555]	Metabolism;Human Diseases;Organismal Systems;Metabolism;Human Diseases;Metabolism	Global and overview maps;Neurodegenerative disease;Endocrine system;Lipid metabolism;Neurodegenerative disease;Metabolism of other amino acids	ko01100//Metabolic pathways;ko05016//Huntington disease;ko04918//Thyroid hormone synthesis;ko00590//Arachidonic acid metabolism;ko05014//Amyotrophic lateral sclerosis;ko00480//Glutathione metabolism	K00432;K00432;K00432;K00432;K00432;K00432	GO:0005615//extracellular space	GO:0004602//glutathione peroxidase activity;GO:0008430//selenium binding;GO:0042802//identical protein binding	GO:0006979//response to oxidative stress;GO:0055114//oxidation-reduction process	--	-1	0
miR-11990-z	0.01	1.08347	6.75951	8.42493e-09	ENSBGRG00000006852	2.06733	0.793	-1.38238	0.00350536	0.018084	-	XP_006075804.1 eukaryotic translation initiation factor 2 subunit 2 [Bubalus bubalis]	Genetic Information Processing	Translation	ko03013//Nucleocytoplasmic transport	K03238	-	GO:0003743//translation initiation factor activity	GO:0006413//translational initiation	--	-1	0
miR-11990-z	0.01	1.08347	6.75951	8.42493e-09	ENSBGRG00000007069	5.25533	1.94333	-1.43525	2.14309e-05	0.000217573	CARHSP1	calcium regulated heat stable protein 1 [Source:HGNC Symbol;Acc:HGNC:17150]	-	-	-	-	GO:0000177//cytoplasmic exosome (RNase complex);GO:0005829//cytosol;GO:0043186//P granule	GO:0003676//nucleic acid binding;GO:0003730//mRNA 3'-UTR binding	GO:0043488//regulation of mRNA stability	CSD	-1	0
miR-11990-z	0.01	1.08347	6.75951	8.42493e-09	ENSBGRG00000008119	109.047	54.1923	-1.00879	0.000124934	0.00102566	NPEPL1	aminopeptidase like 1 [Source:HGNC Symbol;Acc:HGNC:16244]	-	-	-	-	GO:0005737//cytoplasm	GO:0004177//aminopeptidase activity;GO:0008235//metalloexopeptidase activity;GO:0030145//manganese ion binding	GO:0006508//proteolysis;GO:0019538//protein metabolic process	--	-1	0
miR-11990-z	0.01	1.08347	6.75951	8.42493e-09	ENSBGRG00000008598	5.12333	2.492	-1.03978	0.000418574	0.00293457	CSDC2	cold shock domain containing C2 [Source:HGNC Symbol;Acc:HGNC:30359]	-	-	-	-	-	GO:0003676//nucleic acid binding	-	CSD	-1	0
miR-11990-z	0.01	1.08347	6.75951	8.42493e-09	ENSBGRG00000008759	16.8487	4.32233	-1.96275	1.69702e-30	2.48876e-28	SEMA3G	semaphorin 3G [Source:HGNC Symbol;Acc:HGNC:30400]	Organismal Systems	Development and regeneration	ko04360//Axon guidance	K06840	-	GO:0005102//receptor binding;GO:0005515//protein binding;GO:0030215//semaphorin receptor binding	GO:0030517//negative regulation of axon extension	--	-1	0
miR-11990-z	0.01	1.08347	6.75951	8.42493e-09	ENSBGRG00000009503	3.67367	1.59667	-1.20216	0.00139506	0.00833216	-	XP_032486352.1 ubiquitin-conjugating enzyme E2 E1 isoform X1 [Phocoena sinus]	Genetic Information Processing	Folding, sorting and degradation	ko04120//Ubiquitin mediated proteolysis	K20217	-	-	-	--	-1	0
miR-11990-z	0.01	1.08347	6.75951	8.42493e-09	ENSBGRG00000010357	8	2.97067	-1.42921	0.00148633	0.00876689	-	XP_006045488.1 bolA-like protein 3 [Bubalus bubalis]	-	-	-	-	-	-	-	--	-1	0
miR-11990-z	0.01	1.08347	6.75951	8.42493e-09	ENSBGRG00000010730	2.795	1.23067	-1.18341	0.00236559	0.0130333	NDUFA6	NADH:ubiquinone oxidoreductase subunit A6 [Source:HGNC Symbol;Acc:HGNC:7690]	Metabolism;Human Diseases;Human Diseases;Organismal Systems;Human Diseases;Metabolism;Human Diseases;Organismal Systems	Global and overview maps;Neurodegenerative disease;Neurodegenerative disease;Environmental adaptation;Endocrine and metabolic disease;Energy metabolism;Neurodegenerative disease;Nervous system	ko01100//Metabolic pathways;ko05010//Alzheimer disease;ko05016//Huntington disease;ko04714//Thermogenesis;ko04932//Non-alcoholic fatty liver disease;ko00190//Oxidative phosphorylation;ko05012//Parkinson disease;ko04723//Retrograde endocannabinoid signaling	K03950;K03950;K03950;K03950;K03950;K03950;K03950;K03950	-	-	-	--	-1	0
miR-11990-z	0.01	1.08347	6.75951	8.42493e-09	ENSBGRG00000010891	18.38	8.55	-1.10414	2.03018e-05	0.000207546	RTF2	replication termination factor 2 [Source:HGNC Symbol;Acc:HGNC:15890]	-	-	-	-	-	-	GO:1902979//mitotic DNA replication termination	--	-1	0
miR-11990-z	0.01	1.08347	6.75951	8.42493e-09	ENSBGRG00000010937	4.10333	1.396	-1.5555	8.0225e-10	1.86483e-08	-	DAA25794.1 TPA: Lim1-like [Bos taurus]	-	-	-	-	-	GO:0003676//nucleic acid binding;GO:0003677//DNA binding;GO:0043565//sequence-specific DNA binding	GO:0006355//regulation of transcription, DNA-templated	TF_Otx	-1	0
miR-11990-z	0.01	1.08347	6.75951	8.42493e-09	ENSBGRG00000011398	22.4567	10.4797	-1.09955	1.84779e-07	2.91561e-06	BCL7B	BAF chromatin remodeling complex subunit BCL7B [Source:HGNC Symbol;Acc:HGNC:1005]	-	-	-	-	-	-	-	--	-1	0
miR-11990-z	0.01	1.08347	6.75951	8.42493e-09	ENSBGRG00000011499	20.2497	8.66267	-1.22502	3.33388e-06	4.05291e-05	-	XP_005904954.1 PREDICTED: dehydrogenase/reductase SDR family member 4 isoform X1 [Bos mutus]	Metabolism;Cellular Processes;Metabolism	Global and overview maps;Transport and catabolism;Metabolism of cofactors and vitamins	ko01100//Metabolic pathways;ko04146//Peroxisome;ko00830//Retinol metabolism	K11147;K11147;K11147	GO:0005739//mitochondrion;GO:0005777//peroxisome	GO:0001758//retinal dehydrogenase activity;GO:0016491//oxidoreductase activity	GO:0042574//retinal metabolic process	--	-1	0
miR-11990-z	0.01	1.08347	6.75951	8.42493e-09	ENSBGRG00000011492	4.26067	0.587333	-2.85883	1.44257e-11	4.29364e-10	SULT1C4	sulfotransferase family 1C member 4 [Source:HGNC Symbol;Acc:HGNC:11457]	-	-	-	-	GO:0005829//cytosol	GO:0004062//aryl sulfotransferase activity;GO:0008146//sulfotransferase activity	GO:0006068//ethanol catabolic process;GO:0050427//3'-phosphoadenosine 5'-phosphosulfate metabolic process;GO:0051923//sulfation	--	-1	0
miR-11990-z	0.01	1.08347	6.75951	8.42493e-09	ENSBGRG00000012191	3.07867	1.00333	-1.6175	4.73231e-12	1.52989e-10	FGF6	fibroblast growth factor 6 [Source:HGNC Symbol;Acc:HGNC:3684]	Human Diseases;Environmental Information Processing;Environmental Information Processing;Environmental Information Processing;Environmental Information Processing;Cellular Processes;Human Diseases;Human Diseases;Human Diseases	Cancer: overview;Signal transduction;Signal transduction;Signal transduction;Signal transduction;Cell motility;Cancer: specific types;Cancer: specific types;Cancer: specific types	ko05200//Pathways in cancer;ko04151//PI3K-Akt signaling pathway;ko04010//MAPK signaling pathway;ko04014//Ras signaling pathway;ko04015//Rap1 signaling pathway;ko04810//Regulation of actin cytoskeleton;ko05226//Gastric cancer;ko05224//Breast cancer;ko05218//Melanoma	K04358;K04358;K04358;K04358;K04358;K04358;K04358;K04358;K04358	-	GO:0008083//growth factor activity	GO:0001502//cartilage condensation;GO:0008284//positive regulation of cell proliferation;GO:0008543//fibroblast growth factor receptor signaling pathway;GO:0045445//myoblast differentiation	--	-1	0
miR-11990-z	0.01	1.08347	6.75951	8.42493e-09	ENSBGRG00000012455	2.65167	1.04967	-1.33697	5.74086e-05	0.000518832	PARP11	poly(ADP-ribose) polymerase family member 11 [Source:HGNC Symbol;Acc:HGNC:1186]	-	-	-	-	-	GO:0003950//NAD+ ADP-ribosyltransferase activity	-	--	-1	0
miR-11990-z	0.01	1.08347	6.75951	8.42493e-09	ENSBGRG00000013053	2.51133	0.001	-11.2942	1.4143e-12	4.97069e-11	-	XP_014332149.1 PREDICTED: LOW QUALITY PROTEIN: myeloid-associated differentiation marker-like [Bos mutus]	-	-	-	-	GO:0016020//membrane	-	-	--	-1	0
miR-11990-z	0.01	1.08347	6.75951	8.42493e-09	ENSBGRG00000013154	604.961	273.513	-1.14523	6.15926e-09	1.23124e-07	RPL19	ribosomal protein L19 [Source:HGNC Symbol;Acc:HGNC:10312]	Genetic Information Processing	Translation	ko03010//Ribosome	K02885	GO:0005730//nucleolus;GO:0005829//cytosol;GO:0005840//ribosome;GO:0022625//cytosolic large ribosomal subunit;GO:0042788//polysomal ribosome;GO:0045202//synapse	GO:0003723//RNA binding;GO:0003735//structural constituent of ribosome	GO:0002181//cytoplasmic translation;GO:0006412//translation	--	-1	0
miR-11990-z	0.01	1.08347	6.75951	8.42493e-09	ENSBGRG00000013280	3.579	1.17233	-1.61017	2.09433e-07	3.25803e-06	NDRG4	NDRG family member 4 [Source:HGNC Symbol;Acc:HGNC:14466]	-	-	-	-	GO:0005737//cytoplasm;GO:0016323//basolateral plasma membrane;GO:0031253//cell projection membrane	-	GO:0008542//visual learning;GO:0010642//negative regulation of platelet-derived growth factor receptor signaling pathway;GO:0014912//negative regulation of smooth muscle cell migration;GO:0048278//vesicle docking;GO:0048662//negative regulation of smooth muscle cell proliferation;GO:0060973//cell migration involved in heart development;GO:0070374//positive regulation of ERK1 and ERK2 cascade;GO:2…	--	-1	0
miR-11990-z	0.01	1.08347	6.75951	8.42493e-09	ENSBGRG00000013747	7.987	2.461	-1.69841	1.44165e-05	0.000153814	-	XP_002694798.1 uncharacterized protein C16orf74 homolog isoform X1 [Bos taurus]	-	-	-	-	-	-	-	--	-1	0
miR-11990-z	0.01	1.08347	6.75951	8.42493e-09	ENSBGRG00000015156	11.225	3.032	-1.88837	8.26245e-25	9.06734e-23	-	XP_010849504.1 PREDICTED: complement C1q and tumor necrosis factor-related protein 9A isoform X2 [Bison bison bison]	-	-	-	-	GO:0005615//extracellular space	GO:0005179//hormone activity;GO:0005515//protein binding;GO:0042802//identical protein binding	GO:0019395//fatty acid oxidation;GO:0045792//negative regulation of cell size;GO:0071902//positive regulation of protein serine/threonine kinase activity;GO:0097009//energy homeostasis;GO:1900078//positive regulation of cellular response to insulin stimulus	--	-1	0
miR-11990-z	0.01	1.08347	6.75951	8.42493e-09	ENSBGRG00000015277	51.6923	24.5253	-1.07568	4.06639e-07	5.96897e-06	WASHC1	WASH complex subunit 1 [Source:HGNC Symbol;Acc:HGNC:24361]	Cellular Processes;Organismal Systems	Transport and catabolism;Aging	ko04144//Endocytosis;ko04212//Longevity regulating pathway - worm	K18461;K18461	GO:0000145//exocyst;GO:0005769//early endosome;GO:0043231//intracellular membrane-bounded organelle;GO:0071203//WASH complex;GO:0071437//invadopodium	GO:0003779//actin binding;GO:0031625//ubiquitin protein ligase binding;GO:0043014//alpha-tubulin binding	GO:0006887//exocytosis;GO:0022617//extracellular matrix disassembly;GO:0030335//positive regulation of cell migration;GO:0031274//positive regulation of pseudopodium assembly;GO:0034314//Arp2/3 complex-mediated actin nucleation;GO:0042147//retrograde transport, endosome to Golgi;GO:1990126//retrograde transport, endosome to plasma membrane	--	-1	0
miR-11990-z	0.01	1.08347	6.75951	8.42493e-09	ENSBGRG00000015765	42.6803	19.7583	-1.11111	3.92383e-13	1.48939e-11	KLHL38	kelch like family member 38 [Source:HGNC Symbol;Acc:HGNC:34435]	-	-	-	-	-	GO:0005515//protein binding	-	--	-1	0
miR-11990-z	0.01	1.08347	6.75951	8.42493e-09	ENSBGRG00000016813	34.191	12.869	-1.40972	3.50924e-18	2.24647e-16	DERL1	derlin 1 [Source:HGNC Symbol;Acc:HGNC:28454]	Genetic Information Processing;Human Diseases	Folding, sorting and degradation;Neurodegenerative disease	ko04141//Protein processing in endoplasmic reticulum;ko05014//Amyotrophic lateral sclerosis	K11519;K11519	GO:0005769//early endosome;GO:0005770//late endosome;GO:0005783//endoplasmic reticulum;GO:0005785//signal recognition particle receptor complex;GO:0016021//integral component of membrane;GO:0030176//integral component of endoplasmic reticulum membrane;GO:0036502//Derlin-1-VIMP complex;GO:0036513//Derlin-1 retrotranslocation complex;GO:0048500//signal recognition particle	GO:0002020//protease binding;GO:0031625//ubiquitin protein ligase binding;GO:0042288//MHC class I protein binding;GO:0042802//identical protein binding;GO:0051117//ATPase binding;GO:1990381//ubiquitin-specific protease binding	GO:0006986//response to unfolded protein;GO:0030433//ER-associated ubiquitin-dependent protein catabolic process;GO:0030968//endoplasmic reticulum unfolded protein response;GO:0030970//retrograde protein transport, ER to cytosol;GO:0031398//positive regulation of protein ubiquitination;GO:0031648//protein destabilization;GO:0032092//positive regulation of protein binding;GO:0034620//cellular resp…	--	-1	0
miR-11990-z	0.01	1.08347	6.75951	8.42493e-09	ENSBGRG00000017716	18.305	8.389	-1.12567	4.30024e-07	6.28934e-06	TRARG1	trafficking regulator of GLUT4 (SLC2A4) 1 [Source:HGNC Symbol;Acc:HGNC:29592]	-	-	-	-	GO:0005886//plasma membrane;GO:0016021//integral component of membrane;GO:0030659//cytoplasmic vesicle membrane;GO:0048471//perinuclear region of cytoplasm	-	GO:0032869//cellular response to insulin stimulus;GO:0044381//glucose import in response to insulin stimulus;GO:0072659//protein localization to plasma membrane;GO:0099500//vesicle fusion to plasma membrane	--	-1	0
miR-11990-z	0.01	1.08347	6.75951	8.42493e-09	ENSBGRG00000018570	42.3317	20.5053	-1.04574	1.4409e-05	0.000153814	-	XP_017385040.1 PREDICTED: WD repeat and SOCS box-containing protein 2 isoform X1 [Cebus capucinus imitator]	-	-	-	-	-	GO:0005515//protein binding	GO:0035556//intracellular signal transduction	--	-1	0
miR-11990-z	0.01	1.08347	6.75951	8.42493e-09	ENSBGRG00000018816	814.238	384.992	-1.08062	2.55721e-12	8.74001e-11	EEF2	eukaryotic translation elongation factor 2 [Source:HGNC Symbol;Acc:HGNC:3214]	Organismal Systems;Environmental Information Processing	Endocrine system;Signal transduction	ko04921//Oxytocin signaling pathway;ko04152//AMPK signaling pathway	K03234;K03234	GO:0005737//cytoplasm;GO:0005829//cytosol;GO:0005844//polysome;GO:0005886//plasma membrane;GO:0016235//aggresome;GO:0045202//synapse;GO:1990904//ribonucleoprotein complex	GO:0003924//GTPase activity;GO:0005525//GTP binding;GO:0019901//protein kinase binding	GO:0002244//hematopoietic progenitor cell differentiation;GO:0006414//translational elongation;GO:0045727//positive regulation of translation	--	-1	0
miR-11990-z	0.01	1.08347	6.75951	8.42493e-09	ENSBGRG00000019755	8.41233	4.17267	-1.01154	0.000138139	0.00111801	CHRNA3	cholinergic receptor nicotinic alpha 3 subunit [Source:HGNC Symbol;Acc:HGNC:1957]	Environmental Information Processing;Organismal Systems	Signaling molecules and interaction;Nervous system	ko04080//Neuroactive ligand-receptor interaction;ko04725//Cholinergic synapse	K04805;K04805	GO:0005892//acetylcholine-gated channel complex;GO:0016021//integral component of membrane;GO:0045211//postsynaptic membrane	GO:0004888//transmembrane signaling receptor activity;GO:0005216//ion channel activity;GO:0005230//extracellular ligand-gated ion channel activity;GO:0015464//acetylcholine receptor activity;GO:0022848//acetylcholine-gated cation channel activity	GO:0006811//ion transport;GO:0007165//signal transduction;GO:0007399//nervous system development;GO:0034220//ion transmembrane transport;GO:0035095//behavioral response to nicotine;GO:0060084//synaptic transmission involved in micturition	--	-1	0
miR-11990-z	0.01	1.08347	6.75951	8.42493e-09	ENSBGRG00000019626	3.88133	1.75633	-1.14399	0.00422285	0.0211038	SHF	Src homology 2 domain containing F [Source:HGNC Symbol;Acc:HGNC:25116]	-	-	-	-	-	-	-	--	-1	0
miR-11990-z	0.01	1.08347	6.75951	8.42493e-09	ENSBGRG00000020311	21.5193	9.802	-1.13449	1.92459e-09	4.20128e-08	MAP2K7	mitogen-activated protein kinase kinase 7 [Source:HGNC Symbol;Acc:HGNC:6847]	Human Diseases;Human Diseases;Environmental Information Processing;Human Diseases;Human Diseases;Human Diseases;Genetic Information Processing;Human Diseases;Human Diseases;Cellular Processes;Human Diseases;Organismal Systems;Human Diseases;Organismal Systems;Organismal Systems;Organismal Systems;Environmental Information Processing;Organismal Systems;Organismal Systems;Organismal Systems;Environ…	Neurodegenerative disease;Neurodegenerative disease;Signal transduction;Infectious disease: viral;Infectious disease: viral;Infectious disease: bacterial;Folding, sorting and degradation;Infectious disease: bacterial;Infectious disease: viral;Cellular community - eukaryotes;Infectious disease: viral;Immune system;Cardiovascular disease;Endocrine system;Nervous system;Development and regeneration;…	ko05010//Alzheimer disease;ko05016//Huntington disease;ko04010//MAPK signaling pathway;ko05170//Human immunodeficiency virus 1 infection;ko05169//Epstein-Barr virus infection;ko05132//Salmonella infection;ko04141//Protein processing in endoplasmic reticulum;ko05135//Yersinia infection;ko05167//Kaposi sarcoma-associated herpesvirus infection;ko04530//Tight junction;ko05161//Hepatitis B;ko04660//T …	K04431;K04431;K04431;K04431;K04431;K04431;K04431;K04431;K04431;K04431;K04431;K04431;K04431;K04431;K04431;K04431;K04431;K04431;K04431;K04431;K04431;K04431;K04431;K04431;K04431	-	GO:0000287//magnesium ion binding;GO:0004672//protein kinase activity;GO:0004708//MAP kinase kinase activity;GO:0005524//ATP binding;GO:0019899//enzyme binding;GO:0019901//protein kinase binding	GO:0006468//protein phosphorylation;GO:0006970//response to osmotic stress;GO:0009408//response to heat;GO:0009411//response to UV;GO:0032212//positive regulation of telomere maintenance via telomerase;GO:0034612//response to tumor necrosis factor;GO:0045893//positive regulation of transcription, DNA-templated;GO:0051403//stress-activated MAPK cascade;GO:0051973//positive regulation of telomerase…	--	-1	0
miR-11990-z	0.01	1.08347	6.75951	8.42493e-09	ENSBGRG00000021392	5.61167	2.635	-1.09063	0.000120143	0.000994942	CTNS	cystinosin, lysosomal cystine transporter [Source:HGNC Symbol;Acc:HGNC:2518]	Cellular Processes	Transport and catabolism	ko04142//Lysosome	K12386	GO:0005764//lysosome;GO:0005765//lysosomal membrane;GO:0005770//late endosome;GO:0043231//intracellular membrane-bounded organelle;GO:0045111//intermediate filament cytoskeleton	GO:0015184//L-cystine transmembrane transporter activity	GO:0002088//lens development in camera-type eye;GO:0006749//glutathione metabolic process;GO:0007420//brain development;GO:0007616//long-term memory;GO:0007625//grooming behavior;GO:0007628//adult walking behavior;GO:0008542//visual learning;GO:0015811//L-cystine transport;GO:0046034//ATP metabolic process;GO:0050890//cognition	--	-1	0
miR-11990-z	0.01	1.08347	6.75951	8.42493e-09	ENSBGRG00000021717	3.77067	1.40167	-1.42768	0.00059073	0.003933	CACNG7	calcium voltage-gated channel auxiliary subunit gamma 7 [Source:HGNC Symbol;Acc:HGNC:13626]	Environmental Information Processing;Organismal Systems;Organismal Systems;Human Diseases;Human Diseases;Organismal Systems;Human Diseases	Signal transduction;Circulatory system;Endocrine system;Cardiovascular disease;Cardiovascular disease;Circulatory system;Cardiovascular disease	ko04010//MAPK signaling pathway;ko04261//Adrenergic signaling in cardiomyocytes;ko04921//Oxytocin signaling pathway;ko05414//Dilated cardiomyopathy;ko05412//Arrhythmogenic right ventricular cardiomyopathy;ko04260//Cardiac muscle contraction;ko05410//Hypertrophic cardiomyopathy	K04872;K04872;K04872;K04872;K04872;K04872;K04872	GO:0016020//membrane;GO:0016021//integral component of membrane;GO:1990454//L-type voltage-gated calcium channel complex	GO:0005246//calcium channel regulator activity	GO:0006816//calcium ion transport;GO:2000311//regulation of alpha-amino-3-hydroxy-5-methyl-4-isoxazole propionate selective glutamate receptor activity	--	-1	0
miR-11990-z	0.01	1.08347	6.75951	8.42493e-09	ENSBGRG00000022016	6.38533	3.07567	-1.05386	0.000177961	0.0013977	TCOF1	treacle ribosome biogenesis factor 1 [Source:HGNC Symbol;Acc:HGNC:11654]	Genetic Information Processing	Translation	ko03008//Ribosome biogenesis in eukaryotes	K14562	GO:0001650//fibrillar center;GO:0005654//nucleoplasm;GO:0005730//nucleolus;GO:0005829//cytosol	GO:0001042//RNA polymerase I core binding;GO:0005515//protein binding;GO:0046982//protein heterodimerization activity;GO:0097110//scaffold protein binding	GO:0006417//regulation of translation;GO:0014029//neural crest formation;GO:0014032//neural crest cell development	--	-1	0
miR-11990-z	0.01	1.08347	6.75951	8.42493e-09	ENSBGRG00000023313	0.373	0.0193333	-4.27001	0.00209404	0.0117563	IRF6	interferon regulatory factor 6 [Source:HGNC Symbol;Acc:HGNC:6121]	-	-	-	-	GO:0005654//nucleoplasm;GO:0005737//cytoplasm;GO:0005829//cytosol;GO:0030054//cell junction	GO:0003677//DNA binding;GO:0003700//transcription factor activity, sequence-specific DNA binding;GO:0005515//protein binding;GO:0043565//sequence-specific DNA binding;GO:0044212//transcription regulatory region DNA binding	GO:0006355//regulation of transcription, DNA-templated;GO:0007050//cell cycle arrest;GO:0008285//negative regulation of cell proliferation;GO:0030216//keratinocyte differentiation;GO:0043588//skin development;GO:0043616//keratinocyte proliferation;GO:0045893//positive regulation of transcription, DNA-templated;GO:0045944//positive regulation of transcription from RNA polymerase II promoter;GO:004…	IRF	-1	0
miR-11990-z	0.01	1.08347	6.75951	8.42493e-09	ENSBGRG00000023707	3.96567	0.645	-2.62019	1.02709e-05	0.000113486	-	XP_027391733.1 zinc finger protein 75D-like isoform X2 [Bos indicus x Bos taurus]	-	-	-	-	-	GO:0003676//nucleic acid binding;GO:0003700//transcription factor activity, sequence-specific DNA binding	GO:0006355//regulation of transcription, DNA-templated	--	-1	0
miR-11990-z	0.01	1.08347	6.75951	8.42493e-09	ENSBGRG00000023966	14.113	6.81667	-1.04989	1.81515e-05	0.000187946	ZNF205	zinc finger protein 205 [Source:HGNC Symbol;Acc:HGNC:12996]	Human Diseases	Infectious disease: viral	ko05168//Herpes simplex virus 1 infection	K09228	-	GO:0003676//nucleic acid binding	GO:0000122//negative regulation of transcription from RNA polymerase II promoter;GO:0006355//regulation of transcription, DNA-templated;GO:0010729//positive regulation of hydrogen peroxide biosynthetic process;GO:1901030//positive regulation of mitochondrial outer membrane permeabilization involved in apoptotic signaling pathway	zf-C2H2	-1	0
miR-11990-z	0.01	1.08347	6.75951	8.42493e-09	ENSBGRG00000024202	9.12833	2.54367	-1.84344	1.4835e-08	2.82549e-07	STX4	syntaxin 4 [Source:HGNC Symbol;Acc:HGNC:11439]	Organismal Systems;Genetic Information Processing	Excretory system;Folding, sorting and degradation	ko04962//Vasopressin-regulated water reabsorption;ko04130//SNARE interactions in vesicular transport	K13502;K13502	GO:0000322//storage vacuole;GO:0005615//extracellular space;GO:0005737//cytoplasm;GO:0005768//endosome;GO:0005802//trans-Golgi network;GO:0005886//plasma membrane;GO:0009986//cell surface;GO:0016020//membrane;GO:0016323//basolateral plasma membrane;GO:0030027//lamellipodium;GO:0031201//SNARE complex;GO:0035749//myelin sheath adaxonal region;GO:0036477//somatodendritic compartment;GO:0042581//spec…	GO:0000149//SNARE binding;GO:0005484//SNAP receptor activity;GO:0016230//sphingomyelin phosphodiesterase activator activity	GO:0006886//intracellular protein transport;GO:0008284//positive regulation of cell proliferation;GO:0016192//vesicle-mediated transport;GO:0017157//regulation of exocytosis;GO:0030335//positive regulation of cell migration;GO:0034599//cellular response to oxidative stress;GO:0035493//SNARE complex assembly;GO:0035774//positive regulation of insulin secretion involved in cellular response to gluc…	--	-1	0
miR-11990-z	0.01	1.08347	6.75951	8.42493e-09	ENSBGRG00000024499	67.0213	25.233	-1.40931	4.27357e-20	3.37948e-18	-	XP_006913406.1 actin-related protein 2/3 complex subunit 1A [Pteropus alecto]	Human Diseases;Cellular Processes;Human Diseases;Human Diseases;Cellular Processes;Human Diseases;Organismal Systems	Infectious disease: bacterial;Transport and catabolism;Infectious disease: bacterial;Infectious disease: bacterial;Cell motility;Infectious disease: bacterial;Immune system	ko05131//Shigellosis;ko04144//Endocytosis;ko05132//Salmonella infection;ko05130//Pathogenic Escherichia coli infection;ko04810//Regulation of actin cytoskeleton;ko05100//Bacterial invasion of epithelial cells;ko04666//Fc gamma R-mediated phagocytosis	K05757;K05757;K05757;K05757;K05757;K05757;K05757	GO:0005885//Arp2/3 protein complex;GO:0015629//actin cytoskeleton	GO:0005515//protein binding	GO:0030833//regulation of actin filament polymerization;GO:0034314//Arp2/3 complex-mediated actin nucleation	--	-1	0
miR-11990-z	0.01	1.08347	6.75951	8.42493e-09	ENSBGRG00000024571	66.739	29.505	-1.17757	3.12281e-09	6.61986e-08	-	CD34 molecule [Source:HGNC Symbol;Acc:HGNC:1662]	Environmental Information Processing;Organismal Systems	Signaling molecules and interaction;Immune system	ko04514//Cell adhesion molecules;ko04640//Hematopoietic cell lineage	K06474;K06474	GO:0016020//membrane	-	GO:0007155//cell adhesion	--	-1	0
miR-11990-z	0.01	1.08347	6.75951	8.42493e-09	ENSBGRG00000025202	4.45833	2.21933	-1.00638	0.0012778	0.00770312	ADAP1	ArfGAP with dual PH domains 1 [Source:HGNC Symbol;Acc:HGNC:16486]	-	-	-	-	GO:0005634//nucleus;GO:0005737//cytoplasm;GO:0005829//cytosol;GO:0005886//plasma membrane	GO:0005096//GTPase activator activity;GO:1902936//phosphatidylinositol bisphosphate binding	GO:0043087//regulation of GTPase activity;GO:0043547//positive regulation of GTPase activity	--	-1	0
miR-11990-z	0.01	1.08347	6.75951	8.42493e-09	ENSBGRG00000025206	56.7503	26.7143	-1.08701	8.35375e-10	1.9307e-08	GABARAPL2	GABA type A receptor associated protein like 2 [Source:HGNC Symbol;Acc:HGNC:13291]	Human Diseases;Human Diseases;Organismal Systems;Cellular Processes;Environmental Information Processing;Environmental Information Processing;Organismal Systems;Organismal Systems;Cellular Processes;Cellular Processes	Infectious disease: bacterial;Infectious disease: viral;Immune system;Transport and catabolism;Signal transduction;Signal transduction;Nervous system;Aging;Transport and catabolism;Transport and catabolism	ko05131//Shigellosis;ko05167//Kaposi sarcoma-associated herpesvirus infection;ko04621//NOD-like receptor signaling pathway;ko04140//Autophagy - animal;ko04371//Apelin signaling pathway;ko04068//FoxO signaling pathway;ko04727//GABAergic synapse;ko04212//Longevity regulating pathway - worm;ko04137//Mitophagy - animal;ko04136//Autophagy - other	K08341;K08341;K08341;K08341;K08341;K08341;K08341;K08341;K08341;K08341	-	-	-	--	-1	0
miR-11990-z	0.01	1.08347	6.75951	8.42493e-09	ENSBGRG00000025212	10.5973	3.245	-1.70741	0.00668734	0.0308145	ITGA2B	integrin subunit alpha 2b [Source:HGNC Symbol;Acc:HGNC:6138]	Human Diseases;Environmental Information Processing;Human Diseases;Environmental Information Processing;Cellular Processes;Cellular Processes;Human Diseases;Human Diseases;Human Diseases;Organismal Systems;Organismal Systems;Human Diseases;Human Diseases;Environmental Information Processing	Cancer: overview;Signal transduction;Infectious disease: viral;Signal transduction;Cell motility;Cellular community - eukaryotes;Cardiovascular disease;Cardiovascular disease;Cardiovascular disease;Immune system;Immune system;Cardiovascular disease;Cancer: specific types;Signaling molecules and interaction	ko05200//Pathways in cancer;ko04151//PI3K-Akt signaling pathway;ko05165//Human papillomavirus infection;ko04015//Rap1 signaling pathway;ko04810//Regulation of actin cytoskeleton;ko04510//Focal adhesion;ko05418//Fluid shear stress and atherosclerosis;ko05414//Dilated cardiomyopathy;ko05412//Arrhythmogenic right ventricular cardiomyopathy;ko04611//Platelet activation;ko04640//Hematopoietic cell lin…	K06476;K06476;K06476;K06476;K06476;K06476;K06476;K06476;K06476;K06476;K06476;K06476;K06476;K06476	GO:0005886//plasma membrane;GO:0005925//focal adhesion;GO:0008305//integrin complex;GO:0009897//external side of plasma membrane;GO:0009986//cell surface;GO:0070062//extracellular exosome	GO:0003676//nucleic acid binding;GO:0042802//identical protein binding;GO:0050840//extracellular matrix binding	GO:0007155//cell adhesion;GO:0007160//cell-matrix adhesion	--	-1	0
miR-11990-z	0.01	1.08347	6.75951	8.42493e-09	ENSBGRG00000025167	1.558	0.552667	-1.49521	0.00373585	0.0190778	-	NP_001107662.1 glutathione reductase, mitochondrial [Bos taurus]	Metabolism;Organismal Systems;Metabolism	Global and overview maps;Endocrine system;Metabolism of other amino acids	ko01100//Metabolic pathways;ko04918//Thyroid hormone synthesis;ko00480//Glutathione metabolism	K00383;K00383;K00383	-	GO:0004362//glutathione-disulfide reductase activity;GO:0009055//electron carrier activity;GO:0016491//oxidoreductase activity;GO:0016668//oxidoreductase activity, acting on a sulfur group of donors, NAD(P) as acceptor;GO:0050660//flavin adenine dinucleotide binding;GO:0050661//NADP binding	GO:0006749//glutathione metabolic process;GO:0045454//cell redox homeostasis;GO:0055114//oxidation-reduction process	--	-1	0
miR-11990-z	0.01	1.08347	6.75951	8.42493e-09	ENSBGRG00000025881	0.801667	0.164667	-2.28345	0.00769301	0.0345308	ELF3	E74 like ETS transcription factor 3 [Source:HGNC Symbol;Acc:HGNC:3318]	-	-	-	-	GO:0005634//nucleus;GO:0005654//nucleoplasm;GO:0005794//Golgi apparatus;GO:0005829//cytosol	GO:0000978//RNA polymerase II core promoter proximal region sequence-specific DNA binding;GO:0001228//transcriptional activator activity, RNA polymerase II transcription regulatory region sequence-specific binding;GO:0003677//DNA binding;GO:0003700//transcription factor activity, sequence-specific DNA binding;GO:0003713//transcription coactivator activity;GO:0043565//sequence-specific DNA binding	GO:0001824//blastocyst development;GO:0006355//regulation of transcription, DNA-templated;GO:0006366//transcription from RNA polymerase II promoter;GO:0006954//inflammatory response;GO:0009653//anatomical structure morphogenesis;GO:0030198//extracellular matrix organization;GO:0030855//epithelial cell differentiation;GO:0045892//negative regulation of transcription, DNA-templated;GO:0045893//posi…	ETS	-1	0
miR-11990-z	0.01	1.08347	6.75951	8.42493e-09	ENSBGRG00000026699	49.3017	13.7313	-1.84416	5.75097e-13	2.14756e-11	-	ribosomal protein L26 [Source:HGNC Symbol;Acc:HGNC:10327]	Genetic Information Processing	Translation	ko03010//Ribosome	K02898	GO:0005840//ribosome;GO:0015934//large ribosomal subunit	GO:0003735//structural constituent of ribosome	GO:0006412//translation	--	-1	0
miR-11990-z	0.01	1.08347	6.75951	8.42493e-09	ENSBGRG00000026744	4.14233	0.843333	-2.29627	3.74362e-11	1.04304e-09	FBLN7	fibulin 7 [Source:HGNC Symbol;Acc:HGNC:26740]	-	-	-	-	-	GO:0005509//calcium ion binding	-	--	-1	0
miR-11994-z	0.01	11.214	10.1311	6.21444e-46	MSTRG.17502	16.0447	6.45367	-1.3139	1.39771e-05	0.000150219	C4A	PREDICTED: complement C4-B-like isoform X1 [Bison bison bison]	Human Diseases;Human Diseases;Organismal Systems;Human Diseases	Immune disease;Infectious disease: bacterial;Immune system;Infectious disease: bacterial	ko05322//Systemic lupus erythematosus;ko05150//Staphylococcus aureus infection;ko04610//Complement and coagulation cascades;ko05133//Pertussis	K03989;K03989;K03989;K03989	GO:0016020//membrane;GO:0031988//membrane-bounded vesicle;GO:0044217//other organism part	GO:0001846//opsonin binding;GO:0061135//endopeptidase regulator activity	GO:0002237//response to molecule of bacterial origin;GO:0002673//regulation of acute inflammatory response;GO:0006956//complement activation;GO:0010466//negative regulation of peptidase activity;GO:0019724//B cell mediated immunity;GO:0043277//apoptotic cell clearance	--	-1	0
miR-11994-z	0.01	11.214	10.1311	6.21444e-46	MSTRG.27704	0.92	0.111	-3.05107	0.000328239	0.00237557	pol	PREDICTED: endogenous retrovirus group K member 19 Env polyprotein-like [Bison bison bison]	-	-	-	-	GO:0019012//virion;GO:0030131//clathrin adaptor complex;GO:0030135//coated vesicle;GO:0036464//cytoplasmic ribonucleoprotein granule	GO:0000175//3'-5'-exoribonuclease activity;GO:0008289//lipid binding;GO:0015631//tubulin binding;GO:0016740//transferase activity;GO:0043167//ion binding;GO:0044822//poly(A) RNA binding	GO:0001649//osteoblast differentiation;GO:0002237//response to molecule of bacterial origin;GO:0006259//DNA metabolic process;GO:0007009//plasma membrane organization;GO:0007623//circadian rhythm;GO:0022618//ribonucleoprotein complex assembly;GO:0043488//regulation of mRNA stability;GO:0045597//positive regulation of cell differentiation;GO:0045807//positive regulation of endocytosis;GO:0090501//…	--	-1	0
miR-11994-z	0.01	11.214	10.1311	6.21444e-46	MSTRG.4478	1.95933	0.685333	-1.51549	7.1073e-06	8.09975e-05	F52C9.6	endonuclease-reverse transcriptase [Babesia ovata]	-	-	-	-	-	-	-	--	-1	0
miR-11994-z	0.01	11.214	10.1311	6.21444e-46	MSTRG.9563	4.32467	1.538	-1.49153	7.94914e-07	1.10453e-05	AHNAK2	PREDICTED: protein AHNAK2 [Bos mutus]	Human Diseases	Infectious disease: bacterial	ko05132//Salmonella infection	K23934	GO:0012506//vesicle membrane;GO:0031674//I band;GO:0044459//plasma membrane part	-	GO:0007009//plasma membrane organization	--	-1	0
miR-11994-z	0.01	11.214	10.1311	6.21444e-46	MSTRG.9565	63.6167	21.5117	-1.56429	6.23715e-14	2.60668e-12	--	protein AHNAK2 [Bubalus bubalis]	Human Diseases	Infectious disease: bacterial	ko05132//Salmonella infection	K23934	GO:0005886//plasma membrane;GO:0043229//intracellular organelle;GO:0044422//organelle part;GO:0044444//cytoplasmic part	-	-	--	-1	0
miR-11994-z	0.01	11.214	10.1311	6.21444e-46	ENSBGRG00000000215	41.3433	19.5107	-1.08339	1.67171e-07	2.65433e-06	PLCL2	phospholipase C like 2 [Source:HGNC Symbol;Acc:HGNC:9064]	-	-	-	-	-	GO:0004435//phosphatidylinositol phospholipase C activity;GO:0008081//phosphoric diester hydrolase activity;GO:0050811//GABA receptor binding;GO:0070679//inositol 1,4,5 trisphosphate binding	GO:0002322//B cell proliferation involved in immune response;GO:0002337//B-1a B cell differentiation;GO:0006629//lipid metabolic process;GO:0007165//signal transduction;GO:0007214//gamma-aminobutyric acid signaling pathway;GO:0032228//regulation of synaptic transmission, GABAergic;GO:0033135//regulation of peptidyl-serine phosphorylation;GO:0035556//intracellular signal transduction;GO:0050859//n…	--	-1	0
miR-11994-z	0.01	11.214	10.1311	6.21444e-46	ENSBGRG00000000867	2.81667	1.408	-1.00034	0.00270608	0.0145953	IKZF4	IKAROS family zinc finger 4 [Source:HGNC Symbol;Acc:HGNC:13179]	-	-	-	-	GO:0005654//nucleoplasm;GO:0016604//nuclear body;GO:0032991//macromolecular complex	GO:0003676//nucleic acid binding;GO:0008270//zinc ion binding;GO:0019904//protein domain specific binding;GO:0043425//bHLH transcription factor binding;GO:0043565//sequence-specific DNA binding	GO:0045892//negative regulation of transcription, DNA-templated;GO:0045944//positive regulation of transcription from RNA polymerase II promoter;GO:0051260//protein homooligomerization	zf-C2H2	-1	0
miR-11994-z	0.01	11.214	10.1311	6.21444e-46	ENSBGRG00000002753	62.3233	16.103	-1.95244	1.1565e-38	2.43564e-36	FDFT1	farnesyl-diphosphate farnesyltransferase 1 [Source:HGNC Symbol;Acc:HGNC:3629]	Metabolism;Metabolism	Global and overview maps;Lipid metabolism	ko01100//Metabolic pathways;ko00100//Steroid biosynthesis	K00801;K00801	GO:0005783//endoplasmic reticulum;GO:0016021//integral component of membrane	GO:0003676//nucleic acid binding;GO:0003684//damaged DNA binding;GO:0003906//DNA-(apurinic or apyrimidinic site) lyase activity;GO:0004310//farnesyl-diphosphate farnesyltransferase activity;GO:0008270//zinc ion binding;GO:0016740//transferase activity;GO:0016765//transferase activity, transferring alkyl or aryl (other than methyl) groups;GO:0016799//hydrolase activity, hydrolyzing N-glycosyl comp…	GO:0006284//base-excision repair;GO:0006289//nucleotide-excision repair;GO:0006696//ergosterol biosynthetic process;GO:0008610//lipid biosynthetic process;GO:0009058//biosynthetic process	--	-1	0
miR-11994-z	0.01	11.214	10.1311	6.21444e-46	ENSBGRG00000004042	9.26667	3.87367	-1.25835	1.93498e-05	0.000199076	OSR2	odd-skipped related transciption factor 2 [Source:HGNC Symbol;Acc:HGNC:15830]	-	-	-	-	GO:0005634//nucleus	GO:0000977//RNA polymerase II regulatory region sequence-specific DNA binding;GO:0001228//transcriptional activator activity, RNA polymerase II transcription regulatory region sequence-specific binding;GO:0003676//nucleic acid binding;GO:0043565//sequence-specific DNA binding	GO:0000122//negative regulation of transcription from RNA polymerase II promoter;GO:0001656//metanephros development;GO:0001823//mesonephros development;GO:0002062//chondrocyte differentiation;GO:0008284//positive regulation of cell proliferation;GO:0009792//embryo development ending in birth or egg hatching;GO:0010628//positive regulation of gene expression;GO:0030154//cell differentiation;GO:00…	zf-C2H2	-1	0
miR-11994-z	0.01	11.214	10.1311	6.21444e-46	ENSBGRG00000005621	36.1123	17.7997	-1.02064	4.4247e-05	0.000416448	TRIR	telomerase RNA component interacting RNase [Source:HGNC Symbol;Acc:HGNC:28424]	-	-	-	-	-	GO:0008408//3'-5' exonuclease activity;GO:0008409//5'-3' exonuclease activity	GO:0016075//rRNA catabolic process;GO:0090503//RNA phosphodiester bond hydrolysis, exonucleolytic	--	-1	0
miR-11994-z	0.01	11.214	10.1311	6.21444e-46	ENSBGRG00000005951	1.14	0.264	-2.11042	0.00970832	0.0417807	-	XP_005212329.3 EF-hand calcium-binding domain-containing protein 11 isoform X4 [Bos taurus]	-	-	-	-	-	GO:0005509//calcium ion binding	-	--	-1	0
miR-11994-z	0.01	11.214	10.1311	6.21444e-46	ENSBGRG00000008560	12.657	4.721	-1.42277	3.30026e-08	5.92871e-07	MTMR14	myotubularin related protein 14 [Source:HGNC Symbol;Acc:HGNC:26190]	Metabolism;Cellular Processes;Environmental Information Processing;Metabolism	Global and overview maps;Transport and catabolism;Signal transduction;Carbohydrate metabolism	ko01100//Metabolic pathways;ko04140//Autophagy - animal;ko04070//Phosphatidylinositol signaling system;ko00562//Inositol phosphate metabolism	K18086;K18086;K18086;K18086	GO:0001726//ruffle;GO:0048471//perinuclear region of cytoplasm	GO:0004438//phosphatidylinositol-3-phosphatase activity;GO:0004725//protein tyrosine phosphatase activity	GO:0016311//dephosphorylation	--	-1	0
miR-11994-z	0.01	11.214	10.1311	6.21444e-46	ENSBGRG00000009467	1.28833	0.398667	-1.69225	0.00564988	0.0267926	CSNK1G3	casein kinase 1 gamma 3 [Source:HGNC Symbol;Acc:HGNC:2456]	Environmental Information Processing;Environmental Information Processing	Signal transduction;Signal transduction	ko04340//Hedgehog signaling pathway;ko04341//Hedgehog signaling pathway - fly	K08958;K08958	-	GO:0004672//protein kinase activity;GO:0004674//protein serine/threonine kinase activity;GO:0005524//ATP binding	GO:0006468//protein phosphorylation;GO:0018105//peptidyl-serine phosphorylation	--	-1	0
miR-11994-z	0.01	11.214	10.1311	6.21444e-46	ENSBGRG00000015156	11.225	3.032	-1.88837	8.26245e-25	9.06734e-23	-	XP_010849504.1 PREDICTED: complement C1q and tumor necrosis factor-related protein 9A isoform X2 [Bison bison bison]	-	-	-	-	GO:0005615//extracellular space	GO:0005179//hormone activity;GO:0005515//protein binding;GO:0042802//identical protein binding	GO:0019395//fatty acid oxidation;GO:0045792//negative regulation of cell size;GO:0071902//positive regulation of protein serine/threonine kinase activity;GO:0097009//energy homeostasis;GO:1900078//positive regulation of cellular response to insulin stimulus	--	-1	0
miR-11994-z	0.01	11.214	10.1311	6.21444e-46	ENSBGRG00000016804	17.0787	6.12767	-1.47879	3.41314e-09	7.16937e-08	PDRG1	p53 and DNA damage regulated 1 [Source:HGNC Symbol;Acc:HGNC:16119]	-	-	-	-	GO:0016272//prefoldin complex	GO:0051082//unfolded protein binding	GO:0006457//protein folding	--	-1	0
miR-11994-z	0.01	11.214	10.1311	6.21444e-46	ENSBGRG00000021715	5.33267	2.49733	-1.09447	3.00551e-05	0.000294741	NIPSNAP1	nipsnap homolog 1 [Source:HGNC Symbol;Acc:HGNC:7827]	-	-	-	-	GO:0005739//mitochondrion;GO:0016020//membrane;GO:0097060//synaptic membrane	GO:0042165//neurotransmitter binding	GO:0019233//sensory perception of pain	--	-1	0
miR-11994-z	0.01	11.214	10.1311	6.21444e-46	ENSBGRG00000023644	25.8043	10.1803	-1.34183	3.59374e-09	7.50961e-08	SLC48A1	solute carrier family 48 member 1 [Source:HGNC Symbol;Acc:HGNC:26035]	-	-	-	-	GO:0005765//lysosomal membrane;GO:0005886//plasma membrane;GO:0010008//endosome membrane	GO:0015232//heme transporter activity;GO:0020037//heme binding	GO:0015886//heme transport	--	-1	0
miR-11994-z	0.01	11.214	10.1311	6.21444e-46	ENSBGRG00000026813	4.747	2.08833	-1.18466	0.00257219	0.013943	ALKBH2	alkB homolog 2, alpha-ketoglutarate dependent dioxygenase [Source:HGNC Symbol;Acc:HGNC:32487]	-	-	-	-	GO:0005654//nucleoplasm	GO:0008198//ferrous iron binding;GO:0016491//oxidoreductase activity;GO:0016706//oxidoreductase activity, acting on paired donors, with incorporation or reduction of molecular oxygen, 2-oxoglutarate as one donor, and incorporation of one atom each of oxygen into both donors;GO:0043734//DNA-N1-methyladenine dioxygenase activity;GO:0051747//cytosine C-5 DNA demethylase activity	GO:0006307//DNA dealkylation involved in DNA repair;GO:0035511//oxidative DNA demethylation;GO:0055114//oxidation-reduction process	--	-1	0
miR-11998-z	0.01	0.564867	5.81984	0.00016973	MSTRG.1430	7.07967	3.42233	-1.0487	0.000115792	0.000964858	FBXO30	PREDICTED: F-box only protein 30 [Bison bison bison]	-	-	-	-	-	GO:0004721//phosphoprotein phosphatase activity;GO:0019787//ubiquitin-like protein transferase activity;GO:0030247//polysaccharide binding;GO:0046914//transition metal ion binding	GO:0006470//protein dephosphorylation;GO:0032446//protein modification by small protein conjugation	--	-1	0
miR-11998-z	0.01	0.564867	5.81984	0.00016973	MSTRG.15080	2.68733	0.179333	-3.90546	0.00918417	0.0398598	--	PREDICTED: immunoglobulin superfamily member 23 [Bos mutus]	-	-	-	-	-	-	-	--	-1	0
miR-11998-z	0.01	0.564867	5.81984	0.00016973	MSTRG.4478	1.95933	0.685333	-1.51549	7.1073e-06	8.09975e-05	F52C9.6	endonuclease-reverse transcriptase [Babesia ovata]	-	-	-	-	-	-	-	--	-1	0
miR-11998-z	0.01	0.564867	5.81984	0.00016973	ENSBGRG00000000215	41.3433	19.5107	-1.08339	1.67171e-07	2.65433e-06	PLCL2	phospholipase C like 2 [Source:HGNC Symbol;Acc:HGNC:9064]	-	-	-	-	-	GO:0004435//phosphatidylinositol phospholipase C activity;GO:0008081//phosphoric diester hydrolase activity;GO:0050811//GABA receptor binding;GO:0070679//inositol 1,4,5 trisphosphate binding	GO:0002322//B cell proliferation involved in immune response;GO:0002337//B-1a B cell differentiation;GO:0006629//lipid metabolic process;GO:0007165//signal transduction;GO:0007214//gamma-aminobutyric acid signaling pathway;GO:0032228//regulation of synaptic transmission, GABAergic;GO:0033135//regulation of peptidyl-serine phosphorylation;GO:0035556//intracellular signal transduction;GO:0050859//n…	--	-1	0
miR-11998-z	0.01	0.564867	5.81984	0.00016973	ENSBGRG00000001402	41.2093	8.92767	-2.20662	1.2362e-18	8.59589e-17	-	NP_786981.1 NADH dehydrogenase [ubiquinone] 1 beta subcomplex subunit 6 [Bos taurus]	Human Diseases;Human Diseases;Organismal Systems;Human Diseases;Metabolism;Human Diseases;Organismal Systems	Neurodegenerative disease;Neurodegenerative disease;Environmental adaptation;Endocrine and metabolic disease;Energy metabolism;Neurodegenerative disease;Nervous system	ko05010//Alzheimer disease;ko05016//Huntington disease;ko04714//Thermogenesis;ko04932//Non-alcoholic fatty liver disease;ko00190//Oxidative phosphorylation;ko05012//Parkinson disease;ko04723//Retrograde endocannabinoid signaling	K03962;K03962;K03962;K03962;K03962;K03962;K03962	GO:0005747//mitochondrial respiratory chain complex I	-	GO:0006120//mitochondrial electron transport, NADH to ubiquinone	--	-1	0
miR-11998-z	0.01	0.564867	5.81984	0.00016973	ENSBGRG00000002552	240.355	68.18	-1.81774	6.31159e-26	7.22118e-24	-	EFB25891.1 hypothetical protein PANDA_004337, partial [Ailuropoda melanoleuca]	Genetic Information Processing	Translation	ko03010//Ribosome	K02973	GO:0005840//ribosome;GO:0015935//small ribosomal subunit;GO:0045202//synapse	GO:0003735//structural constituent of ribosome	GO:0006412//translation	--	-1	0
miR-11998-z	0.01	0.564867	5.81984	0.00016973	ENSBGRG00000003642	23.7687	9.136	-1.37943	1.64535e-14	7.33228e-13	-	XP_002687011.1 solute carrier family 23 member 1 isoform X3 [Bos taurus]	Organismal Systems	Digestive system	ko04977//Vitamin digestion and absorption	K14611	GO:0016020//membrane	GO:0022857//transmembrane transporter activity	GO:0055085//transmembrane transport	--	-1	0
miR-11998-z	0.01	0.564867	5.81984	0.00016973	ENSBGRG00000004042	9.26667	3.87367	-1.25835	1.93498e-05	0.000199076	OSR2	odd-skipped related transciption factor 2 [Source:HGNC Symbol;Acc:HGNC:15830]	-	-	-	-	GO:0005634//nucleus	GO:0000977//RNA polymerase II regulatory region sequence-specific DNA binding;GO:0001228//transcriptional activator activity, RNA polymerase II transcription regulatory region sequence-specific binding;GO:0003676//nucleic acid binding;GO:0043565//sequence-specific DNA binding	GO:0000122//negative regulation of transcription from RNA polymerase II promoter;GO:0001656//metanephros development;GO:0001823//mesonephros development;GO:0002062//chondrocyte differentiation;GO:0008284//positive regulation of cell proliferation;GO:0009792//embryo development ending in birth or egg hatching;GO:0010628//positive regulation of gene expression;GO:0030154//cell differentiation;GO:00…	zf-C2H2	-1	0
miR-11998-z	0.01	0.564867	5.81984	0.00016973	ENSBGRG00000004602	365.29	144.36	-1.33937	2.14227e-11	6.21567e-10	ELOA	elongin A [Source:HGNC Symbol;Acc:HGNC:11620]	-	-	-	-	GO:0005634//nucleus;GO:0005840//ribosome;GO:0070449//elongin complex	GO:0003735//structural constituent of ribosome;GO:0005515//protein binding	GO:0006357//regulation of transcription from RNA polymerase II promoter;GO:0006412//translation	--	-1	0
miR-11998-z	0.01	0.564867	5.81984	0.00016973	ENSBGRG00000004943	4.463	1.62	-1.46202	1.41286e-08	2.70371e-07	PLXNA4	plexin A4 [Source:HGNC Symbol;Acc:HGNC:9102]	Organismal Systems	Development and regeneration	ko04360//Axon guidance	K06820	-	GO:0005515//protein binding;GO:0017154//semaphorin receptor activity	GO:0007165//signal transduction;GO:0007399//nervous system development;GO:0007411//axon guidance;GO:0008045//motor neuron axon guidance;GO:0021602//cranial nerve morphogenesis;GO:0021610//facial nerve morphogenesis;GO:0021612//facial nerve structural organization;GO:0021615//glossopharyngeal nerve morphogenesis;GO:0021636//trigeminal nerve morphogenesis;GO:0021637//trigeminal nerve structural org…	--	-1	0
miR-11998-z	0.01	0.564867	5.81984	0.00016973	ENSBGRG00000005503	18.5207	9.06333	-1.03102	0.000979083	0.00610866	REXO2	RNA exonuclease 2 [Source:HGNC Symbol;Acc:HGNC:17851]	Genetic Information Processing	Translation	ko03008//Ribosome biogenesis in eukaryotes	K13288	GO:0005634//nucleus;GO:0005730//nucleolus;GO:0005739//mitochondrion;GO:0005925//focal adhesion	GO:0000175//3'-5'-exoribonuclease activity;GO:0003676//nucleic acid binding;GO:0008408//3'-5' exonuclease activity	GO:0006139//nucleobase-containing compound metabolic process	--	-1	0
miR-11998-z	0.01	0.564867	5.81984	0.00016973	ENSBGRG00000005642	4.32233	1.981	-1.12558	0.00851902	0.0374958	CYLD	CYLD lysine 63 deubiquitinase [Source:HGNC Symbol;Acc:HGNC:2584]	Environmental Information Processing;Cellular Processes;Organismal Systems;Organismal Systems;Environmental Information Processing;Organismal Systems	Signal transduction;Cell growth and death;Development and regeneration;Immune system;Signal transduction;Immune system	ko04064//NF-kappa B signaling pathway;ko04217//Necroptosis;ko04380//Osteoclast differentiation;ko04625//C-type lectin receptor signaling pathway;ko04013//MAPK signaling pathway - fly;ko04622//RIG-I-like receptor signaling pathway	K08601;K08601;K08601;K08601;K08601;K08601	GO:0005813//centrosome;GO:0005819//spindle;GO:0005829//cytosol;GO:0005881//cytoplasmic microtubule;GO:0030496//midbody;GO:0031234//extrinsic component of cytoplasmic side of plasma membrane;GO:0036064//ciliary basal body;GO:0097542//ciliary tip	GO:0004843//thiol-dependent ubiquitin-specific protease activity;GO:0008270//zinc ion binding;GO:0019901//protein kinase binding;GO:0036459//thiol-dependent ubiquitinyl hydrolase activity;GO:0061578//Lys63-specific deubiquitinase activity;GO:0070064//proline-rich region binding;GO:1990380//Lys48-specific deubiquitinase activity	GO:0006511//ubiquitin-dependent protein catabolic process;GO:0007346//regulation of mitotic cell cycle;GO:0010803//regulation of tumor necrosis factor-mediated signaling pathway;GO:0016579//protein deubiquitination;GO:0032088//negative regulation of NF-kappaB transcription factor activity;GO:0043369//CD4-positive or CD8-positive, alpha-beta T cell lineage commitment;GO:0043393//regulation of prot…	--	-1	0
miR-11998-z	0.01	0.564867	5.81984	0.00016973	ENSBGRG00000006481	69.2203	24.8743	-1.47654	4.48483e-05	0.000421125	-	XP_028836912.1 calcium-binding protein 1-like isoform X1 [Denticeps clupeoides]	Organismal Systems;Human Diseases;Human Diseases;Environmental Information Processing;Human Diseases;Environmental Information Processing;Environmental Information Processing;Environmental Information Processing;Human Diseases;Human Diseases;Human Diseases;Human Diseases;Environmental Information Processing;Cellular Processes;Organismal Systems;Organismal Systems;Environmental Information Process…	Sensory system;Cancer: overview;Neurodegenerative disease;Signal transduction;Infectious disease: viral;Signal transduction;Signal transduction;Signal transduction;Infectious disease: viral;Substance dependence;Infectious disease: bacterial;Infectious disease: viral;Signal transduction;Cell growth and death;Circulatory system;Endocrine system;Signal transduction;Endocrine system;Endocrine system;…	ko04740//Olfactory transduction;ko05200//Pathways in cancer;ko05010//Alzheimer disease;ko04014//Ras signaling pathway;ko05170//Human immunodeficiency virus 1 infection;ko04015//Rap1 signaling pathway;ko04020//Calcium signaling pathway;ko04024//cAMP signaling pathway;ko05163//Human cytomegalovirus infection;ko05034//Alcoholism;ko05152//Tuberculosis;ko05167//Kaposi sarcoma-associated herpesvirus in…	K02183;K02183;K02183;K02183;K02183;K02183;K02183;K02183;K02183;K02183;K02183;K02183;K02183;K02183;K02183;K02183;K02183;K02183;K02183;K02183;K02183;K02183;K02183;K02183;K02183;K02183;K02183;K02183;K02183;K02183;K02183;K02183;K02183;K02183;K02183;K02183;K02183;K02183;K02183;K02183;K02183	-	GO:0005509//calcium ion binding	GO:0019722//calcium-mediated signaling	--	-1	0
miR-11998-z	0.01	0.564867	5.81984	0.00016973	ENSBGRG00000007573	14.651	6.535	-1.16474	1.26736e-05	0.00013775	SLC25A38	solute carrier family 25 member 38 [Source:HGNC Symbol;Acc:HGNC:26054]	-	-	-	-	GO:0005743//mitochondrial inner membrane	GO:0015187//glycine transmembrane transporter activity	GO:0030218//erythrocyte differentiation;GO:1904983//transmembrane glycine transport from cytosol to mitochondrion	--	-1	0
miR-11998-z	0.01	0.564867	5.81984	0.00016973	ENSBGRG00000007650	0.878	0.300333	-1.54766	0.00423083	0.0211371	DCTD	dCMP deaminase [Source:HGNC Symbol;Acc:HGNC:2710]	Metabolism;Metabolism	Global and overview maps;Nucleotide metabolism	ko01100//Metabolic pathways;ko00240//Pyrimidine metabolism	K01493;K01493	-	GO:0003824//catalytic activity;GO:0004132//dCMP deaminase activity;GO:0008270//zinc ion binding;GO:0016787//hydrolase activity;GO:0042802//identical protein binding	GO:0006220//pyrimidine nucleotide metabolic process	--	-1	0
miR-11998-z	0.01	0.564867	5.81984	0.00016973	ENSBGRG00000008609	46.296	18.0517	-1.35876	1.34282e-11	4.01659e-10	NRIP3	nuclear receptor interacting protein 3 [Source:HGNC Symbol;Acc:HGNC:1167]	-	-	-	-	GO:0016021//integral component of membrane	GO:0004190//aspartic-type endopeptidase activity	GO:0006508//proteolysis	--	-1	0
miR-11998-z	0.01	0.564867	5.81984	0.00016973	ENSBGRG00000008757	60.2853	25.141	-1.26177	8.34808e-11	2.2223e-09	NPDC1	neural proliferation, differentiation and control 1 [Source:HGNC Symbol;Acc:HGNC:7899]	-	-	-	-	GO:0016021//integral component of membrane	-	-	--	-1	0
miR-11998-z	0.01	0.564867	5.81984	0.00016973	ENSBGRG00000010067	3.41733	1.43667	-1.25015	0.00120237	0.00731396	GDF11	growth differentiation factor 11 [Source:HGNC Symbol;Acc:HGNC:4216]	Environmental Information Processing	Signaling molecules and interaction	ko04060//Cytokine-cytokine receptor interaction	K22679	GO:0005615//extracellular space;GO:0005654//nucleoplasm;GO:0032991//macromolecular complex;GO:0043231//intracellular membrane-bounded organelle	GO:0008083//growth factor activity	GO:0001501//skeletal system development;GO:0001656//metanephros development;GO:0001657//ureteric bud development;GO:0008285//negative regulation of cell proliferation;GO:0009887//organ morphogenesis;GO:0009952//anterior/posterior pattern specification;GO:0021512//spinal cord anterior/posterior patterning;GO:0031016//pancreas development;GO:0045596//negative regulation of cell differentiation;GO:0…	--	-1	0
miR-11998-z	0.01	0.564867	5.81984	0.00016973	ENSBGRG00000011943	21.424	5.11933	-2.0652	5.26436e-12	1.68168e-10	-	PNJ07439.1 SMIM20 isoform 1 [Pongo abelii]	-	-	-	-	GO:0016021//integral component of membrane	-	GO:0033617//mitochondrial respiratory chain complex IV assembly	--	-1	0
miR-11998-z	0.01	0.564867	5.81984	0.00016973	ENSBGRG00000012191	3.07867	1.00333	-1.6175	4.73231e-12	1.52989e-10	FGF6	fibroblast growth factor 6 [Source:HGNC Symbol;Acc:HGNC:3684]	Human Diseases;Environmental Information Processing;Environmental Information Processing;Environmental Information Processing;Environmental Information Processing;Cellular Processes;Human Diseases;Human Diseases;Human Diseases	Cancer: overview;Signal transduction;Signal transduction;Signal transduction;Signal transduction;Cell motility;Cancer: specific types;Cancer: specific types;Cancer: specific types	ko05200//Pathways in cancer;ko04151//PI3K-Akt signaling pathway;ko04010//MAPK signaling pathway;ko04014//Ras signaling pathway;ko04015//Rap1 signaling pathway;ko04810//Regulation of actin cytoskeleton;ko05226//Gastric cancer;ko05224//Breast cancer;ko05218//Melanoma	K04358;K04358;K04358;K04358;K04358;K04358;K04358;K04358;K04358	-	GO:0008083//growth factor activity	GO:0001502//cartilage condensation;GO:0008284//positive regulation of cell proliferation;GO:0008543//fibroblast growth factor receptor signaling pathway;GO:0045445//myoblast differentiation	--	-1	0
miR-11998-z	0.01	0.564867	5.81984	0.00016973	ENSBGRG00000012644	21.278	8.87533	-1.26149	3.9692e-08	7.04413e-07	TIMM23	translocase of inner mitochondrial membrane 23 [Source:HGNC Symbol;Acc:HGNC:17312]	Organismal Systems	Aging	ko04212//Longevity regulating pathway - worm	K17794	GO:0005739//mitochondrion;GO:0005743//mitochondrial inner membrane;GO:0005744//mitochondrial inner membrane presequence translocase complex;GO:0005758//mitochondrial intermembrane space;GO:0031305//integral component of mitochondrial inner membrane	GO:0015450//P-P-bond-hydrolysis-driven protein transmembrane transporter activity	GO:0006886//intracellular protein transport	--	-1	0
miR-11998-z	0.01	0.564867	5.81984	0.00016973	ENSBGRG00000013875	23.045	8.67933	-1.4088	7.24672e-05	0.000641564	-	XP_024837717.1 uncharacterized protein LOC617420 isoform X1 [Bos taurus]	-	-	-	-	GO:0016021//integral component of membrane	-	-	--	-1	0
miR-11998-z	0.01	0.564867	5.81984	0.00016973	ENSBGRG00000014439	12.1173	3.36	-1.85054	7.67485e-08	1.29917e-06	-	XP_023605163.1 60S ribosomal protein L26, partial [Myotis lucifugus]	Genetic Information Processing	Translation	ko03010//Ribosome	K02898	GO:0005840//ribosome;GO:0015934//large ribosomal subunit	GO:0003735//structural constituent of ribosome	GO:0006412//translation	--	-1	0
miR-11998-z	0.01	0.564867	5.81984	0.00016973	ENSBGRG00000015277	51.6923	24.5253	-1.07568	4.06639e-07	5.96897e-06	WASHC1	WASH complex subunit 1 [Source:HGNC Symbol;Acc:HGNC:24361]	Cellular Processes;Organismal Systems	Transport and catabolism;Aging	ko04144//Endocytosis;ko04212//Longevity regulating pathway - worm	K18461;K18461	GO:0000145//exocyst;GO:0005769//early endosome;GO:0043231//intracellular membrane-bounded organelle;GO:0071203//WASH complex;GO:0071437//invadopodium	GO:0003779//actin binding;GO:0031625//ubiquitin protein ligase binding;GO:0043014//alpha-tubulin binding	GO:0006887//exocytosis;GO:0022617//extracellular matrix disassembly;GO:0030335//positive regulation of cell migration;GO:0031274//positive regulation of pseudopodium assembly;GO:0034314//Arp2/3 complex-mediated actin nucleation;GO:0042147//retrograde transport, endosome to Golgi;GO:1990126//retrograde transport, endosome to plasma membrane	--	-1	0
miR-11998-z	0.01	0.564867	5.81984	0.00016973	ENSBGRG00000016591	5.71767	1.16233	-2.2984	2.32595e-16	1.27194e-14	RASAL1	RAS protein activator like 1 [Source:HGNC Symbol;Acc:HGNC:9873]	Environmental Information Processing	Signal transduction	ko04014//Ras signaling pathway	K17632	GO:0005829//cytosol;GO:0005886//plasma membrane	GO:0005096//GTPase activator activity;GO:0005543//phospholipid binding	GO:0007165//signal transduction;GO:0035556//intracellular signal transduction;GO:0043087//regulation of GTPase activity;GO:0046580//negative regulation of Ras protein signal transduction;GO:0071277//cellular response to calcium ion;GO:1903861//positive regulation of dendrite extension	--	-1	0
miR-11998-z	0.01	0.564867	5.81984	0.00016973	ENSBGRG00000017716	18.305	8.389	-1.12567	4.30024e-07	6.28934e-06	TRARG1	trafficking regulator of GLUT4 (SLC2A4) 1 [Source:HGNC Symbol;Acc:HGNC:29592]	-	-	-	-	GO:0005886//plasma membrane;GO:0016021//integral component of membrane;GO:0030659//cytoplasmic vesicle membrane;GO:0048471//perinuclear region of cytoplasm	-	GO:0032869//cellular response to insulin stimulus;GO:0044381//glucose import in response to insulin stimulus;GO:0072659//protein localization to plasma membrane;GO:0099500//vesicle fusion to plasma membrane	--	-1	0
miR-11998-z	0.01	0.564867	5.81984	0.00016973	ENSBGRG00000019140	5.09067	1.90333	-1.41933	2.54088e-06	3.16766e-05	TOR1B	torsin family 1 member B [Source:HGNC Symbol;Acc:HGNC:11995]	-	-	-	-	GO:0005635//nuclear envelope;GO:0005737//cytoplasm;GO:0005783//endoplasmic reticulum;GO:0005788//endoplasmic reticulum lumen	GO:0005524//ATP binding;GO:0016887//ATPase activity;GO:0042802//identical protein binding	GO:0007029//endoplasmic reticulum organization;GO:0051085//chaperone mediated protein folding requiring cofactor;GO:0071763//nuclear membrane organization	--	-1	0
miR-11998-z	0.01	0.564867	5.81984	0.00016973	ENSBGRG00000020621	4.184	0.114667	-5.18936	6.89922e-12	2.15694e-10	-	XP_005896558.1 PREDICTED: haptoglobin [Bos mutus]	-	-	-	-	GO:0005576//extracellular region	GO:0004252//serine-type endopeptidase activity;GO:0030492//hemoglobin binding	GO:0006508//proteolysis;GO:0007219//Notch signaling pathway;GO:0009617//response to bacterium	--	-1	0
miR-11998-z	0.01	0.564867	5.81984	0.00016973	ENSBGRG00000020702	2.59633	1.06267	-1.28879	0.0101457	0.0433908	PYROXD2	pyridine nucleotide-disulphide oxidoreductase domain 2 [Source:HGNC Symbol;Acc:HGNC:23517]	-	-	-	-	-	GO:0016491//oxidoreductase activity	GO:0055114//oxidation-reduction process	--	-1	0
miR-11998-z	0.01	0.564867	5.81984	0.00016973	ENSBGRG00000025134	0.652667	0.209333	-1.64054	0.0017412	0.0100641	GPR20	G protein-coupled receptor 20 [Source:HGNC Symbol;Acc:HGNC:4475]	-	-	-	-	GO:0005829//cytosol;GO:0005886//plasma membrane;GO:0005887//integral component of plasma membrane;GO:0016021//integral component of membrane;GO:0043235//receptor complex	GO:0004930//G-protein coupled receptor activity	GO:0007186//G-protein coupled receptor signaling pathway	--	-1	0
miR-11998-z	0.01	0.564867	5.81984	0.00016973	ENSBGRG00000025781	3.05133	1.508	-1.0168	0.00742715	0.0334678	PLD2	phospholipase D2 [Source:HGNC Symbol;Acc:HGNC:9068]	Metabolism;Human Diseases;Environmental Information Processing;Cellular Processes;Environmental Information Processing;Environmental Information Processing;Environmental Information Processing;Organismal Systems;Organismal Systems;Organismal Systems;Metabolism;Organismal Systems;Human Diseases;Human Diseases;Metabolism	Global and overview maps;Cancer: overview;Signal transduction;Transport and catabolism;Signal transduction;Signal transduction;Signal transduction;Nervous system;Endocrine system;Immune system;Lipid metabolism;Endocrine system;Cancer: overview;Cancer: specific types;Lipid metabolism	ko01100//Metabolic pathways;ko05200//Pathways in cancer;ko04014//Ras signaling pathway;ko04144//Endocytosis;ko04024//cAMP signaling pathway;ko04072//Phospholipase D signaling pathway;ko04071//Sphingolipid signaling pathway;ko04724//Glutamatergic synapse;ko04928//Parathyroid hormone synthesis, secretion and action;ko04666//Fc gamma R-mediated phagocytosis;ko00564//Glycerophospholipid metabolism;ko…	K01115;K01115;K01115;K01115;K01115;K01115;K01115;K01115;K01115;K01115;K01115;K01115;K01115;K01115;K01115	-	GO:0003824//catalytic activity;GO:0004630//phospholipase D activity;GO:0035091//phosphatidylinositol binding	GO:0006654//phosphatidic acid biosynthetic process;GO:0048017//inositol lipid-mediated signaling	--	-1	0
miR-11998-z	0.01	0.564867	5.81984	0.00016973	ENSBGRG00000026813	4.747	2.08833	-1.18466	0.00257219	0.013943	ALKBH2	alkB homolog 2, alpha-ketoglutarate dependent dioxygenase [Source:HGNC Symbol;Acc:HGNC:32487]	-	-	-	-	GO:0005654//nucleoplasm	GO:0008198//ferrous iron binding;GO:0016491//oxidoreductase activity;GO:0016706//oxidoreductase activity, acting on paired donors, with incorporation or reduction of molecular oxygen, 2-oxoglutarate as one donor, and incorporation of one atom each of oxygen into both donors;GO:0043734//DNA-N1-methyladenine dioxygenase activity;GO:0051747//cytosine C-5 DNA demethylase activity	GO:0006307//DNA dealkylation involved in DNA repair;GO:0035511//oxidative DNA demethylation;GO:0055114//oxidation-reduction process	--	-1	0
miR-11-y	0.4436	0.01	-5.47119	0.000325112	MSTRG.22496	95.2327	270.678	1.50705	7.95762e-22	7.05343e-20	--	endonuclease-reverse transcriptase [Babesia ovata]	-	-	-	-	GO:0031252//cell leading edge;GO:0070161//anchoring junction	GO:0003779//actin binding;GO:0050839//cell adhesion molecule binding	GO:0010468//regulation of gene expression;GO:0098602//single organism cell adhesion	--	-1	0
miR-11-y	0.4436	0.01	-5.47119	0.000325112	MSTRG.29222	7.87167	26.7473	1.76465	5.55032e-47	1.72188e-44	--	serine/arginine repetitive matrix protein 1-like [Zalophus californianus]	-	-	-	-	GO:0042579//microbody	GO:0005515//protein binding;GO:0016647//oxidoreductase activity, acting on the CH-NH group of donors, oxygen as acceptor	GO:0006596//polyamine biosynthetic process;GO:0006598//polyamine catabolic process;GO:0031328//positive regulation of cellular biosynthetic process;GO:0044710//single-organism metabolic process;GO:0051234//establishment of localization	--	-1	0
miR-11-y	0.4436	0.01	-5.47119	0.000325112	MSTRG.31464	0.297	14.0737	5.56639	8.26551e-53	3.17474e-50	--	protein N-lysine methyltransferase METTL21A isoform X3 [Ovis aries]	Organismal Systems	Sensory system	ko04742//Taste transduction	K08474	GO:0005576//extracellular region;GO:0031224//intrinsic component of membrane;GO:0044424//intracellular part	GO:0005488//binding;GO:0060089//molecular transducer activity	GO:0001525//angiogenesis;GO:0007166//cell surface receptor signaling pathway;GO:0007606//sensory perception of chemical stimulus;GO:0040013//negative regulation of locomotion;GO:0048523//negative regulation of cellular process;GO:0051241//negative regulation of multicellular organismal process	--	-1	0
miR-11-y	0.4436	0.01	-5.47119	0.000325112	MSTRG.4090	72.148	169.674	1.23373	9.15796e-18	5.7041e-16	--	PREDICTED: basic salivary proline-rich protein 1-like isoform X2 [Bos indicus]	-	-	-	-	GO:0031224//intrinsic component of membrane;GO:0044421//extracellular region part	GO:0043169//cation binding;GO:0060089//molecular transducer activity	GO:0007162//negative regulation of cell adhesion;GO:0007169//transmembrane receptor protein tyrosine kinase signaling pathway;GO:0007606//sensory perception of chemical stimulus;GO:0010596//negative regulation of endothelial cell migration;GO:0045765//regulation of angiogenesis;GO:0048869//cellular developmental process;GO:0050922//negative regulation of chemotaxis	--	-1	0
miR-11-y	0.4436	0.01	-5.47119	0.000325112	MSTRG.6881	0.001	0.517333	9.01495	0.0104241	0.0442532	ABCC4	multidrug resistance-associated protein 4-like [Bos indicus x Bos taurus]	Environmental Information Processing;Organismal Systems;Environmental Information Processing;Human Diseases	Signal transduction;Digestive system;Membrane transport;Drug resistance: antineoplastic	ko04024//cAMP signaling pathway;ko04976//Bile secretion;ko02010//ABC transporters;ko01523//Antifolate resistance	K05673;K05673;K05673;K05673	GO:0030667//secretory granule membrane;GO:0031224//intrinsic component of membrane	GO:0015405//P-P-bond-hydrolysis-driven transmembrane transporter activity;GO:0016616//oxidoreductase activity, acting on the CH-OH group of donors, NAD or NADP as acceptor;GO:0017111//nucleoside-triphosphatase activity;GO:0032550//purine ribonucleoside binding	GO:0001775//cell activation;GO:0007599//hemostasis;GO:0008284//positive regulation of cell proliferation;GO:0009719//response to endogenous stimulus;GO:0010033//response to organic substance;GO:0044710//single-organism metabolic process;GO:0051234//establishment of localization	--	-1	0
miR-11-y	0.4436	0.01	-5.47119	0.000325112	MSTRG.9421	0.128333	0.574	2.16115	0.0029974	0.0158955	--	thymocyte nuclear protein 1 isoform X2 [Odocoileus virginianus texanus]	-	-	-	-	-	-	-	--	-1	0
miR-11-y	0.4436	0.01	-5.47119	0.000325112	ENSBGRG00000001109	0.794	2.50433	1.65722	7.41086e-06	8.42508e-05	HORMAD1	HORMA domain containing 1 [Source:HGNC Symbol;Acc:HGNC:25245]	-	-	-	-	GO:0000794//condensed nuclear chromosome;GO:0000795//synaptonemal complex;GO:0005634//nucleus;GO:0005694//chromosome	GO:0008234//cysteine-type peptidase activity	GO:0001824//blastocyst development;GO:0006508//proteolysis;GO:0007129//synapsis;GO:0007130//synaptonemal complex assembly;GO:0007283//spermatogenesis;GO:0042138//meiotic DNA double-strand break formation;GO:0048477//oogenesis;GO:0051177//meiotic sister chromatid cohesion;GO:0051321//meiotic cell cycle;GO:0051598//meiotic recombination checkpoint;GO:0060629//regulation of homologous chromosome seg…	--	-1	0
miR-11-y	0.4436	0.01	-5.47119	0.000325112	ENSBGRG00000002267	6.15933	28.094	2.18942	2.64225e-45	7.10413e-43	MSRA	methionine sulfoxide reductase A [Source:HGNC Symbol;Acc:HGNC:7377]	-	-	-	-	GO:0005654//nucleoplasm;GO:0005829//cytosol;GO:0015629//actin cytoskeleton;GO:0016604//nuclear body;GO:0045171//intercellular bridge	GO:0008113//peptide-methionine (S)-S-oxide reductase activity	GO:0055114//oxidation-reduction process	--	-1	0
miR-11-y	0.4436	0.01	-5.47119	0.000325112	ENSBGRG00000005861	2.49933	9.588	1.93969	2.41551e-47	7.64058e-45	LDLR	low density lipoprotein receptor [Source:HGNC Symbol;Acc:HGNC:6547]	Cellular Processes;Human Diseases;Human Diseases;Human Diseases;Organismal Systems;Organismal Systems;Organismal Systems;Organismal Systems;Organismal Systems	Transport and catabolism;Endocrine and metabolic disease;Infectious disease: viral;Infectious disease: parasitic;Endocrine system;Digestive system;Endocrine system;Digestive system;Endocrine system	ko04144//Endocytosis;ko04934//Cushing syndrome;ko05160//Hepatitis C;ko05145//Toxoplasmosis;ko04925//Aldosterone synthesis and secretion;ko04976//Bile secretion;ko04927//Cortisol synthesis and secretion;ko04979//Cholesterol metabolism;ko04913//Ovarian steroidogenesis	K12473;K12473;K12473;K12473;K12473;K12473;K12473;K12473;K12473	GO:0005623//cell;GO:0005764//lysosome;GO:0005768//endosome;GO:0005769//early endosome;GO:0005770//late endosome;GO:0005794//Golgi apparatus;GO:0005905//coated pit;GO:0009897//external side of plasma membrane;GO:0009986//cell surface;GO:0016323//basolateral plasma membrane;GO:0036477//somatodendritic compartment;GO:0043235//receptor complex;GO:0045177//apical part of cell;GO:0097443//sorting endos…	GO:0001540//beta-amyloid binding;GO:0002020//protease binding;GO:0005041//low-density lipoprotein receptor activity;GO:0005509//calcium ion binding;GO:0005515//protein binding;GO:0030169//low-density lipoprotein particle binding;GO:0030229//very-low-density lipoprotein particle receptor activity;GO:0042802//identical protein binding	GO:0006629//lipid metabolic process;GO:0006898//receptor-mediated endocytosis;GO:0006909//phagocytosis;GO:0007616//long-term memory;GO:0008203//cholesterol metabolic process;GO:0010628//positive regulation of gene expression;GO:0010629//negative regulation of gene expression;GO:0010867//positive regulation of triglyceride biosynthetic process;GO:0010899//regulation of phosphatidylcholine cataboli…	--	-1	0
miR-11-y	0.4436	0.01	-5.47119	0.000325112	ENSBGRG00000010087	0.0466667	0.463333	3.31159	0.00489991	0.0238376	-	neuronal vesicle trafficking associated 1 [Source:HGNC Symbol;Acc:HGNC:18790]	-	-	-	-	GO:0016021//integral component of membrane	GO:0032051//clathrin light chain binding	GO:0007212//dopamine receptor signaling pathway;GO:0048268//clathrin coat assembly	--	-1	0
miR-11-y	0.4436	0.01	-5.47119	0.000325112	ENSBGRG00000010384	1.623	3.792	1.2243	5.90291e-06	6.86066e-05	SLC30A3	solute carrier family 30 member 3 [Source:HGNC Symbol;Acc:HGNC:11014]	-	-	-	-	GO:0005737//cytoplasm;GO:0005770//late endosome;GO:0008021//synaptic vesicle;GO:0016021//integral component of membrane;GO:0030285//integral component of synaptic vesicle membrane;GO:0030672//synaptic vesicle membrane;GO:0043005//neuron projection	GO:0008324//cation transmembrane transporter activity	GO:0006812//cation transport;GO:0051050//positive regulation of transport;GO:0055085//transmembrane transport;GO:0061088//regulation of sequestering of zinc ion	--	-1	0
miR-11-y	0.4436	0.01	-5.47119	0.000325112	ENSBGRG00000010766	1.36667	4.534	1.73012	4.9591e-12	1.59284e-10	INSIG1	insulin induced gene 1 [Source:HGNC Symbol;Acc:HGNC:6083]	-	-	-	-	GO:0005783//endoplasmic reticulum;GO:0032937//SREBP-SCAP-Insig complex	-	GO:0006641//triglyceride metabolic process;GO:0006695//cholesterol biosynthetic process;GO:0006991//response to sterol depletion;GO:0008203//cholesterol metabolic process;GO:0010894//negative regulation of steroid biosynthetic process;GO:0016126//sterol biosynthetic process;GO:0032933//SREBP signaling pathway;GO:0036315//cellular response to sterol;GO:0036316//SREBP-SCAP complex retention in endo…	--	-1	0
miR-11-y	0.4436	0.01	-5.47119	0.000325112	ENSBGRG00000012579	7.07967	35.8323	2.33951	4.91175e-80	4.03095e-77	FOXO1	forkhead box O1 [Source:HGNC Symbol;Acc:HGNC:3819]	Human Diseases;Human Diseases;Human Diseases;Human Diseases;Cellular Processes;Organismal Systems;Environmental Information Processing;Environmental Information Processing;Organismal Systems;Human Diseases;Organismal Systems;Human Diseases;Human Diseases;Organismal Systems;Organismal Systems	Cancer: overview;Infectious disease: viral;Infectious disease: bacterial;Cancer: overview;Cell growth and death;Endocrine system;Signal transduction;Signal transduction;Endocrine system;Endocrine and metabolic disease;Endocrine system;Endocrine and metabolic disease;Cancer: specific types;Aging;Aging	ko05200//Pathways in cancer;ko05165//Human papillomavirus infection;ko05131//Shigellosis;ko05202//Transcriptional misregulation in cancer;ko04218//Cellular senescence;ko04910//Insulin signaling pathway;ko04068//FoxO signaling pathway;ko04152//AMPK signaling pathway;ko04919//Thyroid hormone signaling pathway;ko04931//Insulin resistance;ko04922//Glucagon signaling pathway;ko04933//AGE-RAGE signalin…	K07201;K07201;K07201;K07201;K07201;K07201;K07201;K07201;K07201;K07201;K07201;K07201;K07201;K07201;K07201	GO:0005634//nucleus;GO:0005737//cytoplasm	GO:0003700//transcription factor activity, sequence-specific DNA binding;GO:0008013//beta-catenin binding;GO:0031625//ubiquitin protein ligase binding;GO:0043565//sequence-specific DNA binding	GO:0006355//regulation of transcription, DNA-templated;GO:0009267//cellular response to starvation;GO:0010508//positive regulation of autophagy;GO:0032873//negative regulation of stress-activated MAPK cascade;GO:0043065//positive regulation of apoptotic process;GO:0043066//negative regulation of apoptotic process;GO:0045732//positive regulation of protein catabolic process;GO:0045893//positive re…	Fork head	-1	0
miR-11-y	0.4436	0.01	-5.47119	0.000325112	ENSBGRG00000012924	1.997	5.264	1.39833	0.00258477	0.0139971	STX3	syntaxin 3 [Source:HGNC Symbol;Acc:HGNC:11438]	Organismal Systems;Genetic Information Processing	Nervous system;Folding, sorting and degradation	ko04721//Synaptic vesicle cycle;ko04130//SNARE interactions in vesicular transport	K08486;K08486	GO:0005886//plasma membrane;GO:0005911//cell-cell junction;GO:0016020//membrane;GO:0016324//apical plasma membrane;GO:0030027//lamellipodium;GO:0030141//secretory granule;GO:0030425//dendrite;GO:0031201//SNARE complex;GO:0042470//melanosome;GO:0042581//specific granule;GO:0042582//azurophil granule;GO:0042589//zymogen granule membrane;GO:0098794//postsynapse	GO:0005484//SNAP receptor activity	GO:0006886//intracellular protein transport;GO:0006887//exocytosis;GO:0008284//positive regulation of cell proliferation;GO:0016081//synaptic vesicle docking;GO:0016192//vesicle-mediated transport;GO:0045785//positive regulation of cell adhesion;GO:0050921//positive regulation of chemotaxis;GO:0060291//long-term synaptic potentiation;GO:1903078//positive regulation of protein localization to plas…	--	-1	0
miR-11-y	0.4436	0.01	-5.47119	0.000325112	ENSBGRG00000017142	0.252333	1.817	2.84816	5.48189e-12	1.74426e-10	DUSP5	dual specificity phosphatase 5 [Source:HGNC Symbol;Acc:HGNC:3071]	Environmental Information Processing;Organismal Systems	Signal transduction;Development and regeneration	ko04010//MAPK signaling pathway;ko04361//Axon regeneration	K04459;K04459	-	GO:0004725//protein tyrosine phosphatase activity;GO:0008138//protein tyrosine/serine/threonine phosphatase activity;GO:0016791//phosphatase activity;GO:0017017//MAP kinase tyrosine/serine/threonine phosphatase activity	GO:0006470//protein dephosphorylation;GO:0016311//dephosphorylation;GO:0035335//peptidyl-tyrosine dephosphorylation;GO:0035970//peptidyl-threonine dephosphorylation	--	-1	0
miR-11-y	0.4436	0.01	-5.47119	0.000325112	ENSBGRG00000018073	1.41967	4.95767	1.80411	9.6788e-09	1.8903e-07	CHRND	cholinergic receptor nicotinic delta subunit [Source:HGNC Symbol;Acc:HGNC:1965]	Environmental Information Processing	Signaling molecules and interaction	ko04080//Neuroactive ligand-receptor interaction	K04816	GO:0005654//nucleoplasm;GO:0005829//cytosol;GO:0005886//plasma membrane;GO:0005892//acetylcholine-gated channel complex;GO:0016021//integral component of membrane;GO:0031594//neuromuscular junction;GO:0045211//postsynaptic membrane	GO:0004888//transmembrane signaling receptor activity;GO:0005216//ion channel activity;GO:0005230//extracellular ligand-gated ion channel activity;GO:0022848//acetylcholine-gated cation channel activity;GO:0042166//acetylcholine binding;GO:1904315//transmitter-gated ion channel activity involved in regulation of postsynaptic membrane potential	GO:0006811//ion transport;GO:0034220//ion transmembrane transport;GO:0042391//regulation of membrane potential;GO:0048630//skeletal muscle tissue growth;GO:0050881//musculoskeletal movement	--	-1	0
miR-11-y	0.4436	0.01	-5.47119	0.000325112	ENSBGRG00000018364	4.32333	12.6127	1.54466	1.07765e-28	1.42497e-26	GPAM	glycerol-3-phosphate acyltransferase, mitochondrial [Source:HGNC Symbol;Acc:HGNC:24865]	Metabolism;Metabolism;Metabolism	Global and overview maps;Lipid metabolism;Lipid metabolism	ko01100//Metabolic pathways;ko00564//Glycerophospholipid metabolism;ko00561//Glycerolipid metabolism	K00629;K00629;K00629	GO:0005739//mitochondrion;GO:0005886//plasma membrane	GO:0004366//glycerol-3-phosphate O-acyltransferase activity;GO:0008374//O-acyltransferase activity;GO:0016746//transferase activity, transferring acyl groups	GO:0006631//fatty acid metabolic process;GO:0006637//acyl-CoA metabolic process;GO:0006641//triglyceride metabolic process;GO:0006650//glycerophospholipid metabolic process;GO:0008654//phospholipid biosynthetic process;GO:0009749//response to glucose;GO:0019432//triglyceride biosynthetic process;GO:0040018//positive regulation of multicellular organism growth;GO:0042104//positive regulation of ac…	--	-1	0
miR-11-y	0.4436	0.01	-5.47119	0.000325112	ENSBGRG00000023354	2.378	5.03033	1.08091	0.000187515	0.00146242	CLYBL	citrate lyase beta like [Source:HGNC Symbol;Acc:HGNC:18355]	-	-	-	-	-	GO:0000287//magnesium ion binding;GO:0003824//catalytic activity;GO:0004474//malate synthase activity;GO:0047777//(3S)-citramalyl-CoA lyase activity	GO:0070207//protein homotrimerization	--	-1	0
miR-11-y	0.4436	0.01	-5.47119	0.000325112	ENSBGRG00000024291	3.66833	7.709	1.07142	3.1482e-11	8.8633e-10	PTGER4	prostaglandin E receptor 4 [Source:HGNC Symbol;Acc:HGNC:9596]	Human Diseases;Human Diseases;Environmental Information Processing;Human Diseases;Organismal Systems;Organismal Systems	Cancer: overview;Infectious disease: viral;Signaling molecules and interaction;Infectious disease: viral;Sensory system;Endocrine system	ko05200//Pathways in cancer;ko05165//Human papillomavirus infection;ko04080//Neuroactive ligand-receptor interaction;ko05163//Human cytomegalovirus infection;ko04750//Inflammatory mediator regulation of TRP channels;ko04924//Renin secretion	K04261;K04261;K04261;K04261;K04261;K04261	GO:0016021//integral component of membrane	GO:0004930//G-protein coupled receptor activity;GO:0004955//prostaglandin receptor activity;GO:0004957//prostaglandin E receptor activity	GO:0006955//immune response;GO:0007186//G-protein coupled receptor signaling pathway;GO:0007188//adenylate cyclase-modulating G-protein coupled receptor signaling pathway;GO:0009612//response to mechanical stimulus;GO:0030278//regulation of ossification;GO:0032496//response to lipopolysaccharide;GO:0033624//negative regulation of integrin activation;GO:0042093//T-helper cell differentiation;GO:00…	--	-1	0
miR-11-y	0.4436	0.01	-5.47119	0.000325112	ENSBGRG00000025440	4.19633	11.6587	1.4742	1.29405e-26	1.53498e-24	SERPINE1	serpin family E member 1 [Source:HGNC Symbol;Acc:HGNC:8583]	Environmental Information Processing;Human Diseases;Cellular Processes;Environmental Information Processing;Environmental Information Processing;Human Diseases;Organismal Systems;Cellular Processes	Signal transduction;Infectious disease: parasitic;Cell growth and death;Signal transduction;Signal transduction;Endocrine and metabolic disease;Immune system;Cell growth and death	ko04390//Hippo signaling pathway;ko05142//Chagas disease;ko04218//Cellular senescence;ko04371//Apelin signaling pathway;ko04066//HIF-1 signaling pathway;ko04933//AGE-RAGE signaling pathway in diabetic complications;ko04610//Complement and coagulation cascades;ko04115//p53 signaling pathway	K03982;K03982;K03982;K03982;K03982;K03982;K03982;K03982	GO:0005576//extracellular region;GO:0005615//extracellular space;GO:0070062//extracellular exosome	GO:0002020//protease binding;GO:0004867//serine-type endopeptidase inhibitor activity;GO:0005102//receptor binding	GO:0001300//chronological cell aging;GO:0001525//angiogenesis;GO:0010469//regulation of receptor activity;GO:0010757//negative regulation of plasminogen activation;GO:0010951//negative regulation of endopeptidase activity;GO:0014912//negative regulation of smooth muscle cell migration;GO:0030194//positive regulation of blood coagulation;GO:0030336//negative regulation of cell migration;GO:0032757…	--	-1	0
miR-11-y	0.4436	0.01	-5.47119	0.000325112	ENSBGRG00000025864	0.631333	1.52333	1.27076	7.56728e-05	0.000666351	MAP4K1	mitogen-activated protein kinase kinase kinase kinase 1 [Source:HGNC Symbol;Acc:HGNC:6863]	Environmental Information Processing	Signal transduction	ko04010//MAPK signaling pathway	K04408	-	GO:0004672//protein kinase activity;GO:0004674//protein serine/threonine kinase activity;GO:0005524//ATP binding;GO:0008349//MAP kinase kinase kinase kinase activity	GO:0006468//protein phosphorylation;GO:0007257//activation of JUN kinase activity;GO:0008283//cell proliferation;GO:0018105//peptidyl-serine phosphorylation;GO:0035556//intracellular signal transduction;GO:0046777//protein autophosphorylation;GO:1904628//cellular response to phorbol 13-acetate 12-myristate	--	-1	0
miR-12000-z	0.0319	0.4995	3.96886	0.00609821	MSTRG.27704	0.92	0.111	-3.05107	0.000328239	0.00237557	pol	PREDICTED: endogenous retrovirus group K member 19 Env polyprotein-like [Bison bison bison]	-	-	-	-	GO:0019012//virion;GO:0030131//clathrin adaptor complex;GO:0030135//coated vesicle;GO:0036464//cytoplasmic ribonucleoprotein granule	GO:0000175//3'-5'-exoribonuclease activity;GO:0008289//lipid binding;GO:0015631//tubulin binding;GO:0016740//transferase activity;GO:0043167//ion binding;GO:0044822//poly(A) RNA binding	GO:0001649//osteoblast differentiation;GO:0002237//response to molecule of bacterial origin;GO:0006259//DNA metabolic process;GO:0007009//plasma membrane organization;GO:0007623//circadian rhythm;GO:0022618//ribonucleoprotein complex assembly;GO:0043488//regulation of mRNA stability;GO:0045597//positive regulation of cell differentiation;GO:0045807//positive regulation of endocytosis;GO:0090501//…	--	-1	0
miR-12000-z	0.0319	0.4995	3.96886	0.00609821	MSTRG.28465	6.28767	0.069	-6.50978	2.36074e-12	8.10288e-11	--	Barrier-to-autointegration factor [Varanus komodoensis]	Human Diseases	Infectious disease: viral	ko05168//Herpes simplex virus 1 infection	K09228	GO:0031224//intrinsic component of membrane;GO:0042579//microbody	GO:0005515//protein binding;GO:0016647//oxidoreductase activity, acting on the CH-NH group of donors, oxygen as acceptor;GO:0043168//anion binding	GO:0006596//polyamine biosynthetic process;GO:0006598//polyamine catabolic process;GO:0031328//positive regulation of cellular biosynthetic process;GO:0044710//single-organism metabolic process	--	-1	0
miR-12000-z	0.0319	0.4995	3.96886	0.00609821	MSTRG.5822	7.31733	1.05	-2.80093	2.07643e-17	1.24989e-15	--	-	-	-	-	-	-	-	-	--	-1	0
miR-12000-z	0.0319	0.4995	3.96886	0.00609821	MSTRG.6898	2.259	0.163	-3.79274	0.000332785	0.00240631	ABCC4	multidrug resistance-associated protein 4-like isoform X3 [Bos indicus x Bos taurus]	Environmental Information Processing;Organismal Systems;Environmental Information Processing;Human Diseases	Signal transduction;Digestive system;Membrane transport;Drug resistance: antineoplastic	ko04024//cAMP signaling pathway;ko04976//Bile secretion;ko02010//ABC transporters;ko01523//Antifolate resistance	K05673;K05673;K05673;K05673	GO:0030667//secretory granule membrane;GO:0031224//intrinsic component of membrane	GO:0005253//anion channel activity;GO:0016616//oxidoreductase activity, acting on the CH-OH group of donors, NAD or NADP as acceptor;GO:0032550//purine ribonucleoside binding;GO:0042626//ATPase activity, coupled to transmembrane movement of substances	GO:0001775//cell activation;GO:0006821//chloride transport;GO:0007599//hemostasis;GO:0008284//positive regulation of cell proliferation;GO:0009719//response to endogenous stimulus;GO:0010033//response to organic substance;GO:0015893//drug transport;GO:0044710//single-organism metabolic process	--	-1	0
miR-12000-z	0.0319	0.4995	3.96886	0.00609821	MSTRG.7032	1.41033	0.314	-2.1672	6.07653e-05	0.000546718	--	arf-GAP with dual PH domain-containing protein 2 isoform X1 [Cervus canadensis]	-	-	-	-	-	GO:0016647//oxidoreductase activity, acting on the CH-NH group of donors, oxygen as acceptor	GO:0006598//polyamine catabolic process;GO:0010467//gene expression;GO:0044238//primary metabolic process;GO:0044271//cellular nitrogen compound biosynthetic process;GO:1901576//organic substance biosynthetic process	--	-1	0
miR-12000-z	0.0319	0.4995	3.96886	0.00609821	ENSBGRG00000000867	2.81667	1.408	-1.00034	0.00270608	0.0145953	IKZF4	IKAROS family zinc finger 4 [Source:HGNC Symbol;Acc:HGNC:13179]	-	-	-	-	GO:0005654//nucleoplasm;GO:0016604//nuclear body;GO:0032991//macromolecular complex	GO:0003676//nucleic acid binding;GO:0008270//zinc ion binding;GO:0019904//protein domain specific binding;GO:0043425//bHLH transcription factor binding;GO:0043565//sequence-specific DNA binding	GO:0045892//negative regulation of transcription, DNA-templated;GO:0045944//positive regulation of transcription from RNA polymerase II promoter;GO:0051260//protein homooligomerization	zf-C2H2	-1	0
miR-12000-z	0.0319	0.4995	3.96886	0.00609821	ENSBGRG00000002638	1.622	0.212	-2.93564	0.000645434	0.00425159	CMSS1	cms1 ribosomal small subunit homolog [Source:HGNC Symbol;Acc:HGNC:28666]	-	-	-	-	-	-	-	--	-1	0
miR-12000-z	0.0319	0.4995	3.96886	0.00609821	ENSBGRG00000003642	23.7687	9.136	-1.37943	1.64535e-14	7.33228e-13	-	XP_002687011.1 solute carrier family 23 member 1 isoform X3 [Bos taurus]	Organismal Systems	Digestive system	ko04977//Vitamin digestion and absorption	K14611	GO:0016020//membrane	GO:0022857//transmembrane transporter activity	GO:0055085//transmembrane transport	--	-1	0
miR-12000-z	0.0319	0.4995	3.96886	0.00609821	ENSBGRG00000005621	36.1123	17.7997	-1.02064	4.4247e-05	0.000416448	TRIR	telomerase RNA component interacting RNase [Source:HGNC Symbol;Acc:HGNC:28424]	-	-	-	-	-	GO:0008408//3'-5' exonuclease activity;GO:0008409//5'-3' exonuclease activity	GO:0016075//rRNA catabolic process;GO:0090503//RNA phosphodiester bond hydrolysis, exonucleolytic	--	-1	0
miR-12000-z	0.0319	0.4995	3.96886	0.00609821	ENSBGRG00000006302	130.582	43.6503	-1.58089	0.00472336	0.0231744	-	XP_005910076.2 PREDICTED: protein S100-A1 isoform X1 [Bos mutus]	-	-	-	-	-	GO:0005509//calcium ion binding	GO:0008016//regulation of heart contraction	--	-1	0
miR-12000-z	0.0319	0.4995	3.96886	0.00609821	ENSBGRG00000006304	34.5823	15.9577	-1.11579	5.17092e-09	1.04402e-07	-	XP_004397484.1 PREDICTED: E3 ubiquitin-protein ligase RBX1 isoform X2 [Odobenus rosmarus divergens]	Human Diseases;Human Diseases;Human Diseases;Genetic Information Processing;Environmental Information Processing;Genetic Information Processing;Cellular Processes;Cellular Processes;Environmental Information Processing;Environmental Information Processing;Human Diseases;Genetic Information Processing;Environmental Information Processing;Organismal Systems	Cancer: overview;Infectious disease: viral;Infectious disease: bacterial;Folding, sorting and degradation;Signal transduction;Folding, sorting and degradation;Cell growth and death;Cell growth and death;Signal transduction;Signal transduction;Cancer: specific types;Replication and repair;Signal transduction;Environmental adaptation	ko05200//Pathways in cancer;ko05170//Human immunodeficiency virus 1 infection;ko05131//Shigellosis;ko04141//Protein processing in endoplasmic reticulum;ko04310//Wnt signaling pathway;ko04120//Ubiquitin mediated proteolysis;ko04110//Cell cycle;ko04114//Oocyte meiosis;ko04066//HIF-1 signaling pathway;ko04350//TGF-beta signaling pathway;ko05211//Renal cell carcinoma;ko03420//Nucleotide excision repa…	K03868;K03868;K03868;K03868;K03868;K03868;K03868;K03868;K03868;K03868;K03868;K03868;K03868;K03868	-	GO:0008270//zinc ion binding	-	--	-1	0
miR-12000-z	0.0319	0.4995	3.96886	0.00609821	ENSBGRG00000008187	3.43533	1.318	-1.3821	1.24564e-05	0.000135774	TOR3A	torsin family 3 member A [Source:HGNC Symbol;Acc:HGNC:11997]	-	-	-	-	GO:0005783//endoplasmic reticulum;GO:0005788//endoplasmic reticulum lumen	GO:0005524//ATP binding;GO:0016887//ATPase activity	-	--	-1	0
miR-12000-z	0.0319	0.4995	3.96886	0.00609821	ENSBGRG00000008504	11.464	3.89133	-1.55877	4.6114e-10	1.10046e-08	WLS	Wnt ligand secretion mediator [Source:HGNC Symbol;Acc:HGNC:30238]	-	-	-	-	GO:0005769//early endosome;GO:0005783//endoplasmic reticulum;GO:0005794//Golgi apparatus;GO:0005802//trans-Golgi network;GO:0005829//cytosol;GO:0005886//plasma membrane;GO:0031410//cytoplasmic vesicle	GO:0017147//Wnt-protein binding	GO:0001707//mesoderm formation;GO:0006886//intracellular protein transport;GO:0009948//anterior/posterior axis specification;GO:0016055//Wnt signaling pathway;GO:0030177//positive regulation of Wnt signaling pathway;GO:0030901//midbrain development;GO:0030902//hindbrain development;GO:0031017//exocrine pancreas development;GO:0061355//Wnt protein secretion;GO:0061357//positive regulation of Wnt p…	--	-1	0
miR-12000-z	0.0319	0.4995	3.96886	0.00609821	ENSBGRG00000008601	6.62367	3.06867	-1.11002	0.000308594	0.00225023	FAN1	FANCD2 and FANCI associated nuclease 1 [Source:HGNC Symbol;Acc:HGNC:29170]	Genetic Information Processing	Replication and repair	ko03460//Fanconi anemia pathway	K15363	GO:0005634//nucleus;GO:0005654//nucleoplasm;GO:0005829//cytosol;GO:0045171//intercellular bridge	GO:0003676//nucleic acid binding;GO:0003677//DNA binding;GO:0004518//nuclease activity;GO:0008409//5'-3' exonuclease activity;GO:0016788//hydrolase activity, acting on ester bonds;GO:0017108//5'-flap endonuclease activity;GO:0070336//flap-structured DNA binding	GO:0000724//double-strand break repair via homologous recombination;GO:0006281//DNA repair;GO:0006289//nucleotide-excision repair;GO:0033683//nucleotide-excision repair, DNA incision;GO:0036297//interstrand cross-link repair	--	-1	0
miR-12000-z	0.0319	0.4995	3.96886	0.00609821	ENSBGRG00000008824	2.04033	0.648667	-1.65326	0.00447791	0.0221656	RNF8	ring finger protein 8 [Source:HGNC Symbol;Acc:HGNC:10071]	-	-	-	-	GO:0000151//ubiquitin ligase complex;GO:0005634//nucleus;GO:0005654//nucleoplasm;GO:0005829//cytosol;GO:0035861//site of double-strand break	GO:0003682//chromatin binding;GO:0004842//ubiquitin-protein transferase activity;GO:0005515//protein binding;GO:0008270//zinc ion binding;GO:0031625//ubiquitin protein ligase binding;GO:0042393//histone binding;GO:0042802//identical protein binding;GO:0042803//protein homodimerization activity;GO:0046872//metal ion binding	GO:0006302//double-strand break repair;GO:0006511//ubiquitin-dependent protein catabolic process;GO:0006974//cellular response to DNA damage stimulus;GO:0010212//response to ionizing radiation;GO:0016567//protein ubiquitination;GO:0033522//histone H2A ubiquitination;GO:0034244//negative regulation of transcription elongation from RNA polymerase II promoter;GO:0045739//positive regulation of DNA r…	--	-1	0
miR-12000-z	0.0319	0.4995	3.96886	0.00609821	ENSBGRG00000010730	2.795	1.23067	-1.18341	0.00236559	0.0130333	NDUFA6	NADH:ubiquinone oxidoreductase subunit A6 [Source:HGNC Symbol;Acc:HGNC:7690]	Metabolism;Human Diseases;Human Diseases;Organismal Systems;Human Diseases;Metabolism;Human Diseases;Organismal Systems	Global and overview maps;Neurodegenerative disease;Neurodegenerative disease;Environmental adaptation;Endocrine and metabolic disease;Energy metabolism;Neurodegenerative disease;Nervous system	ko01100//Metabolic pathways;ko05010//Alzheimer disease;ko05016//Huntington disease;ko04714//Thermogenesis;ko04932//Non-alcoholic fatty liver disease;ko00190//Oxidative phosphorylation;ko05012//Parkinson disease;ko04723//Retrograde endocannabinoid signaling	K03950;K03950;K03950;K03950;K03950;K03950;K03950;K03950	-	-	-	--	-1	0
miR-12000-z	0.0319	0.4995	3.96886	0.00609821	ENSBGRG00000013644	15.554	3.97267	-1.96911	1.41106e-16	7.84939e-15	-	XP_019838224.1 PREDICTED: biorientation of chromosomes in cell division protein 1, partial [Bos indicus]	-	-	-	-	-	-	-	--	-1	0
miR-12000-z	0.0319	0.4995	3.96886	0.00609821	ENSBGRG00000015820	18.9177	9.19267	-1.04118	0.0059891	0.0280616	MRPS23	mitochondrial ribosomal protein S23 [Source:HGNC Symbol;Acc:HGNC:14509]	-	-	-	-	GO:0005739//mitochondrion;GO:0005840//ribosome;GO:0031965//nuclear membrane	GO:0003735//structural constituent of ribosome	GO:0006412//translation	--	-1	0
miR-12000-z	0.0319	0.4995	3.96886	0.00609821	ENSBGRG00000015814	11.7967	5.55667	-1.08609	0.00144917	0.0085862	TPST2	tyrosylprotein sulfotransferase 2 [Source:HGNC Symbol;Acc:HGNC:12021]	-	-	-	-	GO:0005783//endoplasmic reticulum	GO:0008476//protein-tyrosine sulfotransferase activity;GO:0042803//protein homodimerization activity	GO:0006478//peptidyl-tyrosine sulfation	--	-1	0
miR-12000-z	0.0319	0.4995	3.96886	0.00609821	ENSBGRG00000018684	15.2407	5.04633	-1.59462	5.63532e-08	9.73362e-07	-	XP_032266402.1 charged multivesicular body protein 3 isoform X2 [Phoca vitulina]	Cellular Processes;Cellular Processes	Transport and catabolism;Cell growth and death	ko04144//Endocytosis;ko04217//Necroptosis	K12193;K12193	-	-	GO:0007034//vacuolar transport	--	-1	0
miR-12000-z	0.0319	0.4995	3.96886	0.00609821	ENSBGRG00000025206	56.7503	26.7143	-1.08701	8.35375e-10	1.9307e-08	GABARAPL2	GABA type A receptor associated protein like 2 [Source:HGNC Symbol;Acc:HGNC:13291]	Human Diseases;Human Diseases;Organismal Systems;Cellular Processes;Environmental Information Processing;Environmental Information Processing;Organismal Systems;Organismal Systems;Cellular Processes;Cellular Processes	Infectious disease: bacterial;Infectious disease: viral;Immune system;Transport and catabolism;Signal transduction;Signal transduction;Nervous system;Aging;Transport and catabolism;Transport and catabolism	ko05131//Shigellosis;ko05167//Kaposi sarcoma-associated herpesvirus infection;ko04621//NOD-like receptor signaling pathway;ko04140//Autophagy - animal;ko04371//Apelin signaling pathway;ko04068//FoxO signaling pathway;ko04727//GABAergic synapse;ko04212//Longevity regulating pathway - worm;ko04137//Mitophagy - animal;ko04136//Autophagy - other	K08341;K08341;K08341;K08341;K08341;K08341;K08341;K08341;K08341;K08341	-	-	-	--	-1	0
miR-12031-z	0.5434	0.1209	-2.1682	0.0191283	MSTRG.22496	95.2327	270.678	1.50705	7.95762e-22	7.05343e-20	--	endonuclease-reverse transcriptase [Babesia ovata]	-	-	-	-	GO:0031252//cell leading edge;GO:0070161//anchoring junction	GO:0003779//actin binding;GO:0050839//cell adhesion molecule binding	GO:0010468//regulation of gene expression;GO:0098602//single organism cell adhesion	--	-1	0
miR-12031-z	0.5434	0.1209	-2.1682	0.0191283	MSTRG.29222	7.87167	26.7473	1.76465	5.55032e-47	1.72188e-44	--	serine/arginine repetitive matrix protein 1-like [Zalophus californianus]	-	-	-	-	GO:0042579//microbody	GO:0005515//protein binding;GO:0016647//oxidoreductase activity, acting on the CH-NH group of donors, oxygen as acceptor	GO:0006596//polyamine biosynthetic process;GO:0006598//polyamine catabolic process;GO:0031328//positive regulation of cellular biosynthetic process;GO:0044710//single-organism metabolic process;GO:0051234//establishment of localization	--	-1	0
miR-12031-z	0.5434	0.1209	-2.1682	0.0191283	MSTRG.31466	0.998333	6.39333	2.67897	1.19736e-33	2.12262e-31	LONRF2	LOW QUALITY PROTEIN: LON peptidase N-terminal domain and RING finger protein 2 [Bos taurus]	-	-	-	-	-	GO:0046914//transition metal ion binding	GO:0019538//protein metabolic process	--	-1	0
miR-12031-z	0.5434	0.1209	-2.1682	0.0191283	MSTRG.3720	1.627	5.22933	1.68441	0.00103834	0.00643753	--	zinc finger protein 438 isoform X1 [Odocoileus virginianus texanus]	-	-	-	-	GO:0043231//intracellular membrane-bounded organelle	GO:0001071//nucleic acid binding transcription factor activity;GO:0043169//cation binding	GO:0006355//regulation of transcription, DNA-templated	--	-1	0
miR-12031-z	0.5434	0.1209	-2.1682	0.0191283	MSTRG.4090	72.148	169.674	1.23373	9.15796e-18	5.7041e-16	--	PREDICTED: basic salivary proline-rich protein 1-like isoform X2 [Bos indicus]	-	-	-	-	GO:0031224//intrinsic component of membrane;GO:0044421//extracellular region part	GO:0043169//cation binding;GO:0060089//molecular transducer activity	GO:0007162//negative regulation of cell adhesion;GO:0007169//transmembrane receptor protein tyrosine kinase signaling pathway;GO:0007606//sensory perception of chemical stimulus;GO:0010596//negative regulation of endothelial cell migration;GO:0045765//regulation of angiogenesis;GO:0048869//cellular developmental process;GO:0050922//negative regulation of chemotaxis	--	-1	0
miR-12031-z	0.5434	0.1209	-2.1682	0.0191283	MSTRG.4578	0.018	1.963	6.76892	1.41923e-10	3.63991e-09	--	reverse transcriptase-like [Bos taurus]	-	-	-	-	GO:0043231//intracellular membrane-bounded organelle	GO:0003723//RNA binding	GO:0006464//cellular protein modification process;GO:0015980//energy derivation by oxidation of organic compounds	--	-1	0
miR-12031-z	0.5434	0.1209	-2.1682	0.0191283	MSTRG.6482	0.078	2.75633	5.14313	3.17643e-07	4.79347e-06	--	Collagen alpha-1(XXI) chain [Varanus komodoensis]	-	-	-	-	GO:0016020//membrane	-	-	--	-1	0
miR-12031-z	0.5434	0.1209	-2.1682	0.0191283	ENSBGRG00000002639	0.343	1.08433	1.66053	8.30633e-05	0.000721971	SPOCK1	SPARC (osteonectin), cwcv and kazal like domains proteoglycan 1 [Source:HGNC Symbol;Acc:HGNC:11251]	-	-	-	-	GO:0005615//extracellular space	GO:0004869//cysteine-type endopeptidase inhibitor activity;GO:0005509//calcium ion binding;GO:0005515//protein binding;GO:0008191//metalloendopeptidase inhibitor activity	GO:0010812//negative regulation of cell-substrate adhesion;GO:0010951//negative regulation of endopeptidase activity;GO:0010977//negative regulation of neuron projection development	--	-1	0
miR-12031-z	0.5434	0.1209	-2.1682	0.0191283	ENSBGRG00000006397	2.432	7.31333	1.58839	4.44338e-17	2.60657e-15	ARRDC3	arrestin domain containing 3 [Source:HGNC Symbol;Acc:HGNC:29263]	-	-	-	-	GO:0005768//endosome;GO:0005886//plasma membrane	GO:0031699//beta-3 adrenergic receptor binding	GO:0001659//temperature homeostasis;GO:0031651//negative regulation of heat generation;GO:0043588//skin development;GO:0051443//positive regulation of ubiquitin-protein transferase activity;GO:0060613//fat pad development;GO:0071878//negative regulation of adrenergic receptor signaling pathway;GO:0090327//negative regulation of locomotion involved in locomotory behavior	--	-1	0
miR-12031-z	0.5434	0.1209	-2.1682	0.0191283	ENSBGRG00000005944	0.116333	0.454333	1.96549	4.12344e-05	0.00039152	ASTN1	astrotactin 1 [Source:HGNC Symbol;Acc:HGNC:773]	-	-	-	-	GO:0005768//endosome;GO:0009897//external side of plasma membrane;GO:0016021//integral component of membrane	GO:0005515//protein binding	GO:0001764//neuron migration;GO:0007158//neuron cell-cell adhesion;GO:0007626//locomotory behavior;GO:0016477//cell migration;GO:0098609//cell-cell adhesion	--	-1	0
miR-12031-z	0.5434	0.1209	-2.1682	0.0191283	ENSBGRG00000006787	10.106	33.8073	1.74212	9.20636e-29	1.23764e-26	FOSL2	FOS like 2, AP-1 transcription factor subunit [Source:HGNC Symbol;Acc:HGNC:3798]	Organismal Systems	Development and regeneration	ko04380//Osteoclast differentiation	K09030	GO:0005634//nucleus;GO:0005654//nucleoplasm	GO:0000977//RNA polymerase II regulatory region sequence-specific DNA binding;GO:0001228//transcriptional activator activity, RNA polymerase II transcription regulatory region sequence-specific binding;GO:0003677//DNA binding;GO:0003682//chromatin binding;GO:0003700//transcription factor activity, sequence-specific DNA binding	GO:0003334//keratinocyte development;GO:0006355//regulation of transcription, DNA-templated;GO:0006357//regulation of transcription from RNA polymerase II promoter;GO:0045893//positive regulation of transcription, DNA-templated;GO:0045944//positive regulation of transcription from RNA polymerase II promoter;GO:0048146//positive regulation of fibroblast proliferation	--	-1	0
miR-12031-z	0.5434	0.1209	-2.1682	0.0191283	ENSBGRG00000007394	0.407	1.55633	1.93505	8.6562e-07	1.19556e-05	RUNX3	RUNX family transcription factor 3 [Source:HGNC Symbol;Acc:HGNC:10473]	Human Diseases;Organismal Systems	Infectious disease: viral;Immune system	ko05169//Epstein-Barr virus infection;ko04658//Th1 and Th2 cell differentiation	K09279;K09279	GO:0005634//nucleus;GO:0005654//nucleoplasm;GO:0005730//nucleolus;GO:0005737//cytoplasm;GO:0005829//cytosol;GO:0043231//intracellular membrane-bounded organelle	GO:0003677//DNA binding;GO:0003700//transcription factor activity, sequence-specific DNA binding;GO:0005524//ATP binding	GO:0006355//regulation of transcription, DNA-templated;GO:0006468//protein phosphorylation;GO:0045893//positive regulation of transcription, DNA-templated;GO:0071559//response to transforming growth factor beta	Runt	-1	0
miR-12031-z	0.5434	0.1209	-2.1682	0.0191283	ENSBGRG00000010151	0.882667	2.25767	1.35489	0.000272035	0.00201491	MOSPD2	motile sperm domain containing 2 [Source:HGNC Symbol;Acc:HGNC:28381]	-	-	-	-	GO:0005887//integral component of plasma membrane	-	GO:0090023//positive regulation of neutrophil chemotaxis;GO:0090026//positive regulation of monocyte chemotaxis	--	-1	0
miR-12031-z	0.5434	0.1209	-2.1682	0.0191283	ENSBGRG00000012015	0.347	1.832	2.40041	2.09673e-10	5.26042e-09	SLC7A5	solute carrier family 7 member 5 [Source:HGNC Symbol;Acc:HGNC:11063]	Environmental Information Processing;Human Diseases	Signal transduction;Cancer: overview	ko04150//mTOR signaling pathway;ko05230//Central carbon metabolism in cancer	K13780;K13780	GO:0005829//cytosol;GO:0005886//plasma membrane;GO:0016020//membrane;GO:0016021//integral component of membrane;GO:0043231//intracellular membrane-bounded organelle;GO:1990184//amino acid transport complex	GO:0015179//L-amino acid transmembrane transporter activity;GO:0015190//L-leucine transmembrane transporter activity;GO:0015196//L-tryptophan transmembrane transporter activity;GO:0022857//transmembrane transporter activity	GO:0006865//amino acid transport;GO:0015807//L-amino acid transport;GO:0055085//transmembrane transport;GO:1904556//L-tryptophan transmembrane transport	--	-1	0
miR-12031-z	0.5434	0.1209	-2.1682	0.0191283	ENSBGRG00000012924	1.997	5.264	1.39833	0.00258477	0.0139971	STX3	syntaxin 3 [Source:HGNC Symbol;Acc:HGNC:11438]	Organismal Systems;Genetic Information Processing	Nervous system;Folding, sorting and degradation	ko04721//Synaptic vesicle cycle;ko04130//SNARE interactions in vesicular transport	K08486;K08486	GO:0005886//plasma membrane;GO:0005911//cell-cell junction;GO:0016020//membrane;GO:0016324//apical plasma membrane;GO:0030027//lamellipodium;GO:0030141//secretory granule;GO:0030425//dendrite;GO:0031201//SNARE complex;GO:0042470//melanosome;GO:0042581//specific granule;GO:0042582//azurophil granule;GO:0042589//zymogen granule membrane;GO:0098794//postsynapse	GO:0005484//SNAP receptor activity	GO:0006886//intracellular protein transport;GO:0006887//exocytosis;GO:0008284//positive regulation of cell proliferation;GO:0016081//synaptic vesicle docking;GO:0016192//vesicle-mediated transport;GO:0045785//positive regulation of cell adhesion;GO:0050921//positive regulation of chemotaxis;GO:0060291//long-term synaptic potentiation;GO:1903078//positive regulation of protein localization to plas…	--	-1	0
miR-12031-z	0.5434	0.1209	-2.1682	0.0191283	ENSBGRG00000021013	0.623333	1.73333	1.47547	5.40821e-05	0.000492633	CD40	CD40 molecule [Source:HGNC Symbol;Acc:HGNC:11919]	Environmental Information Processing;Human Diseases;Human Diseases;Human Diseases;Human Diseases;Environmental Information Processing;Environmental Information Processing;Human Diseases;Human Diseases;Organismal Systems;Human Diseases;Human Diseases;Human Diseases;Human Diseases;Organismal Systems;Human Diseases	Signaling molecules and interaction;Infectious disease: viral;Infectious disease: viral;Cancer: overview;Immune disease;Signaling molecules and interaction;Signal transduction;Cardiovascular disease;Immune disease;Immune system;Infectious disease: parasitic;Immune disease;Infectious disease: parasitic;Immune disease;Immune system;Immune disease	ko04060//Cytokine-cytokine receptor interaction;ko05166//Human T-cell leukemia virus 1 infection;ko05169//Epstein-Barr virus infection;ko05202//Transcriptional misregulation in cancer;ko05322//Systemic lupus erythematosus;ko04514//Cell adhesion molecules;ko04064//NF-kappa B signaling pathway;ko05416//Viral myocarditis;ko05320//Autoimmune thyroid disease;ko04672//Intestinal immune network for IgA …	K03160;K03160;K03160;K03160;K03160;K03160;K03160;K03160;K03160;K03160;K03160;K03160;K03160;K03160;K03160;K03160	GO:0009897//external side of plasma membrane	GO:0005515//protein binding;GO:0019899//enzyme binding;GO:0031625//ubiquitin protein ligase binding;GO:0038023//signaling receptor activity	GO:0001934//positive regulation of protein phosphorylation;GO:0006874//cellular calcium ion homeostasis;GO:0023035//CD40 signaling pathway;GO:0042113//B cell activation;GO:0042531//positive regulation of tyrosine phosphorylation of STAT protein;GO:0043123//positive regulation of I-kappaB kinase/NF-kappaB signaling;GO:0043406//positive regulation of MAP kinase activity;GO:0043536//positive regulat…	--	-1	0
miR-12031-z	0.5434	0.1209	-2.1682	0.0191283	ENSBGRG00000022164	16.8693	124.559	2.88436	1.21739e-121	2.1821e-118	FOSB	FosB proto-oncogene, AP-1 transcription factor subunit [Source:HGNC Symbol;Acc:HGNC:3797]	Human Diseases;Organismal Systems;Organismal Systems;Human Diseases;Human Diseases	Substance dependence;Development and regeneration;Immune system;Substance dependence;Substance dependence	ko05034//Alcoholism;ko04380//Osteoclast differentiation;ko04657//IL-17 signaling pathway;ko05031//Amphetamine addiction;ko05030//Cocaine addiction	K09029;K09029;K09029;K09029;K09029	GO:0005634//nucleus;GO:0005654//nucleoplasm;GO:0043231//intracellular membrane-bounded organelle	GO:0000978//RNA polymerase II core promoter proximal region sequence-specific DNA binding;GO:0001228//transcriptional activator activity, RNA polymerase II transcription regulatory region sequence-specific binding;GO:0003677//DNA binding;GO:0003700//transcription factor activity, sequence-specific DNA binding	GO:0006355//regulation of transcription, DNA-templated;GO:0006357//regulation of transcription from RNA polymerase II promoter;GO:0045944//positive regulation of transcription from RNA polymerase II promoter;GO:0071277//cellular response to calcium ion	--	-1	0
miR-12031-z	0.5434	0.1209	-2.1682	0.0191283	ENSBGRG00000022497	0.482333	1.028	1.09174	0.00583899	0.0275021	SLA	Src like adaptor [Source:HGNC Symbol;Acc:HGNC:10902]	-	-	-	-	-	GO:0005070//SH3/SH2 adaptor activity;GO:0005515//protein binding	GO:0009966//regulation of signal transduction	--	-1	0
miR-122-y	1.8483	0.725133	-1.34988	0.00739453	MSTRG.1998	1.041	2.447	1.23304	2.89447e-05	0.000284371	DACT2	dapper homolog 2 [Bos indicus x Bos taurus]	-	-	-	-	GO:0043231//intracellular membrane-bounded organelle	GO:0019901//protein kinase binding	GO:0000904//cell morphogenesis involved in differentiation;GO:0007155//cell adhesion;GO:0032926//negative regulation of activin receptor signaling pathway;GO:0072044//collecting duct development	--	-1	0
miR-122-y	1.8483	0.725133	-1.34988	0.00739453	MSTRG.29222	7.87167	26.7473	1.76465	5.55032e-47	1.72188e-44	--	serine/arginine repetitive matrix protein 1-like [Zalophus californianus]	-	-	-	-	GO:0042579//microbody	GO:0005515//protein binding;GO:0016647//oxidoreductase activity, acting on the CH-NH group of donors, oxygen as acceptor	GO:0006596//polyamine biosynthetic process;GO:0006598//polyamine catabolic process;GO:0031328//positive regulation of cellular biosynthetic process;GO:0044710//single-organism metabolic process;GO:0051234//establishment of localization	--	-1	0
miR-122-y	1.8483	0.725133	-1.34988	0.00739453	MSTRG.33557	0.803667	1.65833	1.04506	0.00526216	0.0253099	ARHGAP6	rho GTPase-activating protein 6 isoform X2 [Bos indicus x Bos taurus]	-	-	-	-	GO:0015629//actin cytoskeleton;GO:0044444//cytoplasmic part	GO:0019899//enzyme binding;GO:0019904//protein domain specific binding;GO:0030674//protein binding, bridging;GO:0060229//lipase activator activity	GO:0001953//negative regulation of cell-matrix adhesion;GO:0007045//cell-substrate adherens junction assembly;GO:0008154//actin polymerization or depolymerization;GO:0010863//positive regulation of phospholipase C activity;GO:0032232//negative regulation of actin filament bundle assembly;GO:0043087//regulation of GTPase activity	--	-1	0
miR-122-y	1.8483	0.725133	-1.34988	0.00739453	MSTRG.4090	72.148	169.674	1.23373	9.15796e-18	5.7041e-16	--	PREDICTED: basic salivary proline-rich protein 1-like isoform X2 [Bos indicus]	-	-	-	-	GO:0031224//intrinsic component of membrane;GO:0044421//extracellular region part	GO:0043169//cation binding;GO:0060089//molecular transducer activity	GO:0007162//negative regulation of cell adhesion;GO:0007169//transmembrane receptor protein tyrosine kinase signaling pathway;GO:0007606//sensory perception of chemical stimulus;GO:0010596//negative regulation of endothelial cell migration;GO:0045765//regulation of angiogenesis;GO:0048869//cellular developmental process;GO:0050922//negative regulation of chemotaxis	--	-1	0
miR-122-y	1.8483	0.725133	-1.34988	0.00739453	ENSBGRG00000002035	7.327	34.0797	2.21762	1.30246e-59	6.00321e-57	KLF4	Kruppel like factor 4 [Source:HGNC Symbol;Acc:HGNC:6348]	Cellular Processes	Cellular community - eukaryotes	ko04550//Signaling pathways regulating pluripotency of stem cells	K17846	GO:0000790//nuclear chromatin;GO:0005634//nucleus;GO:0005654//nucleoplasm;GO:0005719//nuclear euchromatin;GO:0005737//cytoplasm;GO:0044798//nuclear transcription factor complex	GO:0000978//RNA polymerase II core promoter proximal region sequence-specific DNA binding;GO:0000981//RNA polymerase II transcription factor activity, sequence-specific DNA binding;GO:0000987//core promoter proximal region sequence-specific DNA binding;GO:0001010//transcription factor activity, sequence-specific DNA binding transcription factor recruiting;GO:0001085//RNA polymerase II transcripti…	GO:0000122//negative regulation of transcription from RNA polymerase II promoter;GO:0006351//transcription, DNA-templated;GO:0006357//regulation of transcription from RNA polymerase II promoter;GO:0006366//transcription from RNA polymerase II promoter;GO:0008285//negative regulation of cell proliferation;GO:0009913//epidermal cell differentiation;GO:0010033//response to organic substance;GO:00106…	zf-C2H2	-1	0
miR-122-y	1.8483	0.725133	-1.34988	0.00739453	ENSBGRG00000003969	4.20033	10.1757	1.27655	1.34451e-11	4.01659e-10	-	XP_019827250.1 PREDICTED: protein-lysine methyltransferase METTL21E [Bos indicus]	-	-	-	-	-	-	-	--	-1	0
miR-122-y	1.8483	0.725133	-1.34988	0.00739453	ENSBGRG00000005532	1.03033	3.15233	1.61331	1.84683e-05	0.000190859	-	XP_010860127.1 PREDICTED: dermatan-sulfate epimerase isoform X1 [Bison bison bison]	Metabolism;Metabolism	Global and overview maps;Glycan biosynthesis and metabolism	ko01100//Metabolic pathways;ko00532//Glycosaminoglycan biosynthesis - chondroitin sulfate / dermatan sulfate	K01794;K01794	-	-	-	--	-1	0
miR-122-y	1.8483	0.725133	-1.34988	0.00739453	ENSBGRG00000005861	2.49933	9.588	1.93969	2.41551e-47	7.64058e-45	LDLR	low density lipoprotein receptor [Source:HGNC Symbol;Acc:HGNC:6547]	Cellular Processes;Human Diseases;Human Diseases;Human Diseases;Organismal Systems;Organismal Systems;Organismal Systems;Organismal Systems;Organismal Systems	Transport and catabolism;Endocrine and metabolic disease;Infectious disease: viral;Infectious disease: parasitic;Endocrine system;Digestive system;Endocrine system;Digestive system;Endocrine system	ko04144//Endocytosis;ko04934//Cushing syndrome;ko05160//Hepatitis C;ko05145//Toxoplasmosis;ko04925//Aldosterone synthesis and secretion;ko04976//Bile secretion;ko04927//Cortisol synthesis and secretion;ko04979//Cholesterol metabolism;ko04913//Ovarian steroidogenesis	K12473;K12473;K12473;K12473;K12473;K12473;K12473;K12473;K12473	GO:0005623//cell;GO:0005764//lysosome;GO:0005768//endosome;GO:0005769//early endosome;GO:0005770//late endosome;GO:0005794//Golgi apparatus;GO:0005905//coated pit;GO:0009897//external side of plasma membrane;GO:0009986//cell surface;GO:0016323//basolateral plasma membrane;GO:0036477//somatodendritic compartment;GO:0043235//receptor complex;GO:0045177//apical part of cell;GO:0097443//sorting endos…	GO:0001540//beta-amyloid binding;GO:0002020//protease binding;GO:0005041//low-density lipoprotein receptor activity;GO:0005509//calcium ion binding;GO:0005515//protein binding;GO:0030169//low-density lipoprotein particle binding;GO:0030229//very-low-density lipoprotein particle receptor activity;GO:0042802//identical protein binding	GO:0006629//lipid metabolic process;GO:0006898//receptor-mediated endocytosis;GO:0006909//phagocytosis;GO:0007616//long-term memory;GO:0008203//cholesterol metabolic process;GO:0010628//positive regulation of gene expression;GO:0010629//negative regulation of gene expression;GO:0010867//positive regulation of triglyceride biosynthetic process;GO:0010899//regulation of phosphatidylcholine cataboli…	--	-1	0
miR-122-y	1.8483	0.725133	-1.34988	0.00739453	ENSBGRG00000006338	0.009	0.161333	4.16398	0.00285964	0.0153008	PCDH8	protocadherin 8 [Source:HGNC Symbol;Acc:HGNC:8660]	-	-	-	-	GO:0005886//plasma membrane;GO:0016020//membrane	GO:0005509//calcium ion binding	GO:0001756//somitogenesis;GO:0007155//cell adhesion;GO:0007156//homophilic cell adhesion via plasma membrane adhesion molecules;GO:0016331//morphogenesis of embryonic epithelium	--	-1	0
miR-122-y	1.8483	0.725133	-1.34988	0.00739453	ENSBGRG00000005944	0.116333	0.454333	1.96549	4.12344e-05	0.00039152	ASTN1	astrotactin 1 [Source:HGNC Symbol;Acc:HGNC:773]	-	-	-	-	GO:0005768//endosome;GO:0009897//external side of plasma membrane;GO:0016021//integral component of membrane	GO:0005515//protein binding	GO:0001764//neuron migration;GO:0007158//neuron cell-cell adhesion;GO:0007626//locomotory behavior;GO:0016477//cell migration;GO:0098609//cell-cell adhesion	--	-1	0
miR-122-y	1.8483	0.725133	-1.34988	0.00739453	ENSBGRG00000009722	0.702667	1.415	1.00989	0.0053527	0.0256231	MAPK8IP1	mitogen-activated protein kinase 8 interacting protein 1 [Source:HGNC Symbol;Acc:HGNC:6882]	Environmental Information Processing	Signal transduction	ko04010//MAPK signaling pathway	K04434	GO:0005737//cytoplasm;GO:0005829//cytosol;GO:0005886//plasma membrane;GO:0016020//membrane;GO:0030424//axon;GO:0030425//dendrite;GO:0043005//neuron projection;GO:0044297//cell body;GO:0044302//dentate gyrus mossy fiber;GO:0045202//synapse	GO:0005078//MAP-kinase scaffold activity;GO:0005515//protein binding;GO:0019894//kinesin binding;GO:0019901//protein kinase binding	GO:0006355//regulation of transcription, DNA-templated;GO:0007165//signal transduction;GO:0007258//JUN phosphorylation;GO:0016192//vesicle-mediated transport;GO:0046328//regulation of JNK cascade;GO:0046330//positive regulation of JNK cascade;GO:2000564//regulation of CD8-positive, alpha-beta T cell proliferation;GO:2001243//negative regulation of intrinsic apoptotic signaling pathway	--	-1	0
miR-122-y	1.8483	0.725133	-1.34988	0.00739453	ENSBGRG00000010063	2.115	4.78	1.17635	1.75504e-05	0.00018219	-	XP_005221661.1 complement C1q tumor necrosis factor-related protein 3 isoform X1 [Bos taurus]	-	-	-	-	-	GO:0005515//protein binding	-	--	-1	0
miR-122-y	1.8483	0.725133	-1.34988	0.00739453	ENSBGRG00000010087	0.0466667	0.463333	3.31159	0.00489991	0.0238376	-	neuronal vesicle trafficking associated 1 [Source:HGNC Symbol;Acc:HGNC:18790]	-	-	-	-	GO:0016021//integral component of membrane	GO:0032051//clathrin light chain binding	GO:0007212//dopamine receptor signaling pathway;GO:0048268//clathrin coat assembly	--	-1	0
miR-122-y	1.8483	0.725133	-1.34988	0.00739453	ENSBGRG00000010183	0.138333	0.449333	1.69964	0.00675328	0.0310542	-	solute carrier family 19 member 3 [Source:HGNC Symbol;Acc:HGNC:16266]	Organismal Systems	Digestive system	ko04977//Vitamin digestion and absorption	K14610	GO:0016021//integral component of membrane	GO:0090482//vitamin transmembrane transporter activity	GO:0051180//vitamin transport	--	-1	0
miR-122-y	1.8483	0.725133	-1.34988	0.00739453	ENSBGRG00000011167	1.769	5.97667	1.75641	1.14334e-09	2.57963e-08	CYS1	cystin 1 [Source:HGNC Symbol;Acc:HGNC:18525]	-	-	-	-	-	-	-	--	-1	0
miR-122-y	1.8483	0.725133	-1.34988	0.00739453	ENSBGRG00000012625	8.029	16.0923	1.00308	6.22541e-11	1.68787e-09	-	XP_019841590.1 PREDICTED: dual specificity protein phosphatase 22, partial [Bos indicus]	-	-	-	-	-	GO:0008138//protein tyrosine/serine/threonine phosphatase activity;GO:0016791//phosphatase activity	GO:0006470//protein dephosphorylation;GO:0016311//dephosphorylation	--	-1	0
miR-122-y	1.8483	0.725133	-1.34988	0.00739453	ENSBGRG00000015711	2.77833	7.763	1.48239	5.58096e-16	2.86726e-14	INTS6	integrator complex subunit 6 [Source:HGNC Symbol;Acc:HGNC:14879]	-	-	-	-	GO:0005634//nucleus;GO:0005654//nucleoplasm;GO:0015629//actin cytoskeleton;GO:0032039//integrator complex	-	GO:0016180//snRNA processing	--	-1	0
miR-122-y	1.8483	0.725133	-1.34988	0.00739453	ENSBGRG00000016147	10.3013	38.4943	1.90182	1.63494e-30	2.41971e-28	ID1	inhibitor of DNA binding 1, HLH protein [Source:HGNC Symbol;Acc:HGNC:5360]	Environmental Information Processing;Environmental Information Processing;Cellular Processes;Environmental Information Processing	Signal transduction;Signal transduction;Cellular community - eukaryotes;Signal transduction	ko04015//Rap1 signaling pathway;ko04390//Hippo signaling pathway;ko04550//Signaling pathways regulating pluripotency of stem cells;ko04350//TGF-beta signaling pathway	K04680;K04680;K04680;K04680	GO:0005634//nucleus;GO:0005654//nucleoplasm;GO:0005737//cytoplasm;GO:0005794//Golgi apparatus	GO:0003713//transcription coactivator activity;GO:0043621//protein self-association;GO:0046983//protein dimerization activity	GO:0000122//negative regulation of transcription from RNA polymerase II promoter;GO:0001886//endothelial cell morphogenesis;GO:0007507//heart development;GO:0007623//circadian rhythm;GO:0010628//positive regulation of gene expression;GO:0010629//negative regulation of gene expression;GO:0030509//BMP signaling pathway;GO:0031648//protein destabilization;GO:0032963//collagen metabolic process;GO:00…	bHLH	-1	0
miR-122-y	1.8483	0.725133	-1.34988	0.00739453	ENSBGRG00000016437	2.91533	7.05933	1.27587	1.17818e-09	2.65453e-08	CCNL1	cyclin L1 [Source:HGNC Symbol;Acc:HGNC:20569]	-	-	-	-	GO:0005634//nucleus	-	GO:0000079//regulation of cyclin-dependent protein serine/threonine kinase activity;GO:0006355//regulation of transcription, DNA-templated;GO:0006396//RNA processing	--	-1	0
miR-122-y	1.8483	0.725133	-1.34988	0.00739453	ENSBGRG00000019545	1.31033	2.634	1.00732	4.13272e-09	8.52546e-08	SLC6A6	solute carrier family 6 member 6 [Source:HGNC Symbol;Acc:HGNC:11052]	-	-	-	-	GO:0005887//integral component of plasma membrane;GO:0016020//membrane;GO:0016021//integral component of membrane	GO:0005328//neurotransmitter:sodium symporter activity;GO:0005368//taurine transmembrane transporter activity;GO:0005369//taurine:sodium symporter activity	GO:0006836//neurotransmitter transport;GO:0015734//taurine transport;GO:0050804//modulation of synaptic transmission	--	-1	0
miR-122-y	1.8483	0.725133	-1.34988	0.00739453	ENSBGRG00000022497	0.482333	1.028	1.09174	0.00583899	0.0275021	SLA	Src like adaptor [Source:HGNC Symbol;Acc:HGNC:10902]	-	-	-	-	-	GO:0005070//SH3/SH2 adaptor activity;GO:0005515//protein binding	GO:0009966//regulation of signal transduction	--	-1	0
miR-122-y	1.8483	0.725133	-1.34988	0.00739453	ENSBGRG00000024566	717.997	1851.77	1.36686	6.61508e-46	1.94026e-43	HSPB6	heat shock protein family B (small) member 6 [Source:HGNC Symbol;Acc:HGNC:26511]	-	-	-	-	GO:0005576//extracellular region;GO:0005634//nucleus;GO:0005730//nucleolus;GO:0005737//cytoplasm;GO:0005794//Golgi apparatus;GO:0005829//cytosol	GO:0005212//structural constituent of eye lens;GO:0051082//unfolded protein binding;GO:0051087//chaperone binding	GO:0045766//positive regulation of angiogenesis;GO:0061077//chaperone-mediated protein folding	--	-1	0
miR-122-y	1.8483	0.725133	-1.34988	0.00739453	ENSBGRG00000025144	0.001	0.158333	7.30682	0.00194729	0.0110185	-	XP_024850569.1 bone marrow stromal antigen 2-like isoform X1 [Bos taurus]	Human Diseases;Human Diseases	Infectious disease: viral;Infectious disease: viral	ko05168//Herpes simplex virus 1 infection;ko05170//Human immunodeficiency virus 1 infection	K06731;K06731	-	-	GO:0051607//defense response to virus	--	-1	0
miR-122-y	1.8483	0.725133	-1.34988	0.00739453	ENSBGRG00000026585	2.53967	7.36033	1.53513	4.07213e-29	5.71231e-27	FNDC1	fibronectin type III domain containing 1 [Source:HGNC Symbol;Acc:HGNC:21184]	-	-	-	-	GO:0016607//nuclear speck	GO:0005515//protein binding	-	--	-1	0
miR-1246-z	0.558933	0.01	-5.8046	0.000211001	MSTRG.18801	0.166333	0.640333	1.94475	9.27177e-05	0.000794049	MKI67	PREDICTED: antigen KI-67 [Bos mutus]	-	-	-	-	GO:0005694//chromosome;GO:0043231//intracellular membrane-bounded organelle	GO:0003723//RNA binding;GO:0005515//protein binding;GO:0036094//small molecule binding	GO:0000280//nuclear division;GO:0009408//response to heat;GO:0010033//response to organic substance;GO:0031099//regeneration;GO:0044260//cellular macromolecule metabolic process;GO:0044763//single-organism cellular process;GO:1903510//mucopolysaccharide metabolic process	--	-1	0
miR-1246-z	0.558933	0.01	-5.8046	0.000211001	MSTRG.20070	0.293333	23.4813	6.32283	1.04786e-62	5.45293e-60	CCNG1	TPA: cyclin-G1-like [Bos taurus]	Human Diseases;Cellular Processes	Cancer: overview;Cell growth and death	ko05206//MicroRNAs in cancer;ko04115//p53 signaling pathway	K10145;K10145	GO:0043005//neuron projection;GO:0043231//intracellular membrane-bounded organelle;GO:0044297//cell body;GO:0044444//cytoplasmic part	GO:0005515//protein binding	GO:0000280//nuclear division;GO:0007417//central nervous system development;GO:0009719//response to endogenous stimulus;GO:0031572//G2 DNA damage checkpoint;GO:0040007//growth;GO:0042981//regulation of apoptotic process;GO:0048646//anatomical structure formation involved in morphogenesis;GO:0051726//regulation of cell cycle	--	-1	0
miR-1246-z	0.558933	0.01	-5.8046	0.000211001	MSTRG.4578	0.018	1.963	6.76892	1.41923e-10	3.63991e-09	--	reverse transcriptase-like [Bos taurus]	-	-	-	-	GO:0043231//intracellular membrane-bounded organelle	GO:0003723//RNA binding	GO:0006464//cellular protein modification process;GO:0015980//energy derivation by oxidation of organic compounds	--	-1	0
miR-1246-z	0.558933	0.01	-5.8046	0.000211001	ENSBGRG00000000068	6.319	24.0963	1.93105	1.51882e-45	4.15282e-43	ADAMTS1	ADAM metallopeptidase with thrombospondin type 1 motif 1 [Source:HGNC Symbol;Acc:HGNC:217]	-	-	-	-	GO:0005604//basement membrane;GO:0031012//extracellular matrix;GO:0031410//cytoplasmic vesicle	GO:0004222//metalloendopeptidase activity;GO:0008201//heparin binding;GO:0008237//metallopeptidase activity;GO:0008270//zinc ion binding	GO:0001542//ovulation from ovarian follicle;GO:0001822//kidney development;GO:0006508//proteolysis;GO:0016525//negative regulation of angiogenesis;GO:0060347//heart trabecula formation;GO:1900087//positive regulation of G1/S transition of mitotic cell cycle;GO:1904707//positive regulation of vascular smooth muscle cell proliferation;GO:1904754//positive regulation of vascular associated smooth mu…	--	-1	0
miR-1246-z	0.558933	0.01	-5.8046	0.000211001	ENSBGRG00000002228	54.498	109.575	1.00764	9.77931e-19	6.91929e-17	IGFBP5	insulin like growth factor binding protein 5 [Source:HGNC Symbol;Acc:HGNC:5474]	-	-	-	-	GO:0005576//extracellular region;GO:0042567//insulin-like growth factor ternary complex	GO:0001968//fibronectin binding;GO:0005520//insulin-like growth factor binding;GO:0031994//insulin-like growth factor I binding	GO:0001558//regulation of cell growth;GO:0001649//osteoblast differentiation;GO:0007565//female pregnancy;GO:0014912//negative regulation of smooth muscle cell migration;GO:0017148//negative regulation of translation;GO:0030336//negative regulation of cell migration;GO:0031069//hair follicle morphogenesis;GO:0040008//regulation of growth;GO:0042593//glucose homeostasis;GO:0043568//positive regula…	--	-1	0
miR-1246-z	0.558933	0.01	-5.8046	0.000211001	ENSBGRG00000003210	1.732	5.473	1.65989	4.97469e-06	5.86207e-05	TMTC2	transmembrane O-mannosyltransferase targeting cadherins 2 [Source:HGNC Symbol;Acc:HGNC:25440]	-	-	-	-	GO:0005783//endoplasmic reticulum;GO:0005789//endoplasmic reticulum membrane	GO:0000030//mannosyltransferase activity;GO:0005515//protein binding	GO:0035269//protein O-linked mannosylation;GO:0055074//calcium ion homeostasis	--	-1	0
miR-1246-z	0.558933	0.01	-5.8046	0.000211001	ENSBGRG00000004392	1.047	2.47833	1.24311	5.711e-07	8.1966e-06	COLQ	collagen like tail subunit of asymmetric acetylcholinesterase [Source:HGNC Symbol;Acc:HGNC:2226]	-	-	-	-	GO:0005886//plasma membrane;GO:0030054//cell junction;GO:0031594//neuromuscular junction	-	GO:0008582//regulation of synaptic growth at neuromuscular junction;GO:0071340//skeletal muscle acetylcholine-gated channel clustering;GO:0090150//establishment of protein localization to membrane	--	-1	0
miR-1246-z	0.558933	0.01	-5.8046	0.000211001	ENSBGRG00000004500	0.196	2.13633	3.44621	2.84551e-10	6.99753e-09	RGS1	regulator of G protein signaling 1 [Source:HGNC Symbol;Acc:HGNC:9991]	-	-	-	-	GO:0005829//cytosol;GO:0031234//extrinsic component of cytoplasmic side of plasma membrane	GO:0001965//G-protein alpha-subunit binding;GO:0005096//GTPase activator activity	GO:0007165//signal transduction;GO:0007186//G-protein coupled receptor signaling pathway;GO:0008277//regulation of G-protein coupled receptor protein signaling pathway;GO:0009617//response to bacterium;GO:0043547//positive regulation of GTPase activity;GO:0061737//leukotriene signaling pathway	--	-1	0
miR-1246-z	0.558933	0.01	-5.8046	0.000211001	ENSBGRG00000005024	0.159333	0.711333	2.15848	0.000543511	0.00367166	IL1RL1	interleukin 1 receptor like 1 [Source:HGNC Symbol;Acc:HGNC:5998]	Environmental Information Processing	Signaling molecules and interaction	ko04060//Cytokine-cytokine receptor interaction	K05171	GO:0005829//cytosol;GO:0005886//plasma membrane;GO:0005925//focal adhesion;GO:0009897//external side of plasma membrane	GO:0002113//interleukin-33 binding;GO:0004908//interleukin-1 receptor activity;GO:0005515//protein binding	GO:0002826//negative regulation of T-helper 1 type immune response;GO:0007165//signal transduction;GO:0032689//negative regulation of interferon-gamma production;GO:0032754//positive regulation of interleukin-5 production;GO:0043032//positive regulation of macrophage activation;GO:0050729//positive regulation of inflammatory response;GO:0090197//positive regulation of chemokine secretion	--	-1	0
miR-1246-z	0.558933	0.01	-5.8046	0.000211001	ENSBGRG00000005944	0.116333	0.454333	1.96549	4.12344e-05	0.00039152	ASTN1	astrotactin 1 [Source:HGNC Symbol;Acc:HGNC:773]	-	-	-	-	GO:0005768//endosome;GO:0009897//external side of plasma membrane;GO:0016021//integral component of membrane	GO:0005515//protein binding	GO:0001764//neuron migration;GO:0007158//neuron cell-cell adhesion;GO:0007626//locomotory behavior;GO:0016477//cell migration;GO:0098609//cell-cell adhesion	--	-1	0
miR-1246-z	0.558933	0.01	-5.8046	0.000211001	ENSBGRG00000015365	0.461667	0.966667	1.06617	0.00189208	0.0107665	PPM1H	protein phosphatase, Mg2+/Mn2+ dependent 1H [Source:HGNC Symbol;Acc:HGNC:18583]	-	-	-	-	GO:0005634//nucleus;GO:0005654//nucleoplasm;GO:0005737//cytoplasm;GO:0045202//synapse	GO:0003824//catalytic activity;GO:0004721//phosphoprotein phosphatase activity;GO:0004722//protein serine/threonine phosphatase activity	GO:0006470//protein dephosphorylation	--	-1	0
miR-1246-z	0.558933	0.01	-5.8046	0.000211001	ENSBGRG00000016437	2.91533	7.05933	1.27587	1.17818e-09	2.65453e-08	CCNL1	cyclin L1 [Source:HGNC Symbol;Acc:HGNC:20569]	-	-	-	-	GO:0005634//nucleus	-	GO:0000079//regulation of cyclin-dependent protein serine/threonine kinase activity;GO:0006355//regulation of transcription, DNA-templated;GO:0006396//RNA processing	--	-1	0
miR-1246-z	0.558933	0.01	-5.8046	0.000211001	ENSBGRG00000016959	0.889333	2.06967	1.2186	4.49725e-05	0.000422045	CDK6	cyclin dependent kinase 6 [Source:HGNC Symbol;Acc:HGNC:1777]	Human Diseases;Environmental Information Processing;Human Diseases;Human Diseases;Human Diseases;Human Diseases;Human Diseases;Human Diseases;Human Diseases;Human Diseases;Human Diseases;Cellular Processes;Human Diseases;Human Diseases;Human Diseases;Cellular Processes;Human Diseases;Human Diseases;Cellular Processes;Human Diseases;Human Diseases;Human Diseases;Human Diseases	Cancer: overview;Signal transduction;Infectious disease: viral;Infectious disease: viral;Infectious disease: viral;Cancer: overview;Infectious disease: viral;Infectious disease: viral;Infectious disease: viral;Cancer: specific types;Endocrine and metabolic disease;Cell growth and death;Cancer: overview;Infectious disease: viral;Cancer: specific types;Cell growth and death;Cancer: specific types;C…	ko05200//Pathways in cancer;ko04151//PI3K-Akt signaling pathway;ko05165//Human papillomavirus infection;ko05169//Epstein-Barr virus infection;ko05163//Human cytomegalovirus infection;ko05203//Viral carcinogenesis;ko05162//Measles;ko05167//Kaposi sarcoma-associated herpesvirus infection;ko05164//Influenza A;ko05225//Hepatocellular carcinoma;ko04934//Cushing syndrome;ko04218//Cellular senescence;ko…	K02091;K02091;K02091;K02091;K02091;K02091;K02091;K02091;K02091;K02091;K02091;K02091;K02091;K02091;K02091;K02091;K02091;K02091;K02091;K02091;K02091;K02091;K02091	GO:0000307//cyclin-dependent protein kinase holoenzyme complex;GO:0001726//ruffle;GO:0005634//nucleus;GO:0005654//nucleoplasm;GO:0005737//cytoplasm;GO:0005813//centrosome;GO:0005829//cytosol	GO:0004672//protein kinase activity;GO:0004693//cyclin-dependent protein serine/threonine kinase activity;GO:0005524//ATP binding;GO:0030332//cyclin binding;GO:0098770//FBXO family protein binding	GO:0001954//positive regulation of cell-matrix adhesion;GO:0003323//type B pancreatic cell development;GO:0006468//protein phosphorylation;GO:0009615//response to virus;GO:0010468//regulation of gene expression;GO:0042063//gliogenesis;GO:0042127//regulation of cell proliferation;GO:0043697//cell dedifferentiation;GO:0045638//negative regulation of myeloid cell differentiation;GO:0045646//regulati…	--	-1	0
miR-1246-z	0.558933	0.01	-5.8046	0.000211001	ENSBGRG00000019509	2.25933	4.98467	1.1416	4.36549e-07	6.37899e-06	ELOVL5	ELOVL fatty acid elongase 5 [Source:HGNC Symbol;Acc:HGNC:21308]	Metabolism;Metabolism;Metabolism;Metabolism	Global and overview maps;Global and overview maps;Lipid metabolism;Lipid metabolism	ko01100//Metabolic pathways;ko01212//Fatty acid metabolism;ko00062//Fatty acid elongation;ko01040//Biosynthesis of unsaturated fatty acids	K10244;K10244;K10244;K10244	GO:0005783//endoplasmic reticulum;GO:0016021//integral component of membrane;GO:0043025//neuronal cell body;GO:0097447//dendritic tree	GO:0009922//fatty acid elongase activity	GO:0019367//fatty acid elongation, saturated fatty acid;GO:0034625//fatty acid elongation, monounsaturated fatty acid;GO:0034626//fatty acid elongation, polyunsaturated fatty acid;GO:0042761//very long-chain fatty acid biosynthetic process;GO:0045723//positive regulation of fatty acid biosynthetic process	--	-1	0
miR-1246-z	0.558933	0.01	-5.8046	0.000211001	ENSBGRG00000019568	3.92333	12.593	1.68247	0.000437208	0.0030418	MYO1D	myosin ID [Source:HGNC Symbol;Acc:HGNC:7598]	Human Diseases	Infectious disease: bacterial	ko05130//Pathogenic Escherichia coli infection	K10356	GO:0005903//brush border;GO:0016459//myosin complex;GO:0030424//axon;GO:0043005//neuron projection;GO:0043025//neuronal cell body;GO:0043209//myelin sheath	GO:0003774//motor activity;GO:0005515//protein binding;GO:0005524//ATP binding;GO:0019904//protein domain specific binding	GO:0010923//negative regulation of phosphatase activity;GO:0051641//cellular localization	--	-1	0
miR-1246-z	0.558933	0.01	-5.8046	0.000211001	ENSBGRG00000020444	0.818333	3.19367	1.96445	0.000510402	0.00346978	PLOD2	procollagen-lysine,2-oxoglutarate 5-dioxygenase 2 [Source:HGNC Symbol;Acc:HGNC:9082]	Metabolism;Metabolism	Global and overview maps;Amino acid metabolism	ko01100//Metabolic pathways;ko00310//Lysine degradation	K13645;K13645	-	GO:0005506//iron ion binding;GO:0008475//procollagen-lysine 5-dioxygenase activity;GO:0016491//oxidoreductase activity;GO:0016705//oxidoreductase activity, acting on paired donors, with incorporation or reduction of molecular oxygen;GO:0031418//L-ascorbic acid binding	GO:0001666//response to hypoxia;GO:0017185//peptidyl-lysine hydroxylation;GO:0046947//hydroxylysine biosynthetic process;GO:0055114//oxidation-reduction process	--	-1	0
miR-1246-z	0.558933	0.01	-5.8046	0.000211001	ENSBGRG00000022035	11.8567	33.818	1.51209	4.88745e-36	9.38623e-34	DLK1	delta like non-canonical Notch ligand 1 [Source:HGNC Symbol;Acc:HGNC:2907]	-	-	-	-	GO:0005615//extracellular space	GO:0005509//calcium ion binding	GO:0045746//negative regulation of Notch signaling pathway	--	-1	0
miR-1246-z	0.558933	0.01	-5.8046	0.000211001	ENSBGRG00000023354	2.378	5.03033	1.08091	0.000187515	0.00146242	CLYBL	citrate lyase beta like [Source:HGNC Symbol;Acc:HGNC:18355]	-	-	-	-	-	GO:0000287//magnesium ion binding;GO:0003824//catalytic activity;GO:0004474//malate synthase activity;GO:0047777//(3S)-citramalyl-CoA lyase activity	GO:0070207//protein homotrimerization	--	-1	0
miR-1246-z	0.558933	0.01	-5.8046	0.000211001	ENSBGRG00000024291	3.66833	7.709	1.07142	3.1482e-11	8.8633e-10	PTGER4	prostaglandin E receptor 4 [Source:HGNC Symbol;Acc:HGNC:9596]	Human Diseases;Human Diseases;Environmental Information Processing;Human Diseases;Organismal Systems;Organismal Systems	Cancer: overview;Infectious disease: viral;Signaling molecules and interaction;Infectious disease: viral;Sensory system;Endocrine system	ko05200//Pathways in cancer;ko05165//Human papillomavirus infection;ko04080//Neuroactive ligand-receptor interaction;ko05163//Human cytomegalovirus infection;ko04750//Inflammatory mediator regulation of TRP channels;ko04924//Renin secretion	K04261;K04261;K04261;K04261;K04261;K04261	GO:0016021//integral component of membrane	GO:0004930//G-protein coupled receptor activity;GO:0004955//prostaglandin receptor activity;GO:0004957//prostaglandin E receptor activity	GO:0006955//immune response;GO:0007186//G-protein coupled receptor signaling pathway;GO:0007188//adenylate cyclase-modulating G-protein coupled receptor signaling pathway;GO:0009612//response to mechanical stimulus;GO:0030278//regulation of ossification;GO:0032496//response to lipopolysaccharide;GO:0033624//negative regulation of integrin activation;GO:0042093//T-helper cell differentiation;GO:00…	--	-1	0
miR-1247-y	0.467133	1.20687	1.36936	0.013427	ENSBGRG00000001096	0.419333	0.0143333	-4.87065	0.00304959	0.0161095	-	XP_015320440.2 sterile alpha motif domain-containing protein 13, partial [Bos taurus]	-	-	-	-	-	GO:0005515//protein binding	-	--	-1	0
miR-1247-y	0.467133	1.20687	1.36936	0.013427	ENSBGRG00000001703	164.242	76.552	-1.10131	0.00893602	0.0389295	JSRP1	junctional sarcoplasmic reticulum protein 1 [Source:HGNC Symbol;Acc:HGNC:24963]	-	-	-	-	-	-	GO:0003009//skeletal muscle contraction	--	-1	0
miR-1247-y	0.467133	1.20687	1.36936	0.013427	ENSBGRG00000006702	50.4827	17.078	-1.56365	1.93104e-18	1.28196e-16	GPX3	glutathione peroxidase 3 [Source:HGNC Symbol;Acc:HGNC:4555]	Metabolism;Human Diseases;Organismal Systems;Metabolism;Human Diseases;Metabolism	Global and overview maps;Neurodegenerative disease;Endocrine system;Lipid metabolism;Neurodegenerative disease;Metabolism of other amino acids	ko01100//Metabolic pathways;ko05016//Huntington disease;ko04918//Thyroid hormone synthesis;ko00590//Arachidonic acid metabolism;ko05014//Amyotrophic lateral sclerosis;ko00480//Glutathione metabolism	K00432;K00432;K00432;K00432;K00432;K00432	GO:0005615//extracellular space	GO:0004602//glutathione peroxidase activity;GO:0008430//selenium binding;GO:0042802//identical protein binding	GO:0006979//response to oxidative stress;GO:0055114//oxidation-reduction process	--	-1	0
miR-1247-y	0.467133	1.20687	1.36936	0.013427	ENSBGRG00000010337	15.4627	6.92033	-1.15988	4.23245e-12	1.37935e-10	GALNT10	polypeptide N-acetylgalactosaminyltransferase 10 [Source:HGNC Symbol;Acc:HGNC:19873]	Metabolism;Metabolism;Metabolism	Global and overview maps;Glycan biosynthesis and metabolism;Glycan biosynthesis and metabolism	ko01100//Metabolic pathways;ko00514//Other types of O-glycan biosynthesis;ko00512//Mucin type O-glycan biosynthesis	K00710;K00710;K00710	-	GO:0004653//polypeptide N-acetylgalactosaminyltransferase activity	GO:0006493//protein O-linked glycosylation;GO:0016266//O-glycan processing	--	-1	0
miR-1247-y	0.467133	1.20687	1.36936	0.013427	ENSBGRG00000010891	18.38	8.55	-1.10414	2.03018e-05	0.000207546	RTF2	replication termination factor 2 [Source:HGNC Symbol;Acc:HGNC:15890]	-	-	-	-	-	-	GO:1902979//mitotic DNA replication termination	--	-1	0
miR-1247-y	0.467133	1.20687	1.36936	0.013427	ENSBGRG00000010937	4.10333	1.396	-1.5555	8.0225e-10	1.86483e-08	-	DAA25794.1 TPA: Lim1-like [Bos taurus]	-	-	-	-	-	GO:0003676//nucleic acid binding;GO:0003677//DNA binding;GO:0043565//sequence-specific DNA binding	GO:0006355//regulation of transcription, DNA-templated	TF_Otx	-1	0
miR-1247-y	0.467133	1.20687	1.36936	0.013427	ENSBGRG00000012804	4.47967	1.12233	-1.99689	5.66174e-08	9.76847e-07	BIN3	bridging integrator 3 [Source:HGNC Symbol;Acc:HGNC:1054]	-	-	-	-	GO:0005737//cytoplasm;GO:0005884//actin filament	GO:0005515//protein binding	GO:0008104//protein localization;GO:0009826//unidimensional cell growth;GO:0010591//regulation of lamellipodium assembly;GO:0014839//myoblast migration involved in skeletal muscle regeneration;GO:0043403//skeletal muscle tissue regeneration;GO:0048741//skeletal muscle fiber development	--	-1	0
miR-1247-y	0.467133	1.20687	1.36936	0.013427	ENSBGRG00000015935	137.445	22.767	-2.59383	4.99745e-80	4.03095e-77	FBXO32	F-box protein 32 [Source:HGNC Symbol;Acc:HGNC:16731]	Environmental Information Processing	Signal transduction	ko04068//FoxO signaling pathway	K10305	GO:0005634//nucleus;GO:0005654//nucleoplasm;GO:0005737//cytoplasm;GO:0005829//cytosol;GO:0019005//SCF ubiquitin ligase complex;GO:0030018//Z disc	GO:0005515//protein binding	GO:0014894//response to denervation involved in regulation of muscle adaptation;GO:0016567//protein ubiquitination;GO:0071549//cellular response to dexamethasone stimulus	--	-1	0
miR-1247-y	0.467133	1.20687	1.36936	0.013427	ENSBGRG00000016699	0.377333	0.023	-4.03613	0.000427799	0.00298885	-	NP_001030422.2 dynein assembly factor 1, axonemal [Bos taurus]	-	-	-	-	-	GO:0005515//protein binding	GO:0044458//motile cilium assembly	--	-1	0
miR-1247-y	0.467133	1.20687	1.36936	0.013427	ENSBGRG00000017681	29.189	9.718	-1.58669	5.68949e-11	1.55181e-09	MRPS7	mitochondrial ribosomal protein S7 [Source:HGNC Symbol;Acc:HGNC:14499]	Genetic Information Processing	Translation	ko03010//Ribosome	K02992	GO:0005763//mitochondrial small ribosomal subunit	-	GO:0006412//translation	--	-1	0
miR-1247-y	0.467133	1.20687	1.36936	0.013427	ENSBGRG00000026924	5.12667	1.91633	-1.41967	7.23285e-09	1.42991e-07	TK2	thymidine kinase 2 [Source:HGNC Symbol;Acc:HGNC:11831]	Metabolism;Metabolism;Metabolism	Global and overview maps;Xenobiotics biodegradation and metabolism;Nucleotide metabolism	ko01100//Metabolic pathways;ko00983//Drug metabolism - other enzymes;ko00240//Pyrimidine metabolism	K00857;K00857;K00857	-	GO:0005524//ATP binding;GO:0019206//nucleoside kinase activity	GO:0006139//nucleobase-containing compound metabolic process	--	-1	0
miR-1249-y	31.7045	11.0985	-1.51433	1.62238e-12	MSTRG.1998	1.041	2.447	1.23304	2.89447e-05	0.000284371	DACT2	dapper homolog 2 [Bos indicus x Bos taurus]	-	-	-	-	GO:0043231//intracellular membrane-bounded organelle	GO:0019901//protein kinase binding	GO:0000904//cell morphogenesis involved in differentiation;GO:0007155//cell adhesion;GO:0032926//negative regulation of activin receptor signaling pathway;GO:0072044//collecting duct development	--	-1	0
miR-1249-y	31.7045	11.0985	-1.51433	1.62238e-12	MSTRG.29222	7.87167	26.7473	1.76465	5.55032e-47	1.72188e-44	--	serine/arginine repetitive matrix protein 1-like [Zalophus californianus]	-	-	-	-	GO:0042579//microbody	GO:0005515//protein binding;GO:0016647//oxidoreductase activity, acting on the CH-NH group of donors, oxygen as acceptor	GO:0006596//polyamine biosynthetic process;GO:0006598//polyamine catabolic process;GO:0031328//positive regulation of cellular biosynthetic process;GO:0044710//single-organism metabolic process;GO:0051234//establishment of localization	--	-1	0
miR-1249-y	31.7045	11.0985	-1.51433	1.62238e-12	MSTRG.31466	0.998333	6.39333	2.67897	1.19736e-33	2.12262e-31	LONRF2	LOW QUALITY PROTEIN: LON peptidase N-terminal domain and RING finger protein 2 [Bos taurus]	-	-	-	-	-	GO:0046914//transition metal ion binding	GO:0019538//protein metabolic process	--	-1	0
miR-1249-y	31.7045	11.0985	-1.51433	1.62238e-12	ENSBGRG00000002187	0.198667	0.649333	1.70861	0.00605438	0.0283017	FAM131C	family with sequence similarity 131 member C [Source:HGNC Symbol;Acc:HGNC:26717]	-	-	-	-	-	-	-	--	-1	0
miR-1249-y	31.7045	11.0985	-1.51433	1.62238e-12	ENSBGRG00000005024	0.159333	0.711333	2.15848	0.000543511	0.00367166	IL1RL1	interleukin 1 receptor like 1 [Source:HGNC Symbol;Acc:HGNC:5998]	Environmental Information Processing	Signaling molecules and interaction	ko04060//Cytokine-cytokine receptor interaction	K05171	GO:0005829//cytosol;GO:0005886//plasma membrane;GO:0005925//focal adhesion;GO:0009897//external side of plasma membrane	GO:0002113//interleukin-33 binding;GO:0004908//interleukin-1 receptor activity;GO:0005515//protein binding	GO:0002826//negative regulation of T-helper 1 type immune response;GO:0007165//signal transduction;GO:0032689//negative regulation of interferon-gamma production;GO:0032754//positive regulation of interleukin-5 production;GO:0043032//positive regulation of macrophage activation;GO:0050729//positive regulation of inflammatory response;GO:0090197//positive regulation of chemokine secretion	--	-1	0
miR-1249-y	31.7045	11.0985	-1.51433	1.62238e-12	ENSBGRG00000006886	0.680333	4.46467	2.71424	4.33823e-17	2.55417e-15	CCDC183	coiled-coil domain containing 183 [Source:HGNC Symbol;Acc:HGNC:28236]	-	-	-	-	-	-	-	--	-1	0
miR-1249-y	31.7045	11.0985	-1.51433	1.62238e-12	ENSBGRG00000011167	1.769	5.97667	1.75641	1.14334e-09	2.57963e-08	CYS1	cystin 1 [Source:HGNC Symbol;Acc:HGNC:18525]	-	-	-	-	-	-	-	--	-1	0
miR-1249-y	31.7045	11.0985	-1.51433	1.62238e-12	ENSBGRG00000011513	0.0633333	0.175667	1.4718	0.000560802	0.00376325	DNAH2	dynein axonemal heavy chain 2 [Source:HGNC Symbol;Acc:HGNC:2948]	Human Diseases	Neurodegenerative disease	ko05016//Huntington disease	K10408	GO:0005930//axoneme;GO:0030286//dynein complex;GO:0031514//motile cilium;GO:0036126//sperm flagellum	GO:0003777//microtubule motor activity;GO:0005524//ATP binding	GO:0007018//microtubule-based movement	--	-1	0
miR-1249-y	31.7045	11.0985	-1.51433	1.62238e-12	ENSBGRG00000022497	0.482333	1.028	1.09174	0.00583899	0.0275021	SLA	Src like adaptor [Source:HGNC Symbol;Acc:HGNC:10902]	-	-	-	-	-	GO:0005070//SH3/SH2 adaptor activity;GO:0005515//protein binding	GO:0009966//regulation of signal transduction	--	-1	0
miR-1249-y	31.7045	11.0985	-1.51433	1.62238e-12	ENSBGRG00000026238	70.7233	218.236	1.62563	1.23906e-45	3.44628e-43	JUND	JunD proto-oncogene, AP-1 transcription factor subunit [Source:HGNC Symbol;Acc:HGNC:6206]	Environmental Information Processing;Organismal Systems;Organismal Systems;Organismal Systems	Signal transduction;Development and regeneration;Endocrine system;Immune system	ko04010//MAPK signaling pathway;ko04380//Osteoclast differentiation;ko04928//Parathyroid hormone synthesis, secretion and action;ko04657//IL-17 signaling pathway	K04449;K04449;K04449;K04449	GO:0005634//nucleus	GO:0003677//DNA binding;GO:0003700//transcription factor activity, sequence-specific DNA binding	GO:0006355//regulation of transcription, DNA-templated;GO:0006357//regulation of transcription from RNA polymerase II promoter	--	-1	0
miR-1271-x	356.431	715.813	1.00596	3.16334e-10	ENSBGRG00000000870	16.8843	7.99033	-1.07936	8.62034e-08	1.44556e-06	DDX23	DEAD-box helicase 23 [Source:HGNC Symbol;Acc:HGNC:17347]	Genetic Information Processing	Transcription	ko03040//Spliceosome	K12858	GO:0000785//chromatin;GO:0005634//nucleus;GO:0005654//nucleoplasm;GO:0005682//U5 snRNP;GO:0005730//nucleolus;GO:0046540//U4/U6 x U5 tri-snRNP complex;GO:0071013//catalytic step 2 spliceosome	GO:0003676//nucleic acid binding;GO:0005524//ATP binding	-	--	-1	0
miR-1271-x	356.431	715.813	1.00596	3.16334e-10	ENSBGRG00000005715	5.667	2.73467	-1.05122	0.00108222	0.00667368	PSEN2	presenilin 2 [Source:HGNC Symbol;Acc:HGNC:9509]	Human Diseases;Organismal Systems;Environmental Information Processing	Neurodegenerative disease;Nervous system;Signal transduction	ko05010//Alzheimer disease;ko04722//Neurotrophin signaling pathway;ko04330//Notch signaling pathway	K04522;K04522;K04522	GO:0000776//kinetochore;GO:0005637//nuclear inner membrane;GO:0005783//endoplasmic reticulum;GO:0005794//Golgi apparatus;GO:0005813//centrosome;GO:0005887//integral component of plasma membrane;GO:0016020//membrane;GO:0016021//integral component of membrane;GO:0032991//macromolecular complex	GO:0004190//aspartic-type endopeptidase activity;GO:0042500//aspartic endopeptidase activity, intramembrane cleaving	GO:0006509//membrane protein ectodomain proteolysis;GO:0016485//protein processing;GO:0035556//intracellular signal transduction;GO:0042987//amyloid precursor protein catabolic process;GO:0043085//positive regulation of catalytic activity;GO:1990456//mitochondrion-ER tethering	--	-1	0
miR-1271-x	356.431	715.813	1.00596	3.16334e-10	ENSBGRG00000007025	262.225	110.862	-1.24204	2.58779e-16	1.40088e-14	-	XP_005226157.1 voltage-dependent anion-selective channel protein 3 isoform X1 [Bos taurus]	Human Diseases;Human Diseases;Human Diseases;Environmental Information Processing;Human Diseases;Organismal Systems;Human Diseases;Environmental Information Processing;Cellular Processes;Human Diseases;Cellular Processes;Cellular Processes;Organismal Systems	Neurodegenerative disease;Neurodegenerative disease;Infectious disease: viral;Signal transduction;Cancer: overview;Immune system;Neurodegenerative disease;Signal transduction;Cell growth and death;Infectious disease: viral;Cell growth and death;Cell growth and death;Digestive system	ko05010//Alzheimer disease;ko05016//Huntington disease;ko05166//Human T-cell leukemia virus 1 infection;ko04020//Calcium signaling pathway;ko05203//Viral carcinogenesis;ko04621//NOD-like receptor signaling pathway;ko05012//Parkinson disease;ko04022//cGMP-PKG signaling pathway;ko04217//Necroptosis;ko05161//Hepatitis B;ko04218//Cellular senescence;ko04216//Ferroptosis;ko04979//Cholesterol metabolism	K15041;K15041;K15041;K15041;K15041;K15041;K15041;K15041;K15041;K15041;K15041;K15041;K15041	GO:0005739//mitochondrion;GO:0005741//mitochondrial outer membrane	GO:0008308//voltage-gated anion channel activity	GO:0001662//behavioral fear response;GO:0007268//synaptic transmission;GO:0007270//neuron-neuron synaptic transmission;GO:0007612//learning;GO:0055085//transmembrane transport;GO:0098656//anion transmembrane transport;GO:1902017//regulation of cilium assembly	--	-1	0
miR-1271-x	356.431	715.813	1.00596	3.16334e-10	ENSBGRG00000010435	3.81233	1.886	-1.01534	0.000690256	0.00450454	SAP30L	SAP30 like [Source:HGNC Symbol;Acc:HGNC:25663]	Human Diseases	Infectious disease: viral	ko05169//Epstein-Barr virus infection	K19202	GO:0005730//nucleolus	GO:0003677//DNA binding;GO:0005515//protein binding;GO:0008270//zinc ion binding;GO:0010314//phosphatidylinositol-5-phosphate binding;GO:0031491//nucleosome binding;GO:0042393//histone binding;GO:0044378//non-sequence-specific DNA binding, bending	-	--	-1	0
miR-1271-x	356.431	715.813	1.00596	3.16334e-10	ENSBGRG00000013070	10.4027	3.29133	-1.66021	3.16031e-11	8.8819e-10	RFLNA	refilin A [Source:HGNC Symbol;Acc:HGNC:27051]	-	-	-	-	GO:0032432//actin filament bundle	GO:0031005//filamin binding	GO:0048705//skeletal system morphogenesis;GO:0061181//regulation of chondrocyte development;GO:0061182//negative regulation of chondrocyte development;GO:0061572//actin filament bundle organization;GO:1900158//negative regulation of bone mineralization involved in bone maturation	--	-1	0
miR-1271-x	356.431	715.813	1.00596	3.16334e-10	ENSBGRG00000013323	37.44	16.926	-1.14534	1.69737e-11	4.97855e-10	INPP5A	inositol polyphosphate-5-phosphatase A [Source:HGNC Symbol;Acc:HGNC:6076]	Metabolism;Organismal Systems;Environmental Information Processing;Metabolism	Global and overview maps;Endocrine system;Signal transduction;Carbohydrate metabolism	ko01100//Metabolic pathways;ko04910//Insulin signaling pathway;ko04070//Phosphatidylinositol signaling system;ko00562//Inositol phosphate metabolism	K01106;K01106;K01106;K01106	GO:0016020//membrane	GO:0004445//inositol-polyphosphate 5-phosphatase activity;GO:0042731//PH domain binding	GO:0046855//inositol phosphate dephosphorylation;GO:0046856//phosphatidylinositol dephosphorylation	--	-1	0
miR-1271-x	356.431	715.813	1.00596	3.16334e-10	ENSBGRG00000014168	21.3863	9.663	-1.14615	2.38789e-06	2.99518e-05	UBE2J2	ubiquitin conjugating enzyme E2 J2 [Source:HGNC Symbol;Acc:HGNC:19268]	Genetic Information Processing;Human Diseases;Genetic Information Processing	Folding, sorting and degradation;Neurodegenerative disease;Folding, sorting and degradation	ko04141//Protein processing in endoplasmic reticulum;ko05012//Parkinson disease;ko04120//Ubiquitin mediated proteolysis	K04554;K04554;K04554	GO:0000151//ubiquitin ligase complex	GO:0031625//ubiquitin protein ligase binding;GO:0061631//ubiquitin conjugating enzyme activity	GO:0030433//ER-associated ubiquitin-dependent protein catabolic process	--	-1	0
miR-1271-x	356.431	715.813	1.00596	3.16334e-10	ENSBGRG00000014883	58.8353	21.559	-1.44839	4.96882e-12	1.59284e-10	UBXN6	UBX domain protein 6 [Source:HGNC Symbol;Acc:HGNC:14928]	Genetic Information Processing	Folding, sorting and degradation	ko04141//Protein processing in endoplasmic reticulum	K14011	GO:0005737//cytoplasm;GO:0005765//lysosomal membrane;GO:0005768//endosome;GO:0005829//cytosol;GO:0019898//extrinsic component of membrane;GO:0031901//early endosome membrane;GO:0031902//late endosome membrane;GO:0032991//macromolecular complex	GO:0005515//protein binding	GO:0016236//macroautophagy;GO:0032510//endosome to lysosome transport via multivesicular body sorting pathway;GO:0036503//ERAD pathway	--	-1	0
miR-1271-x	356.431	715.813	1.00596	3.16334e-10	ENSBGRG00000016426	12.979	3.277	-1.98573	2.15143e-16	1.18454e-14	EFNA1	ephrin A1 [Source:HGNC Symbol;Acc:HGNC:3221]	Environmental Information Processing;Environmental Information Processing;Environmental Information Processing;Environmental Information Processing;Organismal Systems;Human Diseases	Signal transduction;Signal transduction;Signal transduction;Signal transduction;Development and regeneration;Cancer: overview	ko04151//PI3K-Akt signaling pathway;ko04010//MAPK signaling pathway;ko04014//Ras signaling pathway;ko04015//Rap1 signaling pathway;ko04360//Axon guidance;ko05206//MicroRNAs in cancer	K05462;K05462;K05462;K05462;K05462;K05462	GO:0016020//membrane;GO:0046658//anchored component of plasma membrane	GO:0046875//ephrin receptor binding	GO:0000122//negative regulation of transcription from RNA polymerase II promoter;GO:0001934//positive regulation of protein phosphorylation;GO:0003180//aortic valve morphogenesis;GO:0003183//mitral valve morphogenesis;GO:0003199//endocardial cushion to mesenchymal transition involved in heart valve formation;GO:0010719//negative regulation of epithelial to mesenchymal transition;GO:0014028//notoc…	--	-1	0
miR-1271-x	356.431	715.813	1.00596	3.16334e-10	ENSBGRG00000019043	144.766	61.4687	-1.2358	8.40284e-15	3.86195e-13	GYG1	glycogenin 1 [Source:HGNC Symbol;Acc:HGNC:4699]	Metabolism;Metabolism	Global and overview maps;Carbohydrate metabolism	ko01100//Metabolic pathways;ko00500//Starch and sucrose metabolism	K00750;K00750	-	GO:0008466//glycogenin glucosyltransferase activity;GO:0016757//transferase activity, transferring glycosyl groups;GO:0030145//manganese ion binding;GO:0042803//protein homodimerization activity	GO:0005978//glycogen biosynthetic process	--	-1	0
miR-1271-x	356.431	715.813	1.00596	3.16334e-10	ENSBGRG00000017036	14.8683	6.39867	-1.2164	3.36432e-07	5.03463e-06	MAP3K4	mitogen-activated protein kinase kinase kinase 4 [Source:HGNC Symbol;Acc:HGNC:6856]	Environmental Information Processing;Organismal Systems;Environmental Information Processing;Organismal Systems	Signal transduction;Endocrine system;Signal transduction;Immune system	ko04010//MAPK signaling pathway;ko04912//GnRH signaling pathway;ko04013//MAPK signaling pathway - fly;ko04624//Toll and Imd signaling pathway	K04428;K04428;K04428;K04428	GO:0005737//cytoplasm	GO:0004672//protein kinase activity;GO:0004709//MAP kinase kinase kinase activity;GO:0005524//ATP binding	GO:0000186//activation of MAPKK activity;GO:0001890//placenta development;GO:0006468//protein phosphorylation;GO:0010225//response to UV-C;GO:0010468//regulation of gene expression;GO:0019100//male germ-line sex determination;GO:0032212//positive regulation of telomere maintenance via telomerase;GO:0035556//intracellular signal transduction;GO:0043507//positive regulation of JUN kinase activity;G…	--	-1	0
miR-1271-x	356.431	715.813	1.00596	3.16334e-10	ENSBGRG00000023313	0.373	0.0193333	-4.27001	0.00209404	0.0117563	IRF6	interferon regulatory factor 6 [Source:HGNC Symbol;Acc:HGNC:6121]	-	-	-	-	GO:0005654//nucleoplasm;GO:0005737//cytoplasm;GO:0005829//cytosol;GO:0030054//cell junction	GO:0003677//DNA binding;GO:0003700//transcription factor activity, sequence-specific DNA binding;GO:0005515//protein binding;GO:0043565//sequence-specific DNA binding;GO:0044212//transcription regulatory region DNA binding	GO:0006355//regulation of transcription, DNA-templated;GO:0007050//cell cycle arrest;GO:0008285//negative regulation of cell proliferation;GO:0030216//keratinocyte differentiation;GO:0043588//skin development;GO:0043616//keratinocyte proliferation;GO:0045893//positive regulation of transcription, DNA-templated;GO:0045944//positive regulation of transcription from RNA polymerase II promoter;GO:004…	IRF	-1	0
miR-1271-x	356.431	715.813	1.00596	3.16334e-10	ENSBGRG00000023707	3.96567	0.645	-2.62019	1.02709e-05	0.000113486	-	XP_027391733.1 zinc finger protein 75D-like isoform X2 [Bos indicus x Bos taurus]	-	-	-	-	-	GO:0003676//nucleic acid binding;GO:0003700//transcription factor activity, sequence-specific DNA binding	GO:0006355//regulation of transcription, DNA-templated	--	-1	0
miR-1271-x	356.431	715.813	1.00596	3.16334e-10	ENSBGRG00000026806	20.526	10.2413	-1.00305	2.26386e-06	2.85595e-05	ACTR1B	actin related protein 1B [Source:HGNC Symbol;Acc:HGNC:168]	Human Diseases	Neurodegenerative disease	ko05016//Huntington disease	K16575	GO:0005737//cytoplasm;GO:0005813//centrosome;GO:0015630//microtubule cytoskeleton	-	-	--	-1	0
miR-1271-z	10.7021	26.2173	1.29263	2.39697e-09	ENSBGRG00000000870	16.8843	7.99033	-1.07936	8.62034e-08	1.44556e-06	DDX23	DEAD-box helicase 23 [Source:HGNC Symbol;Acc:HGNC:17347]	Genetic Information Processing	Transcription	ko03040//Spliceosome	K12858	GO:0000785//chromatin;GO:0005634//nucleus;GO:0005654//nucleoplasm;GO:0005682//U5 snRNP;GO:0005730//nucleolus;GO:0046540//U4/U6 x U5 tri-snRNP complex;GO:0071013//catalytic step 2 spliceosome	GO:0003676//nucleic acid binding;GO:0005524//ATP binding	-	--	-1	0
miR-1271-z	10.7021	26.2173	1.29263	2.39697e-09	ENSBGRG00000005715	5.667	2.73467	-1.05122	0.00108222	0.00667368	PSEN2	presenilin 2 [Source:HGNC Symbol;Acc:HGNC:9509]	Human Diseases;Organismal Systems;Environmental Information Processing	Neurodegenerative disease;Nervous system;Signal transduction	ko05010//Alzheimer disease;ko04722//Neurotrophin signaling pathway;ko04330//Notch signaling pathway	K04522;K04522;K04522	GO:0000776//kinetochore;GO:0005637//nuclear inner membrane;GO:0005783//endoplasmic reticulum;GO:0005794//Golgi apparatus;GO:0005813//centrosome;GO:0005887//integral component of plasma membrane;GO:0016020//membrane;GO:0016021//integral component of membrane;GO:0032991//macromolecular complex	GO:0004190//aspartic-type endopeptidase activity;GO:0042500//aspartic endopeptidase activity, intramembrane cleaving	GO:0006509//membrane protein ectodomain proteolysis;GO:0016485//protein processing;GO:0035556//intracellular signal transduction;GO:0042987//amyloid precursor protein catabolic process;GO:0043085//positive regulation of catalytic activity;GO:1990456//mitochondrion-ER tethering	--	-1	0
miR-1271-z	10.7021	26.2173	1.29263	2.39697e-09	ENSBGRG00000007025	262.225	110.862	-1.24204	2.58779e-16	1.40088e-14	-	XP_005226157.1 voltage-dependent anion-selective channel protein 3 isoform X1 [Bos taurus]	Human Diseases;Human Diseases;Human Diseases;Environmental Information Processing;Human Diseases;Organismal Systems;Human Diseases;Environmental Information Processing;Cellular Processes;Human Diseases;Cellular Processes;Cellular Processes;Organismal Systems	Neurodegenerative disease;Neurodegenerative disease;Infectious disease: viral;Signal transduction;Cancer: overview;Immune system;Neurodegenerative disease;Signal transduction;Cell growth and death;Infectious disease: viral;Cell growth and death;Cell growth and death;Digestive system	ko05010//Alzheimer disease;ko05016//Huntington disease;ko05166//Human T-cell leukemia virus 1 infection;ko04020//Calcium signaling pathway;ko05203//Viral carcinogenesis;ko04621//NOD-like receptor signaling pathway;ko05012//Parkinson disease;ko04022//cGMP-PKG signaling pathway;ko04217//Necroptosis;ko05161//Hepatitis B;ko04218//Cellular senescence;ko04216//Ferroptosis;ko04979//Cholesterol metabolism	K15041;K15041;K15041;K15041;K15041;K15041;K15041;K15041;K15041;K15041;K15041;K15041;K15041	GO:0005739//mitochondrion;GO:0005741//mitochondrial outer membrane	GO:0008308//voltage-gated anion channel activity	GO:0001662//behavioral fear response;GO:0007268//synaptic transmission;GO:0007270//neuron-neuron synaptic transmission;GO:0007612//learning;GO:0055085//transmembrane transport;GO:0098656//anion transmembrane transport;GO:1902017//regulation of cilium assembly	--	-1	0
miR-1271-z	10.7021	26.2173	1.29263	2.39697e-09	ENSBGRG00000010435	3.81233	1.886	-1.01534	0.000690256	0.00450454	SAP30L	SAP30 like [Source:HGNC Symbol;Acc:HGNC:25663]	Human Diseases	Infectious disease: viral	ko05169//Epstein-Barr virus infection	K19202	GO:0005730//nucleolus	GO:0003677//DNA binding;GO:0005515//protein binding;GO:0008270//zinc ion binding;GO:0010314//phosphatidylinositol-5-phosphate binding;GO:0031491//nucleosome binding;GO:0042393//histone binding;GO:0044378//non-sequence-specific DNA binding, bending	-	--	-1	0
miR-1271-z	10.7021	26.2173	1.29263	2.39697e-09	ENSBGRG00000013070	10.4027	3.29133	-1.66021	3.16031e-11	8.8819e-10	RFLNA	refilin A [Source:HGNC Symbol;Acc:HGNC:27051]	-	-	-	-	GO:0032432//actin filament bundle	GO:0031005//filamin binding	GO:0048705//skeletal system morphogenesis;GO:0061181//regulation of chondrocyte development;GO:0061182//negative regulation of chondrocyte development;GO:0061572//actin filament bundle organization;GO:1900158//negative regulation of bone mineralization involved in bone maturation	--	-1	0
miR-1271-z	10.7021	26.2173	1.29263	2.39697e-09	ENSBGRG00000013323	37.44	16.926	-1.14534	1.69737e-11	4.97855e-10	INPP5A	inositol polyphosphate-5-phosphatase A [Source:HGNC Symbol;Acc:HGNC:6076]	Metabolism;Organismal Systems;Environmental Information Processing;Metabolism	Global and overview maps;Endocrine system;Signal transduction;Carbohydrate metabolism	ko01100//Metabolic pathways;ko04910//Insulin signaling pathway;ko04070//Phosphatidylinositol signaling system;ko00562//Inositol phosphate metabolism	K01106;K01106;K01106;K01106	GO:0016020//membrane	GO:0004445//inositol-polyphosphate 5-phosphatase activity;GO:0042731//PH domain binding	GO:0046855//inositol phosphate dephosphorylation;GO:0046856//phosphatidylinositol dephosphorylation	--	-1	0
miR-1271-z	10.7021	26.2173	1.29263	2.39697e-09	ENSBGRG00000014168	21.3863	9.663	-1.14615	2.38789e-06	2.99518e-05	UBE2J2	ubiquitin conjugating enzyme E2 J2 [Source:HGNC Symbol;Acc:HGNC:19268]	Genetic Information Processing;Human Diseases;Genetic Information Processing	Folding, sorting and degradation;Neurodegenerative disease;Folding, sorting and degradation	ko04141//Protein processing in endoplasmic reticulum;ko05012//Parkinson disease;ko04120//Ubiquitin mediated proteolysis	K04554;K04554;K04554	GO:0000151//ubiquitin ligase complex	GO:0031625//ubiquitin protein ligase binding;GO:0061631//ubiquitin conjugating enzyme activity	GO:0030433//ER-associated ubiquitin-dependent protein catabolic process	--	-1	0
miR-1271-z	10.7021	26.2173	1.29263	2.39697e-09	ENSBGRG00000014883	58.8353	21.559	-1.44839	4.96882e-12	1.59284e-10	UBXN6	UBX domain protein 6 [Source:HGNC Symbol;Acc:HGNC:14928]	Genetic Information Processing	Folding, sorting and degradation	ko04141//Protein processing in endoplasmic reticulum	K14011	GO:0005737//cytoplasm;GO:0005765//lysosomal membrane;GO:0005768//endosome;GO:0005829//cytosol;GO:0019898//extrinsic component of membrane;GO:0031901//early endosome membrane;GO:0031902//late endosome membrane;GO:0032991//macromolecular complex	GO:0005515//protein binding	GO:0016236//macroautophagy;GO:0032510//endosome to lysosome transport via multivesicular body sorting pathway;GO:0036503//ERAD pathway	--	-1	0
miR-1271-z	10.7021	26.2173	1.29263	2.39697e-09	ENSBGRG00000016426	12.979	3.277	-1.98573	2.15143e-16	1.18454e-14	EFNA1	ephrin A1 [Source:HGNC Symbol;Acc:HGNC:3221]	Environmental Information Processing;Environmental Information Processing;Environmental Information Processing;Environmental Information Processing;Organismal Systems;Human Diseases	Signal transduction;Signal transduction;Signal transduction;Signal transduction;Development and regeneration;Cancer: overview	ko04151//PI3K-Akt signaling pathway;ko04010//MAPK signaling pathway;ko04014//Ras signaling pathway;ko04015//Rap1 signaling pathway;ko04360//Axon guidance;ko05206//MicroRNAs in cancer	K05462;K05462;K05462;K05462;K05462;K05462	GO:0016020//membrane;GO:0046658//anchored component of plasma membrane	GO:0046875//ephrin receptor binding	GO:0000122//negative regulation of transcription from RNA polymerase II promoter;GO:0001934//positive regulation of protein phosphorylation;GO:0003180//aortic valve morphogenesis;GO:0003183//mitral valve morphogenesis;GO:0003199//endocardial cushion to mesenchymal transition involved in heart valve formation;GO:0010719//negative regulation of epithelial to mesenchymal transition;GO:0014028//notoc…	--	-1	0
miR-1271-z	10.7021	26.2173	1.29263	2.39697e-09	ENSBGRG00000019043	144.766	61.4687	-1.2358	8.40284e-15	3.86195e-13	GYG1	glycogenin 1 [Source:HGNC Symbol;Acc:HGNC:4699]	Metabolism;Metabolism	Global and overview maps;Carbohydrate metabolism	ko01100//Metabolic pathways;ko00500//Starch and sucrose metabolism	K00750;K00750	-	GO:0008466//glycogenin glucosyltransferase activity;GO:0016757//transferase activity, transferring glycosyl groups;GO:0030145//manganese ion binding;GO:0042803//protein homodimerization activity	GO:0005978//glycogen biosynthetic process	--	-1	0
miR-1271-z	10.7021	26.2173	1.29263	2.39697e-09	ENSBGRG00000017036	14.8683	6.39867	-1.2164	3.36432e-07	5.03463e-06	MAP3K4	mitogen-activated protein kinase kinase kinase 4 [Source:HGNC Symbol;Acc:HGNC:6856]	Environmental Information Processing;Organismal Systems;Environmental Information Processing;Organismal Systems	Signal transduction;Endocrine system;Signal transduction;Immune system	ko04010//MAPK signaling pathway;ko04912//GnRH signaling pathway;ko04013//MAPK signaling pathway - fly;ko04624//Toll and Imd signaling pathway	K04428;K04428;K04428;K04428	GO:0005737//cytoplasm	GO:0004672//protein kinase activity;GO:0004709//MAP kinase kinase kinase activity;GO:0005524//ATP binding	GO:0000186//activation of MAPKK activity;GO:0001890//placenta development;GO:0006468//protein phosphorylation;GO:0010225//response to UV-C;GO:0010468//regulation of gene expression;GO:0019100//male germ-line sex determination;GO:0032212//positive regulation of telomere maintenance via telomerase;GO:0035556//intracellular signal transduction;GO:0043507//positive regulation of JUN kinase activity;G…	--	-1	0
miR-1271-z	10.7021	26.2173	1.29263	2.39697e-09	ENSBGRG00000023313	0.373	0.0193333	-4.27001	0.00209404	0.0117563	IRF6	interferon regulatory factor 6 [Source:HGNC Symbol;Acc:HGNC:6121]	-	-	-	-	GO:0005654//nucleoplasm;GO:0005737//cytoplasm;GO:0005829//cytosol;GO:0030054//cell junction	GO:0003677//DNA binding;GO:0003700//transcription factor activity, sequence-specific DNA binding;GO:0005515//protein binding;GO:0043565//sequence-specific DNA binding;GO:0044212//transcription regulatory region DNA binding	GO:0006355//regulation of transcription, DNA-templated;GO:0007050//cell cycle arrest;GO:0008285//negative regulation of cell proliferation;GO:0030216//keratinocyte differentiation;GO:0043588//skin development;GO:0043616//keratinocyte proliferation;GO:0045893//positive regulation of transcription, DNA-templated;GO:0045944//positive regulation of transcription from RNA polymerase II promoter;GO:004…	IRF	-1	0
miR-1271-z	10.7021	26.2173	1.29263	2.39697e-09	ENSBGRG00000023707	3.96567	0.645	-2.62019	1.02709e-05	0.000113486	-	XP_027391733.1 zinc finger protein 75D-like isoform X2 [Bos indicus x Bos taurus]	-	-	-	-	-	GO:0003676//nucleic acid binding;GO:0003700//transcription factor activity, sequence-specific DNA binding	GO:0006355//regulation of transcription, DNA-templated	--	-1	0
miR-1271-z	10.7021	26.2173	1.29263	2.39697e-09	ENSBGRG00000026806	20.526	10.2413	-1.00305	2.26386e-06	2.85595e-05	ACTR1B	actin related protein 1B [Source:HGNC Symbol;Acc:HGNC:168]	Human Diseases	Neurodegenerative disease	ko05016//Huntington disease	K16575	GO:0005737//cytoplasm;GO:0005813//centrosome;GO:0015630//microtubule cytoskeleton	-	-	--	-1	0
miR-1307-y	261.901	122.521	-1.09599	1.86435e-10	MSTRG.14602	0.164	0.875667	2.41669	0.000453364	0.00313085	ZNF671	zinc finger protein 28 homolog [Zalophus californianus]	Human Diseases	Infectious disease: viral	ko05168//Herpes simplex virus 1 infection	K09228	-	-	-	--	-1	0
miR-1307-y	261.901	122.521	-1.09599	1.86435e-10	MSTRG.1998	1.041	2.447	1.23304	2.89447e-05	0.000284371	DACT2	dapper homolog 2 [Bos indicus x Bos taurus]	-	-	-	-	GO:0043231//intracellular membrane-bounded organelle	GO:0019901//protein kinase binding	GO:0000904//cell morphogenesis involved in differentiation;GO:0007155//cell adhesion;GO:0032926//negative regulation of activin receptor signaling pathway;GO:0072044//collecting duct development	--	-1	0
miR-1307-y	261.901	122.521	-1.09599	1.86435e-10	MSTRG.33557	0.803667	1.65833	1.04506	0.00526216	0.0253099	ARHGAP6	rho GTPase-activating protein 6 isoform X2 [Bos indicus x Bos taurus]	-	-	-	-	GO:0015629//actin cytoskeleton;GO:0044444//cytoplasmic part	GO:0019899//enzyme binding;GO:0019904//protein domain specific binding;GO:0030674//protein binding, bridging;GO:0060229//lipase activator activity	GO:0001953//negative regulation of cell-matrix adhesion;GO:0007045//cell-substrate adherens junction assembly;GO:0008154//actin polymerization or depolymerization;GO:0010863//positive regulation of phospholipase C activity;GO:0032232//negative regulation of actin filament bundle assembly;GO:0043087//regulation of GTPase activity	--	-1	0
miR-1307-y	261.901	122.521	-1.09599	1.86435e-10	MSTRG.4090	72.148	169.674	1.23373	9.15796e-18	5.7041e-16	--	PREDICTED: basic salivary proline-rich protein 1-like isoform X2 [Bos indicus]	-	-	-	-	GO:0031224//intrinsic component of membrane;GO:0044421//extracellular region part	GO:0043169//cation binding;GO:0060089//molecular transducer activity	GO:0007162//negative regulation of cell adhesion;GO:0007169//transmembrane receptor protein tyrosine kinase signaling pathway;GO:0007606//sensory perception of chemical stimulus;GO:0010596//negative regulation of endothelial cell migration;GO:0045765//regulation of angiogenesis;GO:0048869//cellular developmental process;GO:0050922//negative regulation of chemotaxis	--	-1	0
miR-1307-y	261.901	122.521	-1.09599	1.86435e-10	ENSBGRG00000003993	0.408333	1.498	1.87522	1.65156e-05	0.000173006	HOXC5	homeobox C5 [Source:HGNC Symbol;Acc:HGNC:5127]	-	-	-	-	GO:0005634//nucleus;GO:0005654//nucleoplasm;GO:0030054//cell junction	GO:0003677//DNA binding;GO:0003700//transcription factor activity, sequence-specific DNA binding;GO:0043565//sequence-specific DNA binding	GO:0006355//regulation of transcription, DNA-templated;GO:0009952//anterior/posterior pattern specification;GO:0048706//embryonic skeletal system development	TF_Otx	-1	0
miR-1307-y	261.901	122.521	-1.09599	1.86435e-10	ENSBGRG00000004392	1.047	2.47833	1.24311	5.711e-07	8.1966e-06	COLQ	collagen like tail subunit of asymmetric acetylcholinesterase [Source:HGNC Symbol;Acc:HGNC:2226]	-	-	-	-	GO:0005886//plasma membrane;GO:0030054//cell junction;GO:0031594//neuromuscular junction	-	GO:0008582//regulation of synaptic growth at neuromuscular junction;GO:0071340//skeletal muscle acetylcholine-gated channel clustering;GO:0090150//establishment of protein localization to membrane	--	-1	0
miR-1307-y	261.901	122.521	-1.09599	1.86435e-10	ENSBGRG00000004627	2.14767	5.302	1.30377	4.29682e-07	6.28934e-06	-	XP_005211746.1 C2 calcium-dependent domain-containing protein 4A isoform X1 [Bos taurus]	-	-	-	-	-	-	-	--	-1	0
miR-1307-y	261.901	122.521	-1.09599	1.86435e-10	ENSBGRG00000006886	0.680333	4.46467	2.71424	4.33823e-17	2.55417e-15	CCDC183	coiled-coil domain containing 183 [Source:HGNC Symbol;Acc:HGNC:28236]	-	-	-	-	-	-	-	--	-1	0
miR-1307-y	261.901	122.521	-1.09599	1.86435e-10	ENSBGRG00000008937	6.11567	12.519	1.03354	4.70626e-20	3.6855e-18	EXTL1	exostosin like glycosyltransferase 1 [Source:HGNC Symbol;Acc:HGNC:3515]	Metabolism;Metabolism	Global and overview maps;Glycan biosynthesis and metabolism	ko01100//Metabolic pathways;ko00534//Glycosaminoglycan biosynthesis - heparan sulfate / heparin	K02368;K02368	GO:0016021//integral component of membrane	GO:0016757//transferase activity, transferring glycosyl groups	GO:0006486//protein glycosylation	--	-1	0
miR-1307-y	261.901	122.521	-1.09599	1.86435e-10	ENSBGRG00000009722	0.702667	1.415	1.00989	0.0053527	0.0256231	MAPK8IP1	mitogen-activated protein kinase 8 interacting protein 1 [Source:HGNC Symbol;Acc:HGNC:6882]	Environmental Information Processing	Signal transduction	ko04010//MAPK signaling pathway	K04434	GO:0005737//cytoplasm;GO:0005829//cytosol;GO:0005886//plasma membrane;GO:0016020//membrane;GO:0030424//axon;GO:0030425//dendrite;GO:0043005//neuron projection;GO:0044297//cell body;GO:0044302//dentate gyrus mossy fiber;GO:0045202//synapse	GO:0005078//MAP-kinase scaffold activity;GO:0005515//protein binding;GO:0019894//kinesin binding;GO:0019901//protein kinase binding	GO:0006355//regulation of transcription, DNA-templated;GO:0007165//signal transduction;GO:0007258//JUN phosphorylation;GO:0016192//vesicle-mediated transport;GO:0046328//regulation of JNK cascade;GO:0046330//positive regulation of JNK cascade;GO:2000564//regulation of CD8-positive, alpha-beta T cell proliferation;GO:2001243//negative regulation of intrinsic apoptotic signaling pathway	--	-1	0
miR-1307-y	261.901	122.521	-1.09599	1.86435e-10	ENSBGRG00000010116	3.19167	8.15167	1.35279	0.0107319	0.0453096	ATP11A	ATPase phospholipid transporting 11A [Source:HGNC Symbol;Acc:HGNC:13552]	-	-	-	-	GO:0005783//endoplasmic reticulum;GO:0016021//integral component of membrane;GO:0043231//intracellular membrane-bounded organelle;GO:0055037//recycling endosome	GO:0000166//nucleotide binding;GO:0000287//magnesium ion binding;GO:0005524//ATP binding	GO:0001701//in utero embryonic development;GO:0015914//phospholipid transport	--	-1	0
miR-1307-y	261.901	122.521	-1.09599	1.86435e-10	ENSBGRG00000015210	25.007	55.0237	1.13772	2.13873e-30	3.10829e-28	CRISPLD2	cysteine rich secretory protein LCCL domain containing 2 [Source:HGNC Symbol;Acc:HGNC:25248]	-	-	-	-	GO:0005576//extracellular region;GO:0030133//transport vesicle;GO:0031012//extracellular matrix	GO:0005539//glycosaminoglycan binding;GO:0008201//heparin binding	GO:0030198//extracellular matrix organization;GO:0060325//face morphogenesis	--	-1	0
miR-1307-y	261.901	122.521	-1.09599	1.86435e-10	ENSBGRG00000024566	717.997	1851.77	1.36686	6.61508e-46	1.94026e-43	HSPB6	heat shock protein family B (small) member 6 [Source:HGNC Symbol;Acc:HGNC:26511]	-	-	-	-	GO:0005576//extracellular region;GO:0005634//nucleus;GO:0005730//nucleolus;GO:0005737//cytoplasm;GO:0005794//Golgi apparatus;GO:0005829//cytosol	GO:0005212//structural constituent of eye lens;GO:0051082//unfolded protein binding;GO:0051087//chaperone binding	GO:0045766//positive regulation of angiogenesis;GO:0061077//chaperone-mediated protein folding	--	-1	0
miR-1307-y	261.901	122.521	-1.09599	1.86435e-10	ENSBGRG00000026238	70.7233	218.236	1.62563	1.23906e-45	3.44628e-43	JUND	JunD proto-oncogene, AP-1 transcription factor subunit [Source:HGNC Symbol;Acc:HGNC:6206]	Environmental Information Processing;Organismal Systems;Organismal Systems;Organismal Systems	Signal transduction;Development and regeneration;Endocrine system;Immune system	ko04010//MAPK signaling pathway;ko04380//Osteoclast differentiation;ko04928//Parathyroid hormone synthesis, secretion and action;ko04657//IL-17 signaling pathway	K04449;K04449;K04449;K04449	GO:0005634//nucleus	GO:0003677//DNA binding;GO:0003700//transcription factor activity, sequence-specific DNA binding	GO:0006355//regulation of transcription, DNA-templated;GO:0006357//regulation of transcription from RNA polymerase II promoter	--	-1	0
miR-1307-z	1.45867	0.5689	-1.3584	0.00587622	MSTRG.14602	0.164	0.875667	2.41669	0.000453364	0.00313085	ZNF671	zinc finger protein 28 homolog [Zalophus californianus]	Human Diseases	Infectious disease: viral	ko05168//Herpes simplex virus 1 infection	K09228	-	-	-	--	-1	0
miR-1307-z	1.45867	0.5689	-1.3584	0.00587622	MSTRG.1998	1.041	2.447	1.23304	2.89447e-05	0.000284371	DACT2	dapper homolog 2 [Bos indicus x Bos taurus]	-	-	-	-	GO:0043231//intracellular membrane-bounded organelle	GO:0019901//protein kinase binding	GO:0000904//cell morphogenesis involved in differentiation;GO:0007155//cell adhesion;GO:0032926//negative regulation of activin receptor signaling pathway;GO:0072044//collecting duct development	--	-1	0
miR-1307-z	1.45867	0.5689	-1.3584	0.00587622	MSTRG.33557	0.803667	1.65833	1.04506	0.00526216	0.0253099	ARHGAP6	rho GTPase-activating protein 6 isoform X2 [Bos indicus x Bos taurus]	-	-	-	-	GO:0015629//actin cytoskeleton;GO:0044444//cytoplasmic part	GO:0019899//enzyme binding;GO:0019904//protein domain specific binding;GO:0030674//protein binding, bridging;GO:0060229//lipase activator activity	GO:0001953//negative regulation of cell-matrix adhesion;GO:0007045//cell-substrate adherens junction assembly;GO:0008154//actin polymerization or depolymerization;GO:0010863//positive regulation of phospholipase C activity;GO:0032232//negative regulation of actin filament bundle assembly;GO:0043087//regulation of GTPase activity	--	-1	0
miR-1307-z	1.45867	0.5689	-1.3584	0.00587622	MSTRG.4090	72.148	169.674	1.23373	9.15796e-18	5.7041e-16	--	PREDICTED: basic salivary proline-rich protein 1-like isoform X2 [Bos indicus]	-	-	-	-	GO:0031224//intrinsic component of membrane;GO:0044421//extracellular region part	GO:0043169//cation binding;GO:0060089//molecular transducer activity	GO:0007162//negative regulation of cell adhesion;GO:0007169//transmembrane receptor protein tyrosine kinase signaling pathway;GO:0007606//sensory perception of chemical stimulus;GO:0010596//negative regulation of endothelial cell migration;GO:0045765//regulation of angiogenesis;GO:0048869//cellular developmental process;GO:0050922//negative regulation of chemotaxis	--	-1	0
miR-1307-z	1.45867	0.5689	-1.3584	0.00587622	ENSBGRG00000003993	0.408333	1.498	1.87522	1.65156e-05	0.000173006	HOXC5	homeobox C5 [Source:HGNC Symbol;Acc:HGNC:5127]	-	-	-	-	GO:0005634//nucleus;GO:0005654//nucleoplasm;GO:0030054//cell junction	GO:0003677//DNA binding;GO:0003700//transcription factor activity, sequence-specific DNA binding;GO:0043565//sequence-specific DNA binding	GO:0006355//regulation of transcription, DNA-templated;GO:0009952//anterior/posterior pattern specification;GO:0048706//embryonic skeletal system development	TF_Otx	-1	0
miR-1307-z	1.45867	0.5689	-1.3584	0.00587622	ENSBGRG00000004392	1.047	2.47833	1.24311	5.711e-07	8.1966e-06	COLQ	collagen like tail subunit of asymmetric acetylcholinesterase [Source:HGNC Symbol;Acc:HGNC:2226]	-	-	-	-	GO:0005886//plasma membrane;GO:0030054//cell junction;GO:0031594//neuromuscular junction	-	GO:0008582//regulation of synaptic growth at neuromuscular junction;GO:0071340//skeletal muscle acetylcholine-gated channel clustering;GO:0090150//establishment of protein localization to membrane	--	-1	0
miR-1307-z	1.45867	0.5689	-1.3584	0.00587622	ENSBGRG00000004627	2.14767	5.302	1.30377	4.29682e-07	6.28934e-06	-	XP_005211746.1 C2 calcium-dependent domain-containing protein 4A isoform X1 [Bos taurus]	-	-	-	-	-	-	-	--	-1	0
miR-1307-z	1.45867	0.5689	-1.3584	0.00587622	ENSBGRG00000006886	0.680333	4.46467	2.71424	4.33823e-17	2.55417e-15	CCDC183	coiled-coil domain containing 183 [Source:HGNC Symbol;Acc:HGNC:28236]	-	-	-	-	-	-	-	--	-1	0
miR-1307-z	1.45867	0.5689	-1.3584	0.00587622	ENSBGRG00000008937	6.11567	12.519	1.03354	4.70626e-20	3.6855e-18	EXTL1	exostosin like glycosyltransferase 1 [Source:HGNC Symbol;Acc:HGNC:3515]	Metabolism;Metabolism	Global and overview maps;Glycan biosynthesis and metabolism	ko01100//Metabolic pathways;ko00534//Glycosaminoglycan biosynthesis - heparan sulfate / heparin	K02368;K02368	GO:0016021//integral component of membrane	GO:0016757//transferase activity, transferring glycosyl groups	GO:0006486//protein glycosylation	--	-1	0
miR-1307-z	1.45867	0.5689	-1.3584	0.00587622	ENSBGRG00000009722	0.702667	1.415	1.00989	0.0053527	0.0256231	MAPK8IP1	mitogen-activated protein kinase 8 interacting protein 1 [Source:HGNC Symbol;Acc:HGNC:6882]	Environmental Information Processing	Signal transduction	ko04010//MAPK signaling pathway	K04434	GO:0005737//cytoplasm;GO:0005829//cytosol;GO:0005886//plasma membrane;GO:0016020//membrane;GO:0030424//axon;GO:0030425//dendrite;GO:0043005//neuron projection;GO:0044297//cell body;GO:0044302//dentate gyrus mossy fiber;GO:0045202//synapse	GO:0005078//MAP-kinase scaffold activity;GO:0005515//protein binding;GO:0019894//kinesin binding;GO:0019901//protein kinase binding	GO:0006355//regulation of transcription, DNA-templated;GO:0007165//signal transduction;GO:0007258//JUN phosphorylation;GO:0016192//vesicle-mediated transport;GO:0046328//regulation of JNK cascade;GO:0046330//positive regulation of JNK cascade;GO:2000564//regulation of CD8-positive, alpha-beta T cell proliferation;GO:2001243//negative regulation of intrinsic apoptotic signaling pathway	--	-1	0
miR-1307-z	1.45867	0.5689	-1.3584	0.00587622	ENSBGRG00000010116	3.19167	8.15167	1.35279	0.0107319	0.0453096	ATP11A	ATPase phospholipid transporting 11A [Source:HGNC Symbol;Acc:HGNC:13552]	-	-	-	-	GO:0005783//endoplasmic reticulum;GO:0016021//integral component of membrane;GO:0043231//intracellular membrane-bounded organelle;GO:0055037//recycling endosome	GO:0000166//nucleotide binding;GO:0000287//magnesium ion binding;GO:0005524//ATP binding	GO:0001701//in utero embryonic development;GO:0015914//phospholipid transport	--	-1	0
miR-1307-z	1.45867	0.5689	-1.3584	0.00587622	ENSBGRG00000015210	25.007	55.0237	1.13772	2.13873e-30	3.10829e-28	CRISPLD2	cysteine rich secretory protein LCCL domain containing 2 [Source:HGNC Symbol;Acc:HGNC:25248]	-	-	-	-	GO:0005576//extracellular region;GO:0030133//transport vesicle;GO:0031012//extracellular matrix	GO:0005539//glycosaminoglycan binding;GO:0008201//heparin binding	GO:0030198//extracellular matrix organization;GO:0060325//face morphogenesis	--	-1	0
miR-1307-z	1.45867	0.5689	-1.3584	0.00587622	ENSBGRG00000024566	717.997	1851.77	1.36686	6.61508e-46	1.94026e-43	HSPB6	heat shock protein family B (small) member 6 [Source:HGNC Symbol;Acc:HGNC:26511]	-	-	-	-	GO:0005576//extracellular region;GO:0005634//nucleus;GO:0005730//nucleolus;GO:0005737//cytoplasm;GO:0005794//Golgi apparatus;GO:0005829//cytosol	GO:0005212//structural constituent of eye lens;GO:0051082//unfolded protein binding;GO:0051087//chaperone binding	GO:0045766//positive regulation of angiogenesis;GO:0061077//chaperone-mediated protein folding	--	-1	0
miR-1307-z	1.45867	0.5689	-1.3584	0.00587622	ENSBGRG00000026238	70.7233	218.236	1.62563	1.23906e-45	3.44628e-43	JUND	JunD proto-oncogene, AP-1 transcription factor subunit [Source:HGNC Symbol;Acc:HGNC:6206]	Environmental Information Processing;Organismal Systems;Organismal Systems;Organismal Systems	Signal transduction;Development and regeneration;Endocrine system;Immune system	ko04010//MAPK signaling pathway;ko04380//Osteoclast differentiation;ko04928//Parathyroid hormone synthesis, secretion and action;ko04657//IL-17 signaling pathway	K04449;K04449;K04449;K04449	GO:0005634//nucleus	GO:0003677//DNA binding;GO:0003700//transcription factor activity, sequence-specific DNA binding	GO:0006355//regulation of transcription, DNA-templated;GO:0006357//regulation of transcription from RNA polymerase II promoter	--	-1	0
miR-133-x	3697.9	1479.42	-1.32167	1.1397e-17	MSTRG.4090	72.148	169.674	1.23373	9.15796e-18	5.7041e-16	--	PREDICTED: basic salivary proline-rich protein 1-like isoform X2 [Bos indicus]	-	-	-	-	GO:0031224//intrinsic component of membrane;GO:0044421//extracellular region part	GO:0043169//cation binding;GO:0060089//molecular transducer activity	GO:0007162//negative regulation of cell adhesion;GO:0007169//transmembrane receptor protein tyrosine kinase signaling pathway;GO:0007606//sensory perception of chemical stimulus;GO:0010596//negative regulation of endothelial cell migration;GO:0045765//regulation of angiogenesis;GO:0048869//cellular developmental process;GO:0050922//negative regulation of chemotaxis	--	-1	0
miR-133-x	3697.9	1479.42	-1.32167	1.1397e-17	MSTRG.9421	0.128333	0.574	2.16115	0.0029974	0.0158955	--	thymocyte nuclear protein 1 isoform X2 [Odocoileus virginianus texanus]	-	-	-	-	-	-	-	--	-1	0
miR-133-x	3697.9	1479.42	-1.32167	1.1397e-17	ENSBGRG00000006886	0.680333	4.46467	2.71424	4.33823e-17	2.55417e-15	CCDC183	coiled-coil domain containing 183 [Source:HGNC Symbol;Acc:HGNC:28236]	-	-	-	-	-	-	-	--	-1	0
miR-133-x	3697.9	1479.42	-1.32167	1.1397e-17	ENSBGRG00000007052	1.95	3.985	1.03111	2.0891e-06	2.64948e-05	NTN4	netrin 4 [Source:HGNC Symbol;Acc:HGNC:13658]	Organismal Systems	Development and regeneration	ko04360//Axon guidance	K06845	-	GO:0005515//protein binding	-	--	-1	0
miR-133-x	3697.9	1479.42	-1.32167	1.1397e-17	ENSBGRG00000008937	6.11567	12.519	1.03354	4.70626e-20	3.6855e-18	EXTL1	exostosin like glycosyltransferase 1 [Source:HGNC Symbol;Acc:HGNC:3515]	Metabolism;Metabolism	Global and overview maps;Glycan biosynthesis and metabolism	ko01100//Metabolic pathways;ko00534//Glycosaminoglycan biosynthesis - heparan sulfate / heparin	K02368;K02368	GO:0016021//integral component of membrane	GO:0016757//transferase activity, transferring glycosyl groups	GO:0006486//protein glycosylation	--	-1	0
miR-133-x	3697.9	1479.42	-1.32167	1.1397e-17	ENSBGRG00000009388	4.71833	11.4273	1.27614	2.89614e-08	5.2732e-07	HIF1A	hypoxia inducible factor 1 subunit alpha [Source:HGNC Symbol;Acc:HGNC:4910]	Human Diseases;Human Diseases;Human Diseases;Organismal Systems;Cellular Processes;Human Diseases;Environmental Information Processing;Organismal Systems;Organismal Systems;Human Diseases;Organismal Systems;Human Diseases;Cellular Processes;Human Diseases	Cancer: overview;Cancer: overview;Infectious disease: viral;Immune system;Transport and catabolism;Cancer: overview;Signal transduction;Endocrine system;Development and regeneration;Cancer: overview;Aging;Cancer: specific types;Transport and catabolism;Cancer: overview	ko05200//Pathways in cancer;ko05205//Proteoglycans in cancer;ko05167//Kaposi sarcoma-associated herpesvirus infection;ko04659//Th17 cell differentiation;ko04140//Autophagy - animal;ko05235//PD-L1 expression and PD-1 checkpoint pathway in cancer;ko04066//HIF-1 signaling pathway;ko04919//Thyroid hormone signaling pathway;ko04361//Axon regeneration;ko05231//Choline metabolism in cancer;ko04212//Long…	K08268;K08268;K08268;K08268;K08268;K08268;K08268;K08268;K08268;K08268;K08268;K08268;K08268;K08268	GO:0000790//nuclear chromatin;GO:0005634//nucleus;GO:0005654//nucleoplasm;GO:0005667//transcription factor complex;GO:0005737//cytoplasm;GO:0005829//cytosol;GO:0016604//nuclear body;GO:0016607//nuclear speck;GO:0031514//motile cilium;GO:0032991//macromolecular complex;GO:0090575//RNA polymerase II transcription factor complex	GO:0000977//RNA polymerase II regulatory region sequence-specific DNA binding;GO:0000978//RNA polymerase II core promoter proximal region sequence-specific DNA binding;GO:0000981//RNA polymerase II transcription factor activity, sequence-specific DNA binding;GO:0001228//transcriptional activator activity, RNA polymerase II transcription regulatory region sequence-specific binding;GO:0002039//p53 …	GO:0001525//angiogenesis;GO:0001568//blood vessel development;GO:0001666//response to hypoxia;GO:0001755//neural crest cell migration;GO:0001837//epithelial to mesenchymal transition;GO:0001892//embryonic placenta development;GO:0001922//B-1 B cell homeostasis;GO:0001944//vasculature development;GO:0001947//heart looping;GO:0002052//positive regulation of neuroblast proliferation;GO:0002248//conn…	--	-1	0
miR-133-x	3697.9	1479.42	-1.32167	1.1397e-17	ENSBGRG00000013247	4.347	9.59133	1.14171	8.80676e-14	3.59672e-12	NEDD9	neural precursor cell expressed, developmentally down-regulated 9 [Source:HGNC Symbol;Acc:HGNC:7733]	-	-	-	-	GO:0000922//spindle pole;GO:0005634//nucleus;GO:0005654//nucleoplasm;GO:0005829//cytosol;GO:0005886//plasma membrane	GO:0005515//protein binding;GO:1990782//protein tyrosine kinase binding	GO:0030335//positive regulation of cell migration;GO:0061098//positive regulation of protein tyrosine kinase activity;GO:0090630//activation of GTPase activity;GO:1900026//positive regulation of substrate adhesion-dependent cell spreading	--	-1	0
miR-133-x	3697.9	1479.42	-1.32167	1.1397e-17	ENSBGRG00000018779	11.1487	62.9527	2.4974	1.11452e-70	7.81712e-68	ANKRD1	ankyrin repeat domain 1 [Source:HGNC Symbol;Acc:HGNC:15819]	-	-	-	-	GO:0001650//fibrillar center;GO:0005634//nucleus;GO:0005654//nucleoplasm;GO:0005667//transcription factor complex;GO:0005737//cytoplasm;GO:0005829//cytosol;GO:0030016//myofibril;GO:0031674//I band;GO:0032991//macromolecular complex	GO:0001085//RNA polymerase II transcription factor binding;GO:0002039//p53 binding;GO:0003677//DNA binding;GO:0003713//transcription coactivator activity;GO:0003714//transcription corepressor activity;GO:0005515//protein binding;GO:0031432//titin binding;GO:0042826//histone deacetylase binding;GO:0070412//R-SMAD binding	GO:0006357//regulation of transcription from RNA polymerase II promoter;GO:0035690//cellular response to drug;GO:0035914//skeletal muscle cell differentiation;GO:0035994//response to muscle stretch;GO:0043065//positive regulation of apoptotic process;GO:0043517//positive regulation of DNA damage response, signal transduction by p53 class mediator;GO:0050714//positive regulation of protein secreti…	--	-1	0
miR-133-x	3697.9	1479.42	-1.32167	1.1397e-17	ENSBGRG00000025358	54.0447	126.266	1.22424	6.27165e-12	1.97221e-10	CLIC5	chloride intracellular channel 5 [Source:HGNC Symbol;Acc:HGNC:13517]	-	-	-	-	GO:0015629//actin cytoskeleton	GO:0005254//chloride channel activity;GO:0005515//protein binding	GO:0006821//chloride transport;GO:0007605//sensory perception of sound	--	-1	0
miR-1343-y	321.792	157.194	-1.03358	7.47563e-11	MSTRG.15630	0.887667	3.74	2.07495	9.05595e-11	2.39101e-09	--	protein N-lysine methyltransferase METTL21A isoform X3 [Ovis aries]	-	-	-	-	GO:0031224//intrinsic component of membrane;GO:0044421//extracellular region part	GO:0043169//cation binding;GO:0060089//molecular transducer activity	GO:0007162//negative regulation of cell adhesion;GO:0007169//transmembrane receptor protein tyrosine kinase signaling pathway;GO:0007606//sensory perception of chemical stimulus;GO:0010596//negative regulation of endothelial cell migration;GO:0045765//regulation of angiogenesis;GO:0048869//cellular developmental process;GO:0050922//negative regulation of chemotaxis	--	-1	0
miR-1343-y	321.792	157.194	-1.03358	7.47563e-11	MSTRG.15669	0.250333	2.33067	3.21882	4.92774e-08	8.57544e-07	--	-	-	-	-	-	-	-	-	--	-1	0
miR-1343-y	321.792	157.194	-1.03358	7.47563e-11	MSTRG.18801	0.166333	0.640333	1.94475	9.27177e-05	0.000794049	MKI67	PREDICTED: antigen KI-67 [Bos mutus]	-	-	-	-	GO:0005694//chromosome;GO:0043231//intracellular membrane-bounded organelle	GO:0003723//RNA binding;GO:0005515//protein binding;GO:0036094//small molecule binding	GO:0000280//nuclear division;GO:0009408//response to heat;GO:0010033//response to organic substance;GO:0031099//regeneration;GO:0044260//cellular macromolecule metabolic process;GO:0044763//single-organism cellular process;GO:1903510//mucopolysaccharide metabolic process	--	-1	0
miR-1343-y	321.792	157.194	-1.03358	7.47563e-11	MSTRG.1997	0.815333	1.774	1.12154	0.0119146	0.0493139	DACT2	dapper homolog 2 [Bos indicus x Bos taurus]	-	-	-	-	GO:0043231//intracellular membrane-bounded organelle	GO:0019901//protein kinase binding	GO:0000904//cell morphogenesis involved in differentiation;GO:0007155//cell adhesion;GO:0030097//hemopoiesis;GO:0032926//negative regulation of activin receptor signaling pathway;GO:0072044//collecting duct development	--	-1	0
miR-1343-y	321.792	157.194	-1.03358	7.47563e-11	MSTRG.1998	1.041	2.447	1.23304	2.89447e-05	0.000284371	DACT2	dapper homolog 2 [Bos indicus x Bos taurus]	-	-	-	-	GO:0043231//intracellular membrane-bounded organelle	GO:0019901//protein kinase binding	GO:0000904//cell morphogenesis involved in differentiation;GO:0007155//cell adhesion;GO:0032926//negative regulation of activin receptor signaling pathway;GO:0072044//collecting duct development	--	-1	0
miR-1343-y	321.792	157.194	-1.03358	7.47563e-11	MSTRG.21179	23.0997	52.8833	1.19494	2.53211e-13	9.89056e-12	--	LOW QUALITY PROTEIN: collagen alpha-1(IV) chain-like [Phocoena sinus]	-	-	-	-	-	-	-	--	-1	0
miR-1343-y	321.792	157.194	-1.03358	7.47563e-11	MSTRG.29222	7.87167	26.7473	1.76465	5.55032e-47	1.72188e-44	--	serine/arginine repetitive matrix protein 1-like [Zalophus californianus]	-	-	-	-	GO:0042579//microbody	GO:0005515//protein binding;GO:0016647//oxidoreductase activity, acting on the CH-NH group of donors, oxygen as acceptor	GO:0006596//polyamine biosynthetic process;GO:0006598//polyamine catabolic process;GO:0031328//positive regulation of cellular biosynthetic process;GO:0044710//single-organism metabolic process;GO:0051234//establishment of localization	--	-1	0
miR-1343-y	321.792	157.194	-1.03358	7.47563e-11	MSTRG.32506	0.341667	1.94633	2.5101	8.34175e-07	1.15609e-05	--	probable inactive serine/threonine-protein kinase slob2 isoform X1 [Vicugna pacos]	-	-	-	-	-	-	-	--	-1	0
miR-1343-y	321.792	157.194	-1.03358	7.47563e-11	MSTRG.33557	0.803667	1.65833	1.04506	0.00526216	0.0253099	ARHGAP6	rho GTPase-activating protein 6 isoform X2 [Bos indicus x Bos taurus]	-	-	-	-	GO:0015629//actin cytoskeleton;GO:0044444//cytoplasmic part	GO:0019899//enzyme binding;GO:0019904//protein domain specific binding;GO:0030674//protein binding, bridging;GO:0060229//lipase activator activity	GO:0001953//negative regulation of cell-matrix adhesion;GO:0007045//cell-substrate adherens junction assembly;GO:0008154//actin polymerization or depolymerization;GO:0010863//positive regulation of phospholipase C activity;GO:0032232//negative regulation of actin filament bundle assembly;GO:0043087//regulation of GTPase activity	--	-1	0
miR-1343-y	321.792	157.194	-1.03358	7.47563e-11	MSTRG.3691	0.0213333	0.354333	4.05393	0.00311518	0.0163801	MRC1	PREDICTED: macrophage mannose receptor 1 [Bos mutus]	Human Diseases;Cellular Processes	Infectious disease: bacterial;Transport and catabolism	ko05152//Tuberculosis;ko04145//Phagosome	K06560;K06560	GO:0016021//integral component of membrane;GO:0031090//organelle membrane;GO:0044464//cell part	GO:0038023//signaling receptor activity;GO:0048029//monosaccharide binding	GO:0006897//endocytosis;GO:0032496//response to lipopolysaccharide;GO:0034341//response to interferon-gamma;GO:0050794//regulation of cellular process;GO:0070670//response to interleukin-4	--	-1	0
miR-1343-y	321.792	157.194	-1.03358	7.47563e-11	MSTRG.4090	72.148	169.674	1.23373	9.15796e-18	5.7041e-16	--	PREDICTED: basic salivary proline-rich protein 1-like isoform X2 [Bos indicus]	-	-	-	-	GO:0031224//intrinsic component of membrane;GO:0044421//extracellular region part	GO:0043169//cation binding;GO:0060089//molecular transducer activity	GO:0007162//negative regulation of cell adhesion;GO:0007169//transmembrane receptor protein tyrosine kinase signaling pathway;GO:0007606//sensory perception of chemical stimulus;GO:0010596//negative regulation of endothelial cell migration;GO:0045765//regulation of angiogenesis;GO:0048869//cellular developmental process;GO:0050922//negative regulation of chemotaxis	--	-1	0
miR-1343-y	321.792	157.194	-1.03358	7.47563e-11	MSTRG.5784	2.30767	4.82367	1.0637	0.000172851	0.00136154	SETMAR	mariner transposase [Homo sapiens]	Metabolism;Metabolism	Global and overview maps;Amino acid metabolism	ko01100//Metabolic pathways;ko00310//Lysine degradation	K11433;K11433	GO:0005634//nucleus;GO:0030139//endocytic vesicle;GO:0031224//intrinsic component of membrane;GO:0042995//cell projection;GO:0044427//chromosomal part	GO:0004520//endodeoxyribonuclease activity;GO:0018024//histone-lysine N-methyltransferase activity;GO:0019899//enzyme binding;GO:0043566//structure-specific DNA binding;GO:0046983//protein dimerization activity	GO:0006282//regulation of DNA repair;GO:0006303//double-strand break repair via nonhomologous end joining;GO:0006308//DNA catabolic process;GO:0007041//lysosomal transport;GO:0007093//mitotic cell cycle checkpoint;GO:0010452//histone H3-K36 methylation;GO:0010912//positive regulation of isomerase activity;GO:0010948//negative regulation of cell cycle process;GO:0016050//vesicle organization;GO:00…	--	-1	0
miR-1343-y	321.792	157.194	-1.03358	7.47563e-11	MSTRG.6530	0.001	1.005	9.97298	7.30271e-05	0.000645873	--	-	-	-	-	-	-	-	-	--	-1	0
miR-1343-y	321.792	157.194	-1.03358	7.47563e-11	MSTRG.9421	0.128333	0.574	2.16115	0.0029974	0.0158955	--	thymocyte nuclear protein 1 isoform X2 [Odocoileus virginianus texanus]	-	-	-	-	-	-	-	--	-1	0
miR-1343-y	321.792	157.194	-1.03358	7.47563e-11	ENSBGRG00000000280	8.25867	22.0243	1.41512	2.09083e-31	3.33953e-29	ADARB1	adenosine deaminase RNA specific B1 [Source:HGNC Symbol;Acc:HGNC:226]	-	-	-	-	GO:0005634//nucleus;GO:0005654//nucleoplasm;GO:0005730//nucleolus;GO:0005829//cytosol	GO:0003723//RNA binding;GO:0004000//adenosine deaminase activity	GO:0006382//adenosine to inosine editing;GO:0006396//RNA processing;GO:0007274//neuromuscular synaptic transmission;GO:0008285//negative regulation of cell proliferation;GO:0021610//facial nerve morphogenesis;GO:0021618//hypoglossal nerve morphogenesis;GO:0021965//spinal cord ventral commissure morphogenesis;GO:0030336//negative regulation of cell migration;GO:0035264//multicellular organism grow…	--	-1	0
miR-1343-y	321.792	157.194	-1.03358	7.47563e-11	ENSBGRG00000000438	0.263667	0.728	1.46522	0.0105819	0.0447699	GPR35	G protein-coupled receptor 35 [Source:HGNC Symbol;Acc:HGNC:4492]	Environmental Information Processing	Signaling molecules and interaction	ko04080//Neuroactive ligand-receptor interaction	K04276	GO:0005887//integral component of plasma membrane;GO:0016021//integral component of membrane	GO:0004930//G-protein coupled receptor activity;GO:0016494//C-X-C chemokine receptor activity	GO:0007186//G-protein coupled receptor signaling pathway;GO:0007204//positive regulation of cytosolic calcium ion concentration;GO:0070098//chemokine-mediated signaling pathway;GO:1901386//negative regulation of voltage-gated calcium channel activity	--	-1	0
miR-1343-y	321.792	157.194	-1.03358	7.47563e-11	ENSBGRG00000001126	1.01933	2.322	1.18774	0.0011531	0.00704883	TCF7	transcription factor 7 [Source:HGNC Symbol;Acc:HGNC:11639]	Human Diseases;Human Diseases;Human Diseases;Environmental Information Processing;Human Diseases;Human Diseases;Environmental Information Processing;Human Diseases;Human Diseases;Cellular Processes;Human Diseases;Cellular Processes;Organismal Systems;Human Diseases;Human Diseases;Human Diseases;Human Diseases;Human Diseases;Human Diseases	Cancer: overview;Infectious disease: viral;Infectious disease: bacterial;Signal transduction;Cancer: specific types;Cancer: specific types;Signal transduction;Endocrine and metabolic disease;Cancer: specific types;Cellular community - eukaryotes;Cardiovascular disease;Cellular community - eukaryotes;Endocrine system;Cancer: specific types;Cancer: specific types;Cancer: specific types;Cancer: spec…	ko05200//Pathways in cancer;ko05165//Human papillomavirus infection;ko05132//Salmonella infection;ko04390//Hippo signaling pathway;ko05226//Gastric cancer;ko05225//Hepatocellular carcinoma;ko04310//Wnt signaling pathway;ko04934//Cushing syndrome;ko05224//Breast cancer;ko04550//Signaling pathways regulating pluripotency of stem cells;ko05412//Arrhythmogenic right ventricular cardiomyopathy;ko04520…	K02620;K02620;K02620;K02620;K02620;K02620;K02620;K02620;K02620;K02620;K02620;K02620;K02620;K02620;K02620;K02620;K02620;K02620;K02620	GO:0005634//nucleus;GO:0005654//nucleoplasm;GO:0016604//nuclear body	GO:0008013//beta-catenin binding;GO:0044212//transcription regulatory region DNA binding	GO:0006357//regulation of transcription from RNA polymerase II promoter;GO:0016055//Wnt signaling pathway;GO:0033153//T cell receptor V(D)J recombination;GO:0060070//canonical Wnt signaling pathway;GO:0071353//cellular response to interleukin-4	HMG	-1	0
miR-1343-y	321.792	157.194	-1.03358	7.47563e-11	ENSBGRG00000002072	0.699667	1.66467	1.25049	0.000241925	0.00181776	hoxA10	XP_004652844.1 PREDICTED: homeobox protein Hox-A10 isoform X2 [Jaculus jaculus]	Human Diseases	Cancer: overview	ko05202//Transcriptional misregulation in cancer	K17443	GO:0005634//nucleus	GO:0003677//DNA binding;GO:0043565//sequence-specific DNA binding	GO:0006355//regulation of transcription, DNA-templated	TF_Otx	-1	0
miR-1343-y	321.792	157.194	-1.03358	7.47563e-11	ENSBGRG00000002228	54.498	109.575	1.00764	9.77931e-19	6.91929e-17	IGFBP5	insulin like growth factor binding protein 5 [Source:HGNC Symbol;Acc:HGNC:5474]	-	-	-	-	GO:0005576//extracellular region;GO:0042567//insulin-like growth factor ternary complex	GO:0001968//fibronectin binding;GO:0005520//insulin-like growth factor binding;GO:0031994//insulin-like growth factor I binding	GO:0001558//regulation of cell growth;GO:0001649//osteoblast differentiation;GO:0007565//female pregnancy;GO:0014912//negative regulation of smooth muscle cell migration;GO:0017148//negative regulation of translation;GO:0030336//negative regulation of cell migration;GO:0031069//hair follicle morphogenesis;GO:0040008//regulation of growth;GO:0042593//glucose homeostasis;GO:0043568//positive regula…	--	-1	0
miR-1343-y	321.792	157.194	-1.03358	7.47563e-11	ENSBGRG00000003739	46.1947	94.557	1.03346	1.39951e-24	1.51522e-22	ETS2	ETS proto-oncogene 2, transcription factor [Source:HGNC Symbol;Acc:HGNC:3489]	Environmental Information Processing;Human Diseases	Signal transduction;Infectious disease: viral	ko04014//Ras signaling pathway;ko05166//Human T-cell leukemia virus 1 infection	K21932;K21932	GO:0005634//nucleus;GO:0005654//nucleoplasm;GO:0005829//cytosol;GO:0005886//plasma membrane	GO:0000978//RNA polymerase II core promoter proximal region sequence-specific DNA binding;GO:0001227//transcriptional repressor activity, RNA polymerase II transcription regulatory region sequence-specific binding;GO:0003700//transcription factor activity, sequence-specific DNA binding;GO:0019904//protein domain specific binding;GO:0043565//sequence-specific DNA binding	GO:0000122//negative regulation of transcription from RNA polymerase II promoter;GO:0006355//regulation of transcription, DNA-templated;GO:0045893//positive regulation of transcription, DNA-templated	ETS	-1	0
miR-1343-y	321.792	157.194	-1.03358	7.47563e-11	ENSBGRG00000004987	0.773	2.147	1.47378	4.23257e-08	7.45413e-07	ADAMTS17	ADAM metallopeptidase with thrombospondin type 1 motif 17 [Source:HGNC Symbol;Acc:HGNC:17109]	-	-	-	-	-	GO:0003676//nucleic acid binding;GO:0004222//metalloendopeptidase activity;GO:0008233//peptidase activity;GO:0008237//metallopeptidase activity	GO:0006508//proteolysis	--	-1	0
miR-1343-y	321.792	157.194	-1.03358	7.47563e-11	ENSBGRG00000005024	0.159333	0.711333	2.15848	0.000543511	0.00367166	IL1RL1	interleukin 1 receptor like 1 [Source:HGNC Symbol;Acc:HGNC:5998]	Environmental Information Processing	Signaling molecules and interaction	ko04060//Cytokine-cytokine receptor interaction	K05171	GO:0005829//cytosol;GO:0005886//plasma membrane;GO:0005925//focal adhesion;GO:0009897//external side of plasma membrane	GO:0002113//interleukin-33 binding;GO:0004908//interleukin-1 receptor activity;GO:0005515//protein binding	GO:0002826//negative regulation of T-helper 1 type immune response;GO:0007165//signal transduction;GO:0032689//negative regulation of interferon-gamma production;GO:0032754//positive regulation of interleukin-5 production;GO:0043032//positive regulation of macrophage activation;GO:0050729//positive regulation of inflammatory response;GO:0090197//positive regulation of chemokine secretion	--	-1	0
miR-1343-y	321.792	157.194	-1.03358	7.47563e-11	ENSBGRG00000005498	7.74333	16.6323	1.10296	6.14951e-15	2.84944e-13	FAM43B	family with sequence similarity 43 member B [Source:HGNC Symbol;Acc:HGNC:31791]	-	-	-	-	-	GO:0005515//protein binding	-	--	-1	0
miR-1343-y	321.792	157.194	-1.03358	7.47563e-11	ENSBGRG00000006163	5.201	10.414	1.00166	7.75962e-07	1.08099e-05	IFI35	interferon induced protein 35 [Source:HGNC Symbol;Acc:HGNC:5399]	-	-	-	-	GO:0005634//nucleus	-	-	--	-1	0
miR-1343-y	321.792	157.194	-1.03358	7.47563e-11	ENSBGRG00000006563	2.93067	7.50133	1.35592	1.86649e-18	1.24422e-16	C1QTNF6	C1q and TNF related 6 [Source:HGNC Symbol;Acc:HGNC:14343]	-	-	-	-	GO:0005615//extracellular space;GO:0032991//macromolecular complex	GO:0005515//protein binding;GO:0042802//identical protein binding	-	--	-1	0
miR-1343-y	321.792	157.194	-1.03358	7.47563e-11	ENSBGRG00000006886	0.680333	4.46467	2.71424	4.33823e-17	2.55417e-15	CCDC183	coiled-coil domain containing 183 [Source:HGNC Symbol;Acc:HGNC:28236]	-	-	-	-	-	-	-	--	-1	0
miR-1343-y	321.792	157.194	-1.03358	7.47563e-11	ENSBGRG00000008031	1.68467	13.9643	3.05121	1.03866e-15	5.2036e-14	ZNF827	zinc finger protein 827 [Source:HGNC Symbol;Acc:HGNC:27193]	-	-	-	-	-	GO:0003676//nucleic acid binding	-	zf-C2H2	-1	0
miR-1343-y	321.792	157.194	-1.03358	7.47563e-11	ENSBGRG00000008878	1.114	2.47167	1.14973	3.94352e-10	9.45272e-09	ADAMTS16	ADAM metallopeptidase with thrombospondin type 1 motif 16 [Source:HGNC Symbol;Acc:HGNC:17108]	-	-	-	-	-	GO:0004222//metalloendopeptidase activity;GO:0008233//peptidase activity;GO:0008237//metallopeptidase activity	GO:0001658//branching involved in ureteric bud morphogenesis;GO:0006508//proteolysis	--	-1	0
[truncated: 5,293 more rows]
